# Supplementary material for: Whole transcriptomic analysis of the plant-beneficial rhizobacterium Bacillus amyloliquefaciens SQR9 during enhanced biofilm formation regulated by maize root exudates
Source: BMC Genomics. 2015 Sep 7;16(1):685. doi: 10.1186/s12864-015-1825-5 (PMC4562157; doi:10.1186/s12864-015-1825-5)
Supplement: Additional file 2: Table S1. — Novel noncoding RNAs predicted by Rockhopper. The expression level listed in the table was obtained by Rockhopper. Con_24, negative control, 24 h post- inoculation; Ma_24, maize root exudates treatment, 24 h post-inoculation; Con_48, negative control, 48 h post-inoculation; Ma_48, maize root exudates treatment, 48 h post-inoculation. (XLSX 26 kb) [file 12864_2015_1825_MOESM2_ESM.xlsx]

## Sheet: predicted RNA
Table S1 Novel noncoding RNAs predicted by Rockhopper. The expression level listed in the table was obtained by Rockhopper. Con_24, negative control, 24 h post-inoculation;
Ma_24, maize root exudates treatment, 24 h post-inoculation; Con_48, negative control, 48 h post-inoculation; Ma_48, maize root exudates treatment, 48 h post-inoculation.
Transcription start	Transcription stop	Strand	Product	Expression level in Con_24	Expression level in Ma_24	Expression level in Con_48	Expression level in Ma_48
275	411	+	-	10	17	42	28
4554	4567	+	-	133	95	127	119
834	432	-	Antisense: dnaA	418	285	315	525
18912	18937	+	-	98	88	64	67
20656	20812	+	-	198	228	208	292
27607	27923	+	-	16665	10510	21830	19014
30072	30084	+	-	207	240	166	194
31416	31463	+	-	18	24	13	20
36596	36609	+	-	59	96	179	461
52666	52682	+	-	68	100	167	356
54208	54227	+	-	187	290	604	666
58823	58839	+	-	284	243	251	239
59860	59877	+	-	1473	1208	1362	1471
61171	61198	+	-	406	400	365	753
61430	61484	+	-	325	341	252	510
75864	75916	+	-	252	175	132	173
91478	91507	+	-	3	9	2	9
97048	97230	+	-	140	106	121	184
106116	106151	+	-	460	313	389	209
107645	107732	+	-	197	171	223	314
111677	111778	+	-	83	69	83	53
112396	112467	+	-	129	107	113	104
112890	112994	+	-	126	75	189	180
113574	113591	+	-	166	114	160	156
114967	115037	+	-	2124	1562	1861	966
116126	116148	+	-	362	261	337	299
116868	117240	+	-	437	274	424	645
120620	120676	+	-	1021	948	956	534
124712	124903	+	-	6923	5662	6327	5668
125231	125260	+	-	5131	4566	5167	2994
130331	130394	+	-	549	463	582	492
131489	131789	+	-	1688	1237	1310	1049
136303	136317	+	-	2446	1838	1796	1020
138092	138110	+	-	1724	1327	1281	546
142439	142731	+	-	5058	4734	4478	2035
142971	142983	+	-	2091	2238	1649	734
143493	143505	+	-	1642	1593	1158	710
143902	143964	+	-	1470	1346	1274	701
145030	145099	+	-	3155	3276	2602	1125
50887	50713	-	Antisense: V529_00410	28	24	37	10
156060	156110	+	-	14	26	18	48
162443	162456	+	-	45	34	53	33
210314	210327	+	-	129	91	141	43
211788	211775	-	-	26	12	32	27
257082	257100	+	-	100	90	43	24
274411	274477	+	-	26	39	95	48
284610	284627	+	-	30	46	39	42
287589	287660	+	-	127	92	175	112
300554	300607	+	-	39	34	48	51
381882	381649	-	Antisense: V529_03640	1680	788	1585	4185
418311	418367	+	-	90	137	195	364
441154	441145	-	-	145	88	123	237
447224	447236	+	-	31	25	49	36
456828	456841	+	-	96	95	60	83
470268	470333	+	-	701	592	508	477
471091	471114	+	-	98	85	101	108
476020	476032	+	-	38	9	40	66
479370	479400	+	-	65	43	93	174
499737	499696	-	-	187	116	172	298
501781	501812	+	-	50	28	61	111
502283	502308	+	-	88	47	77	249
502741	502757	+	-	234	546	261	954
503247	503300	+	-	875	1143	902	2693
507592	507576	-	-	55	97	132	375
509273	509334	+	-	74	128	170	329
509448	509577	+	-	71	95	120	294
509648	509680	+	-	59	83	133	289
543817	543842	+	-	65	54	52	56
556851	556929	+	-	29	40	28	62
598966	599022	+	-	311	273	416	365
600752	600598	-	-	259	292	473	664
615055	615064	+	-	399	507	357	205
644528	644408	-	-	112	61	360	861
656115	656125	+	-	61	96	44	103
658763	658861	+	-	64	51	58	79
660695	660704	+	-	17	42	33	75
660789	660837	+	-	20	33	24	41
742345	742395	+	-	171	219	149	155
746138	746196	+	-	33	26	77	26
746382	746399	+	-	42	19	49	30
746754	746769	+	-	18	6	17	13
753871	753928	+	-	212	217	185	323
756215	756255	+	-	189	169	134	408
777606	777615	+	Antisense: V529_07060	8	6	22	20
781814	781854	+	-	137	130	155	328
784324	784348	+	-	64	57	99	297
802870	802832	-	-	265	220	201	480
869262	869289	+	-	33	11	50	22
869413	869452	+	-	46	24	61	31
880534	880557	+	-	107	147	164	276
881442	881419	-	-	411	765	648	1026
902708	902748	+	-	167	179	158	125
904820	904897	+	-	26	36	20	50
909956	909968	+	-	51	36	85	185
910659	910671	+	-	127	84	121	119
914030	914123	+	-	66	72	91	174
919589	919656	+	-	9	8	12	14
920614	920625	+	-	12	16	11	16
926182	926403	+	Antisense: V529_08430	13	31	17	18
941519	941530	+	-	93	134	216	213
954214	954231	+	-	104	103	221	314
955883	955984	+	-	95	60	159	299
965207	965308	+	-	158	167	104	80
967672	967732	+	-	802	897	895	1117
982491	982446	-	Antisense: lytE	15	12	21	13
1005650	1005671	+	-	58	54	35	59
1015034	1015117	+	-	1438	2127	1282	1130
1016730	1016911	+	-	418	605	661	894
1030663	1030684	+	-	61	64	54	77
1033048	1033395	+	Antisense: V529_09580	1936	2190	2191	8343
1038954	1038676	-	-	1949	2153	3656	5237
1055290	1055218	-	-	1500	1234	2041	5127
1055565	1055524	-	-	2616	2344	4743	8453
1064569	1064559	-	-	58	51	26	10
1118567	1118317	-	-	98	99	65	127
1127230	1127212	-	-	337	532	533	706
1143243	1143255	+	-	138	101	191	262
1148631	1148688	+	-	134	185	136	308
1152489	1152514	+	-	47	59	38	95
1145395	1145376	-	-	139	122	253	573
1156417	1156351	-	-	116	105	122	143
1156949	1156980	+	-	115	126	78	110
1163977	1164074	+	-	232	256	185	102
1164692	1164783	+	-	1140	654	990	1486
1196270	1196461	+	-	145	88	173	193
1221560	1221381	-	-	77	140	242	410
1233710	1233755	+	-	205	189	183	240
1245545	1245686	+	-	6	22	22	14
1296406	1296081	-	-	480	360	505	1223
1303515	1303778	+	-	182	192	268	347
1306295	1306315	+	-	63	78	37	20
1325973	1325815	-	-	280	200	242	563
1357287	1357335	+	-	739	932	857	697
1373770	1373705	-	-	48	61	110	327
1378420	1378478	+	-	291	216	185	217
1378769	1378795	+	-	269	160	205	231
1379415	1379530	+	-	291	216	276	392
1379751	1379808	+	-	244	210	223	327
1385326	1385341	+	-	400	528	270	333
1418467	1418561	+	-	15	21	33	49
1483438	1483429	-	-	58	67	58	37
1488924	1488947	+	-	178	140	163	94
1495047	1495121	+	-	108	124	125	156
1501049	1501069	+	-	248	275	161	444
1502153	1502162	+	-	242	467	128	107
1521054	1521082	+	-	441	329	241	283
1531886	1531907	+	-	303	223	180	202
1544556	1544596	+	-	373	393	266	240
1551434	1551443	+	-	136	97	130	78
1552216	1552256	+	-	222	155	269	459
1557152	1557241	+	-	63	33	116	179
1568998	1569024	+	-	64	41	90	84
1523106	1522938	-	Antisense: pbpB	39	14	48	94
1604530	1604554	+	-	1316	1372	809	1026
1615411	1615500	+	-	897	780	897	495
1623052	1623066	+	-	114	93	147	159
1657044	1657055	+	-	618	562	444	382
1658930	1658967	+	-	229	207	143	195
1660395	1660410	+	-	212	203	229	168
1677978	1678001	+	-	1308	1087	1380	967
1678362	1678419	+	-	228	137	204	309
1684995	1685024	+	-	677	1495	1807	1850
1693739	1693818	+	-	109	88	104	90
1703143	1703174	+	-	216	360	243	266
1704366	1704383	+	-	151	145	163	190
1712556	1712578	+	-	336	545	344	541
1708793	1708698	-	Antisense: V529_16370	77	92	178	307
1725133	1725240	+	-	80	57	78	113
1725404	1725422	+	-	77	58	54	76
1726412	1726450	+	-	54	52	63	89
1803408	1803438	+	-	177	221	204	357
1834108	1833713	-	-	1061	617	1094	4917
1834289	1834264	-	-	1346	712	1191	5316
1838010	1838066	+	-	64	50	89	286
1842781	1842927	+	-	11	6	11	7
1845012	1845025	+	-	174	192	150	204
1845942	1845924	-	-	499	209	691	1741
1847484	1847456	-	-	180	123	177	456
1868950	1868914	-	-	285	242	271	244
1888588	1888616	+	-	180	320	180	225
1875574	1875468	-	-	82	69	132	474
1894989	1894979	-	-	47	60	22	38
1905971	1905895	-	-	180	105	65	81
1934075	1934057	-	-	168	152	141	164
1995897	1995856	-	-	14	21	13	12
2081994	2081983	-	-	252	310	262	132
2086694	2086680	-	-	183	173	222	351
2089378	2089340	-	-	351	286	266	332
2130122	2130055	-	-	60	47	80	305
2130287	2130194	-	Antisense: V529_19800	160	123	260	580
2132033	2131990	-	-	173	302	98	214
2171832	2171741	-	-	115	33	108	324
2187788	2187769	-	-	105	114	80	82
2189163	2189139	-	-	61	62	32	58
2190730	2190718	-	-	46	69	44	32
2192981	2192929	-	-	82	77	46	89
2193726	2193683	-	-	92	69	89	108
2196392	2196357	-	-	29	59	16	34
2196810	2196787	-	-	22	51	17	34
2207521	2207456	-	-	26	37	25	20
2275584	2275570	-	-	114	237	244	510
2276435	2276398	-	-	128	100	176	363
2277764	2277708	-	-	270	181	347	802
2278245	2278270	+	-	1083	994	1325	2105
2278100	2278078	-	-	259	174	351	621
2286225	2286201	-	-	91	79	51	58
2295406	2295358	-	-	18	25	25	45
2300528	2300609	+	-	4752	3825	5034	4285
2315352	2315215	-	-	62	54	43	56
2344728	2344659	-	-	55	45	34	20
2364251	2364234	-	-	47	23	78	34
2365685	2365669	-	-	144	134	280	294
2366513	2366471	-	-	107	97	163	296
2367116	2367075	-	-	444	418	986	1780
2400838	2400796	-	-	215	261	161	238
2402041	2401977	-	-	493	389	402	477
2421544	2421497	-	-	1757	1553	1355	1088
2438624	2438601	-	-	152	147	289	470
2443413	2443661	+	Antisense: V529_23880	192	200	335	668
2443879	2444204	+	Antisense: V529_23880	101	119	201	378
2445552	2445397	-	-	386	302	330	516
2452959	2452942	-	-	242	274	203	96
2458994	2458984	-	-	167	156	208	201
2460658	2460711	+	-	513	775	855	2287
2462290	2462264	-	-	263	348	461	307
2470628	2470599	-	-	178	240	134	203
2550833	2550802	-	-	60	52	69	85
2575607	2575594	-	-	17	18	27	49
2584898	2584827	-	-	336	350	294	369
2618980	2619006	+	-	257	180	481	1011
2646552	2646498	-	-	189	165	200	176
2656466	2656406	-	-	2034	2927	1268	2384
2676612	2676602	-	-	99	78	504	1873
2677437	2677420	-	-	67	55	327	1539
2679299	2679252	-	-	55	40	190	1488
2684696	2684646	-	-	442	226	337	402
2686656	2686669	+	-	231	186	187	259
2693898	2693933	+	-	96	155	166	421
2698936	2698840	-	-	1200	906	1074	719
2703092	2703054	-	-	145	101	101	102
2706294	2706148	-	-	223	179	259	534
2707148	2707117	-	-	320	338	386	464
2715894	2715873	-	-	425	616	742	582
2734759	2734575	-	-	94	96	163	428
2734938	2734856	-	Antisense: V529_26610	93	114	266	668
2781045	2780889	-	-	1746	1968	3584	6269
2781478	2781228	-	-	2125	1437	3207	7769
2787121	2787083	-	-	242	210	448	517
2794250	2794189	-	-	312	232	341	297
2841918	2841893	-	-	491	937	1436	1908
2857799	2857740	-	-	127	106	248	177
2865625	2865363	-	-	275	267	322	664
2882297	2882251	-	-	158	125	265	265
2882415	2882403	-	-	413	275	362	377
2883873	2883824	-	-	523	403	667	674
2893545	2893417	-	-	147	144	167	440
2897069	2896978	-	-	282	236	160	211
2899712	2899571	-	-	174	158	275	528
2908421	2908377	-	-	81	160	195	352
2911199	2911175	-	-	365	949	754	293
2913415	2913402	-	-	119	174	151	117
2955867	2955765	-	-	304	189	188	347
2961179	2961023	-	-	316	376	298	450
2975373	2975295	-	-	334	221	194	292
2980279	2980270	-	-	130	99	127	134
2983138	2983121	-	-	120	108	85	145
2991457	2991475	+	Antisense: V529_29210	71	71	150	122
2991765	2992468	+	Antisense: V529_29210	172	106	281	456
3000674	3000664	-	-	178	138	219	247
3009667	3009649	-	-	167	224	162	225
3015756	3015710	-	-	45	46	79	77
3024743	3024765	+	-	1589	1167	2334	5600
3025029	3025114	+	-	2694	1658	2982	9050
3025948	3025768	-	Antisense: V529_29550	131	83	99	344
3026883	3026773	-	-	3538	3237	4326	13491
3027278	3027263	-	-	249	247	458	1406
3032199	3032046	-	-	168	190	147	398
3041166	3041155	-	-	1530	776	1653	1436
3041623	3041594	-	-	995	420	1388	1438
3043652	3043581	-	-	279	207	291	277
3050517	3050530	+	-	16	16	22	11
3055215	3055184	-	-	48	35	76	88
3114647	3114633	-	-	163	84	365	442
3165789	3165767	-	-	346	374	231	314
3175028	3175012	-	-	188	201	243	228
3175192	3175153	-	-	39	76	36	30
3181999	3181936	-	-	99	67	119	369
3183117	3182956	-	Antisense: yuxJ	110	92	263	361
3183508	3183417	-	Antisense: pbpD	51	47	109	268
3209190	3209167	-	-	61	67	55	48
3253765	3253705	-	-	11	8	29	99
3257231	3257202	-	-	163	180	308	333
3267468	3267458	-	-	198	285	109	155
3281992	3281911	-	-	585	1017	1391	2832
3282520	3282419	-	-	69	84	184	348
3310505	3310483	-	-	214	276	326	371
3330236	3330205	-	Antisense: V529_32710	23	15	55	40
3354781	3354856	+	-	1945	1238	2504	1253
3356054	3356117	+	-	518	342	512	297
3374101	3374125	+	-	46	28	47	29
3378700	3378678	-	-	41	51	38	45
3386013	3385989	-	-	46	28	45	74
3397600	3397586	-	-	4	5	11	17
3398345	3398324	-	-	6	7	8	9
3399183	3399159	-	-	15	15	27	16
3400571	3400533	-	-	0	2	5	4
3409949	3409936	-	-	124	129	133	134
3425923	3425805	-	-	27	35	57	73
3438371	3438347	-	-	41	36	20	13
3468970	3468953	-	-	60	94	180	186
3503701	3503769	+	-	270	171	260	682
3514227	3514218	-	-	102	160	123	67
3520771	3520668	-	-	19	16	274	381
3519287	3519394	+	Antisense: cwlO	17	13	36	57
3519470	3519665	+	Antisense: cwlO	20	17	65	96
3520152	3520250	+	Antisense: cwlO	18	6	42	79
3570119	3570022	-	-	307	323	283	296
3592270	3592224	-	-	80	42	117	512
3596293	3596258	-	-	82	41	171	668
3601307	3601332	+	-	30	28	55	35
3603618	3603628	+	-	88	62	119	69
3611032	3610941	-	-	90	56	65	55
3612568	3612583	+	-	100	113	97	75
3644214	3644169	-	-	243	393	100	94
3647158	3647202	+	-	129	87	163	400
3645992	3645945	-	-	36	62	21	32
3651502	3652213	+	Antisense: V529_35920	353	379	1720	3802
3659837	3659823	-	-	41	48	58	109
3681450	3681361	-	-	1110	1703	549	935
3711173	3711042	-	-	169	117	267	174
3714501	3714451	-	-	537	410	406	304
3721181	3721157	-	-	153	132	115	96
3733566	3733547	-	-	503	425	516	416
3735257	3735227	-	-	243	135	245	203
3739971	3739853	-	-	166	160	133	88
3765525	3765514	-	Antisense: V529_37190	166	106	147	259
3766945	3766907	-	-	261	192	239	370
3771117	3771128	+	-	16	14	9	13
3778489	3778500	+	-	18	22	21	10
3838092	3838054	-	-	346	186	188	321
3850119	3850132	+	-	43	19	37	50
3909135	3908971	-	-	57	42	71	76
3919865	3919925	+	-	37	30	53	72
3946758	3946747	-	-	10	9	12	6
3962873	3962840	-	-	52	76	36	28
3999437	3999392	-	-	35	40	53	43
4008304	4008191	-	-	498	238	428	306
4042387	4042273	-	-	76	163	269	480
4053795	4053814	+	-	4	6	18	14
4054793	4054694	-	Antisense: V529_40130	117	50	79	228
4054906	4054886	-	-	139	79	107	268
4060521	4060465	-	-	1052	885	1300	2175
4065050	4065037	-	-	6	7	8	26
4078622	4078648	+	-	223	159	318	600
4084014	4083996	-	-	97	106	174	240
4101324	4101302	-	-	537	547	394	357
4110257	4110199	-	-	192	147	195	151
4116873	4116542	-	-	195	175	275	248
