# Supplementary material for: Whole transcriptomic analysis of the plant-beneficial rhizobacterium Bacillus amyloliquefaciens SQR9 during enhanced biofilm formation regulated by maize root exudates
Source: BMC Genomics. 2015 Sep 7;16(1):685. doi: 10.1186/s12864-015-1825-5 (PMC4562157; doi:10.1186/s12864-015-1825-5)
Supplement: Additional file 3: Table S2. — Unique genes in Bacillus amyloliquefaciens SQR9 in the pan genome formed by SQR9, Bacillus subtilis 168, and B. amyloliquefaciens FZB42, DSM7T, and B9601-Y2. (XLSX 36 kb) [file 12864_2015_1825_MOESM3_ESM.xlsx]

## Sheet: Singleton
Table S2 Unique genes in Bacillus amyloliquefaciens SQR9 in the pan genome formed by SQR9, Bacillus subtilis 168, and B. amyloliquefaciens FZB42, DSM7T, and B9601-Y2.
Locus	Start	Stop	Strand	Length	Gene	Product	COG	KO	Pfam	Note	Mark	Category	CLS
V529_00650	71391	71513	+	120	-	Hypothetical protein	-	-	-	-	-	-	-
V529_01620	155794	155907	+	111	-	Hypothetical protein	-	-	-	-	-	-	-
V529_01910	192452	192730	+	276	-	Hypothetical protein	-	-	-	-	-	-	-
V529_01960	198403	198687	+	282	-	Hypothetical protein	-	-	-	-	-	-	-
V529_02020	201723	201827	+	102	-	Hypothetical protein	-	-	-	-	-	-	-
V529_02160	213561	213689	+	126	-	Hypothetical protein	-	-	-	-	-	-	-
V529_02190	216061	216309	+	246	-	Hypothetical protein	-	-	-	-	-	-	-
V529_02300	228287	228400	+	111	-	Hypothetical protein	-	-	-	-	-	-	-
V529_02310	228417	228560	-	141	-	Hypothetical protein	-	-	-	-	-	-	-
V529_02450	242192	242431	+	237	-	Hypothetical protein	-	K06979	-	-	-	-	-
V529_02550	248447	248617	+	168	-	Hypothetical protein	-	-	-	-	-	-	-
V529_03310	351833	351958	+	123	-	Hypothetical protein	-	-	-	-	-	-	-
V529_03580	377949	378065	+	114	-	Hypothetical protein	-	-	-	-	-	-	-
V529_03610	380186	380308	+	120	-	Hypothetical protein	-	-	-	-	-	-	-
V529_03640	381637	381786	+	147	-	Hypothetical protein	-	-	-	-	-	-	-
V529_04000	414795	414926	-	129	-	Hypothetical protein	-	-	-	-	-	-	-
V529_04210	439438	439554	-	114	-	Hypothetical protein	-	-	-	-	-	-	-
V529_04230	440336	440515	-	177	-	Putative uncharacterized protein	-	-	-	-	-	-	-
V529_04290	443935	444063	-	126	-	Hypothetical protein	-	-	-	-	-	-	-
V529_04740	479974	482343	+	2367	-	Hypothetical protein	-	-	-	-	-	-	-
V529_04760	482990	483508	-	516	-	Hypothetical protein	-	-	-	-	-	-	-
V529_04770	483520	485241	-	1719	-	Hypothetical protein	COG5444	-	pfam04740, LXG, LXG domain of WXG superfamily. This domain is present is the N-terminal region of a group of polymorphic toxin proteins in bacteria. It is predicted to use Type VII secretion pathway to mediate export of bacterial toxins.	-	S	Function unknown	POORLY CHARACTERIZED
V529_04980	502771	503070	+	297	-	Hypothetical protein	-	-	-	-	-	-	-
V529_05020	507623	508255	-	630	-	Hypothetical protein	-	-	-	-	-	-	-
V529_05080	512876	513001	+	123	-	Hypothetical protein	-	-	-	-	-	-	-
V529_05120	516843	516995	+	150	-	Hypothetical protein	-	-	-	-	-	-	-
V529_05200	521766	521975	-	207	-	Hypothetical protein	-	-	-	-	-	-	-
V529_05380	539783	539905	+	120	-	Hypothetical protein	-	-	-	-	-	-	-
V529_05430	543476	543649	-	171	-	Hypothetical protein	-	-	-	-	-	-	-
V529_05440	543700	543816	+	114	-	Hypothetical protein	-	-	-	-	-	-	-
V529_05720	573542	573901	-	357	-	Hypothetical protein	-	-	-	-	-	-	-
V529_05730	573923	575815	-	1890	-	Hypothetical protein	COG5444	-	pfam04740, LXG, LXG domain of WXG superfamily. This domain is present is the N-terminal region of a group of polymorphic toxin proteins in bacteria. It is predicted to use Type VII secretion pathway to mediate export of bacterial toxins.	-	S	Function unknown	POORLY CHARACTERIZED
V529_05740	576232	576801	+	567	-	S subunit methyltransferase	-	-	-	-	-	-	-
V529_05770	579664	582822	+	3156	-	Type I restriction enzyme, R subunit	COG0610	K01153	pfam12008, EcoR124_C, Type I restriction and modification enzyme - subunit R C terminal. This enzyme has been characterized and shown to belong to a new family of the type I class of restriction and modification enzymes. This family is involved in bacterial defence by making double strand breaks in specific double stranded DNA sequences, e.g. that of invading bacteriophages. EcoR124 is made up of…	-	V	Defense mechanisms	CELLULAR PROCESSES AND SIGNALING
V529_05880	595462	595581	-	117	-	Hypothetical protein	-	-	-	-	-	-	-
V529_06400	655352	656032	+	678	ompR	Response regulator with CheY-like receiver domain and winged-helix DNA-binding domain	COG0745	-	pfam00486, Trans_reg_C, Transcriptional regulatory protein, C terminal.	-	TK	Signal transduction mechanisms / Transcription	CELLULAR PROCESSES AND SIGNALING
V529_06410	656129	657049	+	918	-	ABC transporter related protein	COG1131	K01990	pfam00005, ABC_tran, ABC transporter. ABC transporters for a large family of proteins responsible for translocation of a variety of compounds across biological membranes. ABC transporters are the largest family of proteins in many completely sequenced bacteria. ABC transporters are composed of two copies of this domain and two copies of a transmembrane domain pfam00664. These four domains may bel…	putative protein CcmA	V	Defense mechanisms	CELLULAR PROCESSES AND SIGNALING
V529_06420	657046	657846	+	798	-	Hypothetical protein	-	-	-	-	-	-	-
V529_06430	657866	658762	+	894	-	Histidine kinase	COG0642	-	pfam02518, HATPase_c, Histidine kinase-, DNA gyrase B-, and HSP90-like ATPase. This family represents the structurally related ATPase domains of histidine kinase, DNA gyrase B and HSP90.	-	T	Signal transduction mechanisms	CELLULAR PROCESSES AND SIGNALING
V529_06440	658862	659635	+	771	caiD	Polyketide biosynthesis enoyl-CoA hydratase	COG1024	-	pfam00378, ECH, Enoyl-CoA hydratase/isomerase family. This family contains a diverse set of enzymes including: Enoyl-CoA hydratase. Napthoate synthase. Carnitate racemase. 3-hydoxybutyryl-CoA dehydratase. Dodecanoyl-CoA delta-isomerase.	-	I	Lipid metabolism	METABOLISM
V529_06450	659628	660386	+	756	caiD	Polyketide biosynthesis enoyl-CoA hydratase	COG1024	-	pfam00378, ECH, Enoyl-CoA hydratase/isomerase family. This family contains a diverse set of enzymes including: Enoyl-CoA hydratase. Napthoate synthase. Carnitate racemase. 3-hydoxybutyryl-CoA dehydratase. Dodecanoyl-CoA delta-isomerase.	-	I	Lipid metabolism	METABOLISM
V529_06460	660838	661080	+	240	-	Acyl carrier protein	-	-	-	-	-	-	-
V529_06470	661337	662179	+	840	-	Hypothetical protein	-	-	-	-	-	-	-
V529_06480	662183	667081	+	4896	-	Short-chain dehydrogenase/reductase SDR	COG3321	K12436	pfam00109, ketoacyl-synt, Beta-ketoacyl synthase, N-terminal domain. The structure of beta-ketoacyl synthase is similar to that of the thiolase family (pfam00108) and also chalcone synthase. The active site of beta-ketoacyl synthase is located between the N and C-terminal domains. The N-terminal domain contains most of the structures involved in dimer formation and also the active site cysteine.	-	Q	Secondary metabolites biosynthesis, transport, and catabolism	METABOLISM
V529_06490	667265	668194	+	927	ccmA	ABC transporter-related protein	COG1131	K01990	pfam00005, ABC_tran, ABC transporter. ABC transporters for a large family of proteins responsible for translocation of a variety of compounds across biological membranes. ABC transporters are the largest family of proteins in many completely sequenced bacteria. ABC transporters are composed of two copies of this domain and two copies of a transmembrane domain pfam00664. These four domains may bel…	-	V	Defense mechanisms	CELLULAR PROCESSES AND SIGNALING
V529_06500	668191	668931	+	738	-	Hypothetical protein	-	-	-	-	-	-	-
V529_06510	668919	669641	+	720	-	Hypothetical protein	-	-	-	-	-	-	-
V529_06520	670225	672204	+	1977	-	Hypothetical protein	COG3321	K12441	pfam00109, ketoacyl-synt, Beta-ketoacyl synthase, N-terminal domain. The structure of beta-ketoacyl synthase is similar to that of the thiolase family (pfam00108) and also chalcone synthase. The active site of beta-ketoacyl synthase is located between the N and C-terminal domains. The N-terminal domain contains most of the structures involved in dimer formation and also the active site cysteine.	-	Q	Secondary metabolites biosynthesis, transport, and catabolism	METABOLISM
V529_06660	738425	738610	-	183	-	Hypothetical protein	COG5444	-	pfam04740, LXG, LXG domain of WXG superfamily. This domain is present is the N-terminal region of a group of polymorphic toxin proteins in bacteria. It is predicted to use Type VII secretion pathway to mediate export of bacterial toxins.	-	S	Function unknown	POORLY CHARACTERIZED
V529_06680	739803	740096	+	291	-	Hypothetical protein	-	-	-	-	-	-	-
V529_06860	753992	754120	+	126	-	Hypothetical protein	-	-	-	-	-	-	-
V529_07520	828578	828760	+	180	-	Hypothetical protein	-	-	-	-	-	-	-
V529_07700	845246	845362	+	114	-	Hypothetical protein	-	-	-	-	-	-	-
V529_07870	867538	867678	+	138	-	Hypothetical protein	-	-	-	-	-	-	-
V529_07900	869290	869412	+	120	-	Hypothetical protein	-	-	-	-	-	-	-
V529_08300	904652	904768	+	114	-	Hypothetical protein	-	-	-	-	-	-	-
V529_08430	926227	926427	-	198	-	Hypothetical protein	-	-	-	-	-	-	-
V529_08480	930142	930276	+	132	-	Hypothetical protein	-	-	-	-	-	-	-
V529_08590	937285	937374	-	87	-	Hypothetical protein	-	-	-	-	-	-	-
V529_09210	999300	999413	+	111	-	Hypothetical protein	-	-	-	-	-	-	-
V529_09300	1005680	1005784	+	102	-	Hypothetical protein	-	-	-	-	-	-	-
V529_09360	1010763	1010882	+	117	-	Hypothetical protein	-	-	-	-	-	-	-
V529_09580	1033090	1033350	-	258	-	Hypothetical protein	-	-	-	-	-	-	-
V529_09610	1034219	1034416	+	195	-	Hypothetical protein	-	-	-	-	-	-	-
V529_09820	1055302	1055520	-	216	-	Hypothetical protein	-	-	-	-	-	-	-
V529_10450	1115788	1115904	-	114	-	Hypothetical protein	-	-	-	-	-	-	-
V529_10530	1124342	1124464	-	120	-	Hypothetical protein	-	-	-	-	-	-	-
V529_10650	1132395	1132508	+	111	-	Hypothetical protein	-	-	-	-	-	-	-
V529_10900	1156490	1156606	-	114	-	Hypothetical protein	-	-	-	-	-	-	-
V529_11290	1189551	1189670	+	117	-	Hypothetical protein	-	-	-	-	-	-	-
V529_11420	1199821	1199952	+	129	-	Hypothetical protein	-	-	-	-	-	-	-
V529_11480	1203711	1203842	+	129	-	Hypothetical protein	-	-	-	-	-	-	-
V529_11640	1220111	1220272	-	159	-	Hypothetical protein	-	-	-	-	-	-	-
V529_11940	1247767	1247925	+	156	-	Hypothetical protein	-	-	-	-	-	-	-
V529_12000	1250994	1251131	+	135	-	Hypothetical protein	-	-	-	-	-	-	-
V529_12150	1257546	1257674	+	126	-	Hypothetical protein	-	-	-	-	-	-	-
V529_12460	1288024	1288146	-	120	-	Hypothetical protein	-	-	-	-	-	-	-
V529_12590	1301476	1301619	-	141	-	Hypothetical protein	-	-	-	-	-	-	-
V529_12750	1314878	1314991	+	111	-	Hypothetical protein	-	-	-	-	-	-	-
V529_12840	1323304	1323423	+	117	-	Hypothetical protein	-	-	-	-	-	-	-
V529_12930	1331473	1331652	-	177	-	Hypothetical protein	-	-	-	-	-	-	-
V529_12950	1331982	1332131	+	147	-	Hypothetical protein	-	-	-	-	-	-	-
V529_13010	1338349	1338552	-	201	-	Hypothetical protein	-	-	-	-	-	-	-
V529_13080	1343738	1343932	-	192	-	Hypothetical protein	-	-	-	-	-	-	-
V529_13190	1352844	1352969	-	123	-	Hypothetical protein	-	-	-	-	-	-	-
V529_13210	1353999	1354127	+	126	-	Hypothetical protein	-	-	-	-	-	-	-
V529_13640	1393549	1393671	+	120	-	Hypothetical protein	-	-	-	-	-	-	-
V529_14070	1480468	1480632	+	162	-	Hypothetical protein	-	-	-	-	-	-	-
V529_14290	1500890	1501048	+	156	-	Hypothetical protein	-	-	-	-	-	-	-
V529_14950	1569025	1569168	+	141	-	Hypothetical protein	-	-	-	-	-	-	-
V529_16360	1708470	1708592	+	120	-	Hypothetical protein	-	-	-	-	-	-	-
V529_16370	1708589	1708822	+	231	-	Hypothetical protein	-	-	-	-	-	-	-
V529_16490	1723316	1723525	-	207	-	Hypothetical protein	-	-	-	-	-	-	-
V529_16670	1798787	1798930	-	141	-	Hypothetical protein	-	-	-	-	-	-	-
V529_16700	1800822	1800968	-	144	-	Hypothetical protein	-	-	-	-	-	-	-
V529_16750	1803060	1803365	-	303	-	Hypothetical protein	-	-	-	-	-	-	-
V529_16920	1817549	1817707	+	156	-	Hypothetical protein	-	-	-	-	-	-	-
V529_16930	1818223	1818822	+	597	-	Hypothetical protein	-	-	-	-	-	-	-
V529_16940	1818903	1819112	+	207	-	Hypothetical protein	-	-	-	-	-	-	-
V529_16960	1819750	1820925	+	1173	-	Hypothetical protein	-	-	-	-	-	-	-
V529_17040	1834161	1834259	-	96	-	Hypothetical protein	-	-	-	-	-	-	-
V529_17090	1838132	1838266	+	132	-	Carbonic anhydrase	-	-	-	-	-	-	-
V529_17100	1838439	1838561	+	120	-	Hypothetical protein	-	-	-	-	-	-	-
V529_17110	1838577	1838780	+	201	-	Hypothetical protein	-	-	-	-	-	-	-
V529_17200	1844894	1845007	+	111	-	Hypothetical protein	-	-	-	-	-	-	-
V529_17230	1846385	1846507	-	120	-	Hypothetical protein	-	-	-	-	-	-	-
V529_17250	1847485	1847631	-	144	-	Hypothetical protein	-	-	-	-	-	-	-
V529_17480	1863535	1863651	+	114	-	Hypothetical protein	-	-	-	-	-	-	-
V529_17740	1887594	1887716	+	120	-	Hypothetical protein	-	-	-	-	-	-	-
V529_17760	1888230	1888472	+	240	-	Hypothetical protein	-	-	-	-	-	-	-
V529_17850	1897915	1898028	-	111	-	Hypothetical protein	-	-	-	-	-	-	-
V529_18220	2003226	2003666	+	438	-	Hypothetical protein	-	-	-	-	-	-	-
V529_18230	2003859	2004602	+	741	-	Hypothetical protein	-	-	-	-	-	-	-
V529_18320	2013125	2017000	-	3873	-	Phage tail tape measure protein, TP901 family, core region domain protein	-	-	pfam10145, PhageMin_Tail, Phage-related minor tail protein. Members of this family are found in putative phage tail tape measure proteins.	-	-	-	-
V529_18330	2017013	2017177	-	162	-	Hypothetical protein	-	-	-	-	-	-	-
V529_18340	2017201	2017539	-	336	-	Hypothetical protein	-	-	-	-	-	-	-
V529_18350	2017591	2018193	-	600	-	Hypothetical protein	-	-	-	-	-	-	-
V529_18360	2018194	2018574	-	378	-	Conserved phage protein	-	-	-	-	-	-	-
V529_18370	2018571	2018954	-	381	-	Hypothetical protein	-	-	pfam04883, DUF646, Bacteriophage protein of unknown function (DUF646). This family of proteins is found in the caudovirales. It may be a tail component.	-	-	-	-
V529_18380	2018947	2019213	-	264	-	Hypothetical protein	COG5614	-	pfam05521, Phage_H_T_join, Phage head-tail joining protein.	-	R	General function prediction only	POORLY CHARACTERIZED
V529_18390	2019239	2019586	-	345	-	Hypothetical protein	-	-	pfam05135, Phage_connect_1, Phage gp6-like head-tail connector protein. This family of proteins contain head-tail connector proteins related to gp6 from bacteriophage HK97. A structure of this protein shows similarity to gp15 a well characterized connector component of bacteriophage SPP1.	-	-	-	-
V529_18400	2019601	2020146	-	543	-	Collagen alpha-5(VI) chain Collagen alpha-1(XXIX) chain	-	-	-	-	-	-	-
V529_18410	2020174	2020482	-	306	-	Hypothetical protein	-	-	-	-	-	-	-
V529_18430	2021739	2022365	-	624	-	Phage head maturation protease	COG3740	K06904	pfam04586, Peptidase_U35, Caudovirus prohead protease. Family of Caudovirus prohead proteases also found in a number of bacteria possibly as the result of horizontal transfer.	-	R	General function prediction only	POORLY CHARACTERIZED
V529_18450	2023611	2023841	-	228	-	Hypothetical protein	-	-	-	-	-	-	-
V529_18460	2023853	2025562	-	1707	-	Terminase large subunit	COG4626	-	pfam03354, Terminase_1, Phage Terminase. The majority of the members of this family are bacteriophage proteins, several of which are thought to be terminase large subunit proteins. There are also a number of bacterial proteins of unknown function.	-	R	General function prediction only	POORLY CHARACTERIZED
V529_18470	2025562	2026068	-	504	-	Hypothetical protein	COG3747	-	pfam05119, Terminase_4, Phage terminase, small subunit.	-	L	Replication, recombination and repair	INFORMATION STORAGE AND PROCESSING
V529_18480	2026155	2026481	-	324	-	Transglycosylase	-	-	-	-	-	-	-
V529_18500	2027125	2027718	-	591	-	Hypothetical protein	-	-	-	-	-	-	-
V529_18510	2027794	2028132	-	336	-	Hypothetical protein	-	-	-	-	-	-	-
V529_18520	2028276	2028869	-	591	-	Hypothetical protein	-	-	-	-	-	-	-
V529_18530	2029406	2029966	-	558	-	Hypothetical protein	-	-	-	-	-	-	-
V529_18560	2031537	2032220	-	681	-	Hypothetical protein	-	-	-	-	-	-	-
V529_18570	2032210	2033355	-	1143	-	Hypothetical protein	-	-	pfam12102, DUF3578, Domain of unknown function (DUF3578). This presumed domain is functionally uncharacterized. This domain is found in bacteria and archaea. This domain is typically between 177 to 191 amino acids in length.	-	-	-	-
V529_18580	2033477	2033647	-	168	-	Hypothetical protein	-	-	-	-	-	-	-
V529_18630	2035367	2035579	-	210	-	Hypothetical protein	-	-	-	-	-	-	-
V529_18660	2036548	2036688	-	138	-	Hypothetical protein	-	-	-	-	-	-	-
V529_18670	2036661	2036828	-	165	-	Hypothetical protein	-	-	-	-	-	-	-
V529_18690	2037342	2037500	-	156	-	Hypothetical protein	-	-	-	-	-	-	-
V529_18700	2037497	2037646	-	147	-	Hypothetical protein	-	-	-	-	-	-	-
V529_18730	2039343	2039561	-	216	-	Hypothetical protein	-	-	-	-	-	-	-
V529_18740	2039579	2039902	-	321	-	Hypothetical protein	COG4707	-	pfam05595, DUF771, Domain of unknown function (DUF771). Family of uncharacterized ORFs found in Bacteriophage and Lactococcus lactis.	-	S	Function unknown	POORLY CHARACTERIZED
V529_18750	2039904	2040143	-	237	-	Hypothetical protein	COG1396	-	-	-	K	Transcription	INFORMATION STORAGE AND PROCESSING
V529_18770	2040683	2040793	-	108	-	Hypothetical protein	-	-	-	-	-	-	-
V529_18780	2040992	2041120	-	126	-	Hypothetical protein	-	-	-	-	-	-	-
V529_19090	2073468	2073635	+	165	-	Hypothetical protein	-	-	-	-	-	-	-
V529_19240	2084901	2085020	-	117	-	YocL	-	-	-	-	-	-	-
V529_19260	2086046	2086147	-	99	-	Hypothetical protein	-	-	-	-	-	-	-
V529_19480	2106742	2106882	-	138	-	Hypothetical protein	-	-	-	-	-	-	-
V529_19510	2108951	2109082	+	129	-	Hypothetical protein	-	-	-	-	-	-	-
V529_19850	2132309	2132734	-	423	-	Hypothetical protein	-	-	pfam12544, LAM_C, Lysine-2,3-aminomutase. This domain family is found in bacteria, archaea and eukaryotes, and is typically between 111 and 127 amino acids in length. The family is found in association with pfam04055. LAM catalyzes the interconversion of L-alpha-lysine and L-beta-lysine, which proceeds by migration of the amino group from C2 to C3 concomitant with cross-migration of the 3-pro-R h…	-	E	Amino acid transport and metabolism	METABOLISM
V529_19860	2132849	2133751	+	900	-	Hypothetical protein	COG2337	-	pfam02452, PemK, PemK-like protein. PemK is a growth inhibitor in E. coli known to bind to the promoter region of the Pem operon, auto-regulating synthesis. This Pfam family consists of the PemK protein in addition to ChpA, ChpB and other PemK-like proteins.	putative protein MazF	T	Signal transduction mechanisms	CELLULAR PROCESSES AND SIGNALING
V529_19870	2133772	2133918	-	144	-	Hypothetical protein	-	-	-	-	-	-	-
V529_19900	2135114	2135257	-	141	-	Hypothetical protein	-	-	-	-	-	-	-
V529_19930	2135954	2136367	-	411	-	Hypothetical protein	-	-	-	-	-	-	-
V529_19940	2136402	2136530	-	126	-	Hypothetical protein	-	-	-	-	-	-	-
V529_19970	2137848	2138036	-	186	-	Hypothetical protein	-	-	-	-	-	-	-
V529_19980	2138189	2138365	-	174	-	Hypothetical protein	-	-	-	-	-	-	-
V529_19990	2138721	2139104	-	381	-	Hypothetical protein	-	-	-	-	-	-	-
V529_20000	2139101	2139841	-	738	-	Hypothetical protein	-	-	-	-	-	-	-
V529_20080	2143512	2143778	-	264	-	Hypothetical protein	-	-	-	-	-	-	-
V529_20090	2143836	2144234	-	396	-	Hypothetical protein	-	-	-	-	-	-	-
V529_20100	2144637	2144786	+	147	-	Hypothetical protein	-	-	-	-	-	-	-
V529_20130	2145797	2146303	-	504	-	Hypothetical protein	-	-	-	-	-	-	-
V529_20150	2146548	2146868	-	318	nrdF	Ribonucleotide-diphosphate reductase subunit beta	COG0208	-	-	-	F	Nucleotide transport and metabolism	METABOLISM
V529_20170	2147758	2148342	-	582	nrdF	Ribonucleotide-diphosphate reductase subunit beta	COG0208	K00526	pfam00268, Ribonuc_red_sm, Ribonucleotide reductase, small chain.	-	F	Nucleotide transport and metabolism	METABOLISM
V529_20180	2148346	2148570	-	222	-	Hypothetical protein	-	-	-	-	-	-	-
V529_20200	2149823	2150215	-	390	-	Hypothetical protein	COG0209	-	pfam02867, Ribonuc_red_lgC, Ribonucleotide reductase, barrel domain.	putative part of nrdA	F	Nucleotide transport and metabolism	METABOLISM
V529_20210	2150499	2151221	-	720	-	SPbeta phage ribonucleoside-diphosphate reductase, alpha subunit	COG0209	-	pfam08343, RNR_N, Ribonucleotide reductase N-terminal. This domain is found at the N-terminus of bacterial ribonucleoside-diphosphate reductases (ribonucleotide reductases, RNRs) which catalyze the formation of deoxyribonucleotides. It occurs together with the RNR all-alpha domain (pfam00317) and the RNR barrel domain (pfam02867).	putative part of nrdA	F	Nucleotide transport and metabolism	METABOLISM
V529_20240	2151945	2152094	-	147	-	Hypothetical protein	-	-	-	-	-	-	-
V529_20260	2152482	2152844	-	360	-	Hypothetical protein	-	-	-	-	-	-	-
V529_20280	2153277	2153549	-	270	-	Hypothetical protein	-	-	-	-	-	-	-
V529_20290	2153596	2153793	-	195	-	Hypothetical protein	-	-	-	-	-	-	-
V529_20320	2154593	2155042	-	447	-	Hypothetical protein	-	-	-	-	-	-	-
V529_20330	2155059	2155238	-	177	-	Hypothetical protein	-	-	-	-	-	-	-
V529_20340	2155434	2155640	-	204	-	Hypothetical protein	-	-	-	-	-	-	-
V529_20350	2155737	2155916	-	177	-	Hypothetical protein	-	-	-	-	-	-	-
V529_20540	2171258	2171641	-	381	-	Hypothetical protein	-	-	-	-	-	-	-
V529_20560	2172283	2172519	+	234	-	Hypothetical protein	-	-	-	-	-	-	-
V529_20570	2172551	2173075	-	522	-	Hypothetical protein	-	-	-	-	-	-	-
V529_20640	2178267	2178638	-	369	-	Hypothetical protein	-	-	-	Evidence 4: Homologs of previously reported genes of unknown function	-	-	-
V529_20650	2178691	2178804	-	111	-	Hypothetical protein	-	-	-	-	-	-	-
V529_20680	2180369	2180770	-	399	-	Hypothetical protein	-	-	-	-	-	-	-
V529_20710	2181681	2181905	-	222	-	Hypothetical protein	-	-	-	-	-	-	-
V529_20720	2181895	2182491	-	594	-	Hypothetical protein	-	-	-	-	-	-	-
V529_20730	2182536	2183717	-	1179	-	Hypothetical protein	COG0507	K01144	pfam13604, AAA_30, AAA domain. This family of domains contain a P-loop motif that is characteristic of the AAA superfamily. Many of the proteins in this family are conjugative transfer proteins. There is a Walker A and Walker B.	putative protein RecD	L	Replication, recombination and repair	INFORMATION STORAGE AND PROCESSING
V529_20760	2184409	2184579	-	168	-	Hypothetical protein	-	-	-	-	-	-	-
V529_20770	2184576	2184779	-	201	-	Hypothetical protein	-	-	-	-	-	-	-
V529_20780	2184769	2184966	-	195	-	Hypothetical protein	-	-	-	-	-	-	-
V529_20790	2184963	2185187	-	222	-	Hypothetical protein	-	-	-	-	-	-	-
V529_20800	2185225	2185449	-	222	-	Hypothetical protein	-	-	-	-	-	-	-
V529_20810	2185558	2185677	-	117	-	Hypothetical protein	-	-	-	-	-	-	-
V529_20870	2190283	2190447	-	162	-	Hypothetical protein	-	-	-	-	-	-	-
V529_20880	2190486	2190716	-	228	-	Hypothetical protein	-	-	-	-	-	-	-
V529_20890	2190731	2190943	-	210	-	Hypothetical protein	-	-	-	-	-	-	-
V529_20900	2191093	2191248	-	153	-	Hypothetical protein	-	-	-	-	-	-	-
V529_20910	2191374	2191499	-	123	-	Hypothetical protein	-	-	-	-	-	-	-
V529_20930	2193131	2193676	-	543	-	Hypothetical protein	-	-	-	-	-	-	-
V529_20940	2193727	2194383	-	654	-	Hypothetical protein	COG1573	-	pfam03167, UDG, Uracil DNA glycosylase superfamily.	-	L	DNA replication, recombination, and repair	INFORMATION STORAGE AND PROCESSING
V529_20980	2195341	2195565	-	222	-	Hypothetical protein	-	-	-	-	-	-	-
V529_20990	2195590	2195817	-	225	-	Hypothetical protein	-	-	-	-	-	-	-
V529_21000	2195866	2196345	-	477	-	Hypothetical protein	-	-	-	-	-	-	-
V529_21010	2196393	2196782	-	387	-	Hypothetical protein	-	-	-	-	-	-	-
V529_21020	2196811	2197185	-	372	-	Hypothetical protein	-	-	-	-	-	-	-
V529_21030	2197247	2197624	-	375	-	Hypothetical protein	-	-	-	-	-	-	-
V529_21040	2197656	2197847	-	189	-	Hypothetical protein	-	-	-	-	-	-	-
V529_21080	2200155	2200466	-	309	-	Hypothetical protein	-	-	-	-	-	-	-
V529_21090	2200500	2200670	-	168	-	Hypothetical protein	-	-	-	-	-	-	-
V529_21100	2200674	2201099	-	423	-	Hypothetical protein	-	-	-	-	-	-	-
V529_21150	2207522	2207761	-	237	-	Hypothetical protein	-	-	-	-	-	-	-
V529_21170	2208064	2208243	-	177	-	Hypothetical protein	-	-	-	Evidence 5: No homology to any previously reported sequences	-	-	-
V529_21190	2210343	2210627	-	282	-	Hypothetical protein	-	-	-	-	-	-	-
V529_21200	2210806	2211042	+	234	-	Hypothetical protein	-	-	-	-	-	-	-
V529_21220	2211382	2212911	+	1527	-	Hypothetical protein	COG4469	-	pfam06054, CoiA, Competence protein CoiA-like family. Many of the members of this family are described as transcription factors. CoiA falls within a competence-specific operon in Streptococcus. CoiA is an uncharacterized protein.	putative protein CoiA	R	General function prediction only	POORLY CHARACTERIZED
V529_21240	2215679	2216506	+	825	-	Hypothetical protein	-	-	-	-	-	-	-
V529_21260	2217458	2217604	+	144	-	Hypothetical protein	-	-	-	-	-	-	-
V529_21330	2225300	2226454	+	1152	-	Hypothetical protein	-	-	-	-	-	-	-
V529_21340	2226657	2226959	+	300	-	Hypothetical protein	-	-	-	-	-	-	-
V529_21350	2226984	2228090	+	1104	-	Hypothetical protein	-	-	-	-	-	-	-
V529_21360	2228145	2228618	+	471	-	Hypothetical protein	-	-	-	-	-	-	-
V529_21370	2228631	2229017	+	384	-	Hypothetical protein	-	-	-	-	-	-	-
V529_21480	2236668	2237375	-	705	-	Hypothetical protein	-	-	-	-	-	-	-
V529_21490	2237435	2237593	+	156	-	Hypothetical protein	-	-	-	-	-	-	-
V529_21580	2254919	2255290	+	369	-	Hypothetical protein	-	-	-	-	-	-	-
V529_21600	2255608	2255895	+	285	-	Hypothetical protein	-	-	-	-	-	-	-
V529_21630	2257506	2257625	+	117	-	Hypothetical protein	-	-	-	-	-	-	-
V529_21670	2260351	2260554	-	201	-	Hypothetical protein	-	-	-	-	-	-	-
V529_21680	2260573	2260914	-	339	-	Hypothetical protein	-	-	-	-	-	-	-
V529_21820	2275399	2275539	-	138	-	Hypothetical protein	-	-	-	-	-	-	-
V529_22240	2308854	2308982	-	126	-	Hypothetical protein	-	-	-	-	-	-	-
V529_22290	2312123	2312392	+	267	-	Hypothetical protein	-	-	-	-	-	-	-
V529_22310	2313488	2313682	+	192	-	Hypothetical protein	-	-	-	-	-	-	-
V529_22340	2314886	2315014	-	126	-	Hypothetical protein	-	-	-	-	-	-	-
V529_22360	2315570	2315770	-	198	-	Phage protein	-	-	-	-	-	-	-
V529_22400	2319599	2320126	+	525	-	Hypothetical protein	-	-	-	-	-	-	-
V529_22630	2343337	2343498	-	159	-	Hypothetical protein	-	-	-	-	-	-	-
V529_22640	2343623	2344204	-	579	-	Hypothetical protein	-	-	-	-	-	-	-
V529_22660	2344816	2344965	-	147	-	Hypothetical protein	-	-	-	-	-	-	-
V529_22670	2345097	2345276	-	177	-	Hypothetical protein	-	-	-	-	-	-	-
V529_22720	2347527	2348234	-	705	-	Hypothetical protein	-	-	-	-	-	-	-
V529_22800	2351398	2351586	-	186	-	Hypothetical protein	-	-	-	-	-	-	-
V529_22880	2355353	2355667	-	312	-	Hypothetical protein	-	-	-	-	-	-	-
V529_23020	2367483	2367578	-	93	-	Hypothetical protein	-	-	-	-	-	-	-
V529_23430	2403442	2403588	-	144	-	Hypothetical protein	-	-	-	-	-	-	-
V529_23640	2421551	2421679	-	126	-	Hypothetical protein	-	-	-	-	-	-	-
V529_24060	2460541	2460630	+	87	-	Hypothetical protein	-	-	-	-	-	-	-
V529_24810	2576753	2576869	-	114	-	Hypothetical protein	-	-	-	-	-	-	-
V529_24960	2590680	2590775	+	93	-	Hypothetical protein	-	-	-	-	-	-	-
V529_25240	2617357	2617452	+	93	-	Hypothetical protein	-	-	-	-	-	-	-
V529_26230	2697499	2697639	-	138	-	Hypothetical protein	-	-	-	-	-	-	-
V529_26750	2745127	2745261	-	132	-	Hypothetical protein	-	-	-	-	-	-	-
V529_26780	2746941	2747054	+	111	-	Hypothetical protein	-	-	-	-	-	-	-
V529_26800	2747773	2748150	-	375	-	GCN5-like N-acetyltransferase	-	-	-	-	-	-	-
V529_26920	2758521	2758688	+	165	-	Hypothetical protein	-	-	-	-	-	-	-
V529_27530	2820135	2820302	-	165	-	Hypothetical protein	-	-	-	-	-	-	-
V529_27620	2828934	2829053	-	117	-	Hypothetical protein	-	-	-	-	-	-	-
V529_28020	2865249	2865362	-	111	-	Hypothetical protein	-	-	-	-	-	-	-
V529_28050	2867783	2868889	-	1104	-	Hypothetical protein	-	K06417	-	-	-	-	-
V529_28580	2926189	2926314	-	123	-	Hypothetical protein	-	-	-	-	-	-	-
V529_28850	2952493	2952636	+	141	-	Hypothetical protein	-	-	-	-	-	-	-
V529_29150	2985168	2985311	+	141	-	Hypothetical protein	-	-	-	-	-	-	-
V529_29530	3024770	3024997	+	225	-	Hypothetical protein	-	-	-	-	-	-	-
V529_29550	3025830	3025943	+	111	-	Hypothetical protein	-	-	-	-	-	-	-
V529_29570	3026884	3027234	-	348	-	Hypothetical protein	-	-	-	-	-	-	-
V529_29620	3030469	3030594	-	123	-	Hypothetical protein	-	-	-	-	-	-	-
V529_29990	3066841	3066960	+	117	-	Hypothetical protein	-	-	-	-	-	-	-
V529_30120	3080014	3080133	+	117	-	Hypothetical protein	-	-	-	-	-	-	-
V529_30270	3094235	3094351	-	114	-	Hypothetical protein	-	-	-	-	-	-	-
V529_30640	3133824	3133964	-	138	-	Hypothetical protein	-	-	-	-	-	-	-
V529_31040	3174079	3174213	+	132	-	Hypothetical protein	-	-	-	-	-	-	-
V529_31360	3203596	3203760	-	162	-	ComX	-	-	-	-	-	-	-
V529_31390	3205252	3205434	-	180	-	Hypothetical protein	-	-	-	-	-	-	-
V529_31760	3247882	3248076	-	192	-	Hypothetical protein	-	-	-	-	-	-	-
V529_31870	3255767	3255889	+	120	-	Hypothetical protein	-	-	-	-	-	-	-
V529_32150	3281102	3281884	-	780	-	Hypothetical protein	-	-	-	-	-	-	-
V529_32160	3282158	3282316	-	156	-	Hypothetical protein	-	-	-	-	-	-	-
V529_32170	3282838	3283086	-	246	-	Hypothetical protein	-	-	-	-	-	-	-
V529_32600	3320508	3320630	-	120	-	Hypothetical protein	-	-	-	-	-	-	-
V529_32710	3330206	3330361	+	153	-	Hypothetical protein	-	-	-	-	-	-	-
V529_32960	3353502	3353630	+	126	-	Hypothetical protein	-	-	-	-	-	-	-
V529_32990	3354467	3354586	-	117	-	Hypothetical protein	-	-	-	-	-	-	-
V529_33470	3402844	3404361	-	1515	-	Hypothetical protein	-	-	pfam00545, Ribonuclease, ribonuclease. This enzyme hydrolyses RNA and oligoribonucleotides.	-	-	-	-
V529_33480	3404957	3405112	-	153	-	Hypothetical protein	-	-	-	-	-	-	-
V529_33930	3447384	3447524	-	138	-	Hypothetical protein	-	-	-	-	-	-	-
V529_33970	3451579	3451986	+	405	-	Hypothetical protein	-	-	-	-	-	-	-
V529_34430	3496443	3496559	+	114	-	Hypothetical protein	-	-	-	-	-	-	-
V529_34440	3496614	3496742	+	126	-	Hypothetical protein	-	-	-	-	-	-	-
V529_34510	3503587	3503700	+	111	-	Hypothetical protein	-	-	-	-	-	-	-
V529_34730	3524437	3524562	-	123	-	Hypothetical protein	-	-	-	-	-	-	-
V529_35690	3628773	3628913	-	138	-	Hypothetical protein	-	-	-	-	-	-	-
V529_36100	3665657	3665782	-	123	-	Hypothetical protein	-	-	-	-	-	-	-
V529_36430	3694023	3694136	+	111	-	Hypothetical protein	-	-	-	-	-	-	-
V529_36580	3706209	3706361	-	150	-	Hypothetical protein	-	-	-	-	-	-	-
V529_36740	3718726	3718866	-	138	-	Hypothetical protein	-	-	-	-	-	-	-
V529_37010	3742928	3743455	-	525	rpoE	DNA-directed RNA polymerase subunit delta	COG3343	K03048	pfam05066, RNA_pol_delta, DNA-directed RNA polymerase delta subunit. The delta protein is a dispensable subunit of Bacillus subtilis RNA polymerase (RNAP) that has major effects on the biochemical properties of the purified enzyme. In the presence of delta, RNAP displays an increased specificity of transcription, a decreased affinity for nucleic acids, and an increased efficiency of RNA synthesis…	-	K	Transcription	INFORMATION STORAGE AND PROCESSING
V529_37220	3768298	3768426	-	126	-	Hypothetical protein	-	-	-	-	-	-	-
V529_37310	3772232	3772450	-	216	-	LuxR family transcriptional regulator protein	-	-	-	-	-	-	-
V529_37430	3782898	3783023	-	123	-	Hypothetical protein	-	-	-	-	-	-	-
V529_38690	3900656	3900775	+	117	-	Hypothetical protein	-	-	-	-	-	-	-
V529_38840	3918563	3918679	+	114	-	Hypothetical protein	-	-	-	-	-	-	-
V529_38990	3934184	3934471	-	285	-	Hypothetical protein	-	-	-	-	-	-	-
V529_39040	3936601	3936771	-	168	-	Hypothetical protein	-	-	-	-	-	-	-
V529_39270	3966962	3967081	-	117	-	Hypothetical protein	-	-	-	-	-	-	-
V529_39740	4017296	4018066	-	768	-	Hypothetical protein	-	-	-	-	-	-	-
V529_39750	4019244	4020932	-	1686	-	Hypothetical protein	-	-	-	-	-	-	-
V529_39840	4026230	4026364	-	132	-	Hypothetical protein	-	-	-	-	-	-	-
V529_39890	4031426	4031581	-	153	-	Hypothetical protein	-	-	-	-	-	-	-
V529_40490	4089081	4089284	-	201	-	Hypothetical protein	-	-	-	-	-	-	-
V529_40520	4091391	4091708	+	315	-	DoxX	-	-	-	-	-	-	-
