# Supplementary material for: Whole transcriptomic analysis of the plant-beneficial rhizobacterium Bacillus amyloliquefaciens SQR9 during enhanced biofilm formation regulated by maize root exudates
Source: BMC Genomics. 2015 Sep 7;16(1):685. doi: 10.1186/s12864-015-1825-5 (PMC4562157; doi:10.1186/s12864-015-1825-5)
Supplement: Additional file 5: Table S3. — Genes shared by Bacillus amyloliquefaciens SQR9 and B. amyloliquefaciens FZB42 but absent in Bacillus subtilis 168 (Sheet 1), or shared by SQR9 and 168 but absent in FZB42 (Sheet 2). (XLSX 77 kb) [file 12864_2015_1825_MOESM5_ESM.xlsx]

## Sheet: FZB42
Table S3 Genes shared by Bacillus amyloliquefaciens SQR9 and B. amyloliquefaciens FZB42 but absent in Bacillus subtilis 168 (Sheet 1), or shared by SQR9 and 168 but absent in FZB42 (Sheet 2).
SQR9	FZB42	Start	Stop	Strand	Length	Gene	Product	COG	KO	Pfam	Note	Mark	Category	CLS
V529_07110	154685229	781917	783389	+	490	-	Collagen like triple helix with GXT repeats	-	-	-	-	-	-	-
V529_07120	154685229	783832	784311	+	159	-	Hypothetical protein	-	-	-	-	-	-	-
V529_18210	154685630	2001384	2003210	+	608	-	Hypothetical protein	COG5444	-	pfam04740, LXG, LXG domain of WXG superfamily. This domain is present is the N-terminal region of a group of polymorphic toxin proteins in bacteria. It is predicted to use Type VII secretion pathway to mediate export of bacterial toxins.	-	S	Function unknown	POORLY CHARACTERIZED
V529_01640	154684678	162471	163739	+	422	gabT1	GabT1	COG0160	K00823	pfam00202, Aminotran_3, Aminotransferase class-III.	4-aminobutyrate aminotransferase GabT1	E	Amino acid transport and metabolism	METABOLISM
V529_01650	154684679	163736	164686	+	316	yktc1	Myo-inositol-1(or 4)-monophosphatase	COG0483	K01092	pfam00459, Inositol_P, Inositol monophosphatase family.	fructose-1,6 biphosphatase/inositol monophosphatase Yktc1	G	Carbohydrate transport and metabolism	METABOLISM
V529_01660	154684680	164661	165707	+	348	gutB1	GutB1	COG1063	-	pfam08240, ADH_N, Alcohol dehydrogenase GroES-like domain. This is the catalytic domain of alcohol dehydrogenases. Many of them contain an inserted zinc binding domain. This domain has a GroES-like structure.	zinc-binding dehydrogenase GutB1	ER	Amino acid transport and metabolism	METABOLISM
V529_01860	154684700	187904	188104	+	66	-	Hypothetical protein	-	-	-	-	-	-	-
V529_01880	154684702	190472	191344	+	290	-	ATP binding protein of ABC transporter	COG1131	K01990	pfam00005, ABC_tran, ABC transporter. ABC transporters for a large family of proteins responsible for translocation of a variety of compounds across biological membranes. ABC transporters are the largest family of proteins in many completely sequenced bacteria. ABC transporters are composed of two copies of this domain and two copies of a transmembrane domain pfam00664. These four domains may bel…	-	V	Defense mechanisms	CELLULAR PROCESSES AND SIGNALING
V529_01890	154684703	191322	191975	+	217	-	Hypothetical protein	-	-	pfam13346, ABC2_membrane_5, ABC-2 family transporter protein. This family is related to the ABC-2 membrane transporter family pfam01061.	-	-	-	-
V529_01900	154684705	192279	192395	+	38	-	Hypothetical protein	-	-	-	-	-	-	-
V529_01920	154684707	192885	193568	+	227	-	Two-component response regulator	COG0745	-	pfam00486, Trans_reg_C, Transcriptional regulatory protein, C terminal.	member of the two componenent signal transduction system containing the sensor IM histidine kinase RBAM02390	TK	Signal transduction mechanisms	CELLULAR PROCESSES AND SIGNALING
V529_01930	154684708	193565	194587	+	340	-	Two-component sensor histidine kinase	COG0642	-	pfam02518, HATPase_c, Histidine kinase-, DNA gyrase B-, and HSP90-like ATPase. This family represents the structurally related ATPase domains of histidine kinase, DNA gyrase B and HSP90.	membrane bound sensor kinase; probably linked with the response regulator RBAM002380	T	Signal transduction mechanisms	CELLULAR PROCESSES AND SIGNALING
V529_01940	154684709	195673	196437	+	254	-	Peptide ABC transporter ATPase	COG1136	K02003	pfam00005, ABC_tran, ABC transporter. ABC transporters for a large family of proteins responsible for translocation of a variety of compounds across biological membranes. ABC transporters are the largest family of proteins in many completely sequenced bacteria. ABC transporters are composed of two copies of this domain and two copies of a transmembrane domain pfam00664. These four domains may bel…	-	V	Defense mechanisms	CELLULAR PROCESSES AND SIGNALING
V529_01950	154684710	196424	198352	+	642	-	ABC-type transport system,permease	-	K02004	-	-	-	-	-
V529_01980	154684712	199074	199919	-	281	kdgR1	KdgR1	COG0656	-	pfam00248, Aldo_ket_red, Aldo/keto reductase family. This family includes a number of K+ ion channel beta chain regulatory domains - these are reported to have oxidoreductase activity.	2,5-diketo-D-gluconic acid reductase KdgR1	R	General function prediction only	POORLY CHARACTERIZED
V529_02050	154684717	204351	205481	+	376	-	Sensory transduction protein kinase	COG4585	-	pfam07730, HisKA_3, Histidine kinase. This is the dimerisation and phosphoacceptor domain of a sub-family of histidine kinases. It shares sequence similarity with pfam00512 and pfam07536.	together with response regulator RBAM002490 part of a two component signal transduction system	T	Signal transduction mechanisms	CELLULAR PROCESSES AND SIGNALING
V529_02060	154684718	205486	206130	+	214	-	Two-component response regulator	COG2197	-	pfam00072, Response_reg, Response regulator receiver domain. This domain receives the signal from the sensor partner in bacterial two-component systems. It is usually found N-terminal to a DNA binding effector domain.	together with the sensor histidine kinase RBAM02480 part of a two component signal transduction system	TK	Signal transduction mechanisms	CELLULAR PROCESSES AND SIGNALING
V529_02090	154684721	208398	209540	+	380	yfiN1	Putative ABC-type multidrug transport system,permease component YfiN1	COG0842	K01992	pfam01061, ABC2_membrane, ABC-2 type transporter.	ABC-type multidrug transport system, permease component YfiN1	V	Defense mechanisms	CELLULAR PROCESSES AND SIGNALING
V529_02100	154684722	209560	209733	+	57	-	Hypothetical protein	-	-	-	-	-	-	-
V529_02110	154684723	209837	210313	+	158	yolA1	SPBc2 prophage-derived protein YolA	-	-	-	putative protein YolA1	-	-	-
V529_02180	154684728	214791	215993	+	400	-	Hypothetical protein	-	-	-	-	-	-	-
V529_02260	154684735	224572	225015	+	147	-	Hypothetical protein	-	-	-	-	-	-	-
V529_02270	154684736	225280	225750	+	156	-	Hypothetical protein	COG1476	-	-	-	K	Transcription	INFORMATION STORAGE AND PROCESSING
V529_02280	154684737	225823	226893	+	356	-	Iron-containing alcohol dehydrogenase	COG0371	K08317	pfam00465, Fe-ADH, Iron-containing alcohol dehydrogenase.	-	C	Energy production and conversion	METABOLISM
V529_03000	154684806	295340	295624	-	94	lci	SPBc2 prophage-derived protein YoqM	-	-	pfam12197, lci, Bacillus cereus group antimicrobial protein. This domain is found in bacteria, and is approximately 40 amino acids in length. This domain is found in bacillus cereus group bacteria. It is an antimicrobial protein.	antimicrobial peptide Lci	-	-	-
V529_03020	154684808	296452	297240	-	262	-	Protein frlC	COG1082	K15652	pfam01261, AP_endonuc_2, Xylose isomerase-like TIM barrel. This TIM alpha/beta barrel structure is found in xylose isomerase and in endonuclease IV (EC:3.1.21.2). This domain is also found in the N termini of bacterial myo-inositol catabolism proteins. These are involved in the myo-inositol catabolism pathway, and is required for growth on myo-inositol in Rhizobium leguminosarum bv. viciae.	-	G	Carbohydrate transport and metabolism	METABOLISM
V529_03190	154684825	319948	321084	+	378	-	Glutathione-dependent formaldehyde dehydrogenase	COG1063	K00121	pfam08240, ADH_N, Alcohol dehydrogenase GroES-like domain. This is the catalytic domain of alcohol dehydrogenases. Many of them contain an inserted zinc binding domain. This domain has a GroES-like structure.	-	ER	Amino acid transport and metabolism	METABOLISM
V529_03320	154684839	351951	353261	+	436	-	Serine hydroxymethyltransferase	COG0436	-	pfam00155, Aminotran_1_2, Aminotransferase class I and II.	aspartate/tyrosine/aromatic acids and related molecules	E	Amino acid transport and metabolism	METABOLISM
V529_03330	154684843	353297	353971	-	224	sfp	Sfp	COG2091	K06133	pfam01648, ACPS, 4'-phosphopantetheinyl transferase superfamily. Members of this family transfers the 4'-phosphopantetheine (4'-PP) moiety from coenzyme A (CoA) to the invariant serine of pfam00550. This post-translational modification renders holo-ACP capable of acyl group activation via thioesterification of the cysteamine thiol of 4'-PP. This superfamily consists of two subtypes: The ACPS type…	phosphopantetheinyl transferase	H	Coenzyme transport and metabolism	METABOLISM
V529_03630	154684871	381484	381603	+	39	phrC	PhrC	-	K06353	pfam11131, PhrC_PhrF, Rap-phr extracellular signalling. PhrC and PhrF stimulate ComA-dependent gene expression to different levels and are both required for full expression of genes activated by ComA, which activates the expression of genes involved in competence development and the production of several secreted products.	RapC phosphatase regulator/competence and sporulation stimulating factor (CSF)	-	-	-
V529_04220	154684931	439918	440148	-	76	-	Hypothetical protein	-	-	-	-	-	-	-
V529_04240	154684932	440529	441086	-	185	-	Hypothetical protein	-	-	-	-	-	-	-
V529_04250	154684933	441182	441760	-	192	-	Hypothetical protein	-	-	-	-	-	-	-
V529_04280	154684936	443701	443856	-	51	-	Hypothetical protein	-	-	-	-	-	-	-
V529_04300	154684937	444289	444642	+	117	-	Hypothetical protein	-	-	-	-	-	-	-
V529_04720	154684979	478223	478336	-	37	-	Hypothetical protein	-	-	-	-	-	-	-
V529_04800	154684988	488483	489886	+	467	-	Permease	COG2814	K03762	pfam00083, Sugar_tr, Sugar (and other) transporter.	-	G	Carbohydrate transport and metabolism	METABOLISM
V529_04810	154684989	490226	490540	+	104	-	HTH-type transcriptional regulator	COG1846	-	-	-	K	Transcription	INFORMATION STORAGE AND PROCESSING
V529_04850	154684993	492574	493017	-	147	ywnA1	HTH-type transcriptional repressor nsrR	COG1959	-	pfam02082, Rrf2, Transcriptional regulator. This family is related to pfam001022 and other transcription regulation families (personal obs: Yeats C).	putative protein yYwnA1	K	Transcription	INFORMATION STORAGE AND PROCESSING
V529_04870	154685000	494417	495445	-	342	-	Putitative fatty acid desaturase	COG3239	K10255	pfam00487, FA_desaturase, Fatty acid desaturase.	-	I	Lipid transport and metabolism	METABOLISM
V529_04880	154685001	495816	495947	+	43	-	Hypothetical protein	-	-	-	-	-	-	-
V529_04920	154685012	498822	499391	-	189	-	Hypothetical protein	-	-	pfam11193, DUF2812, Protein of unknown function (DUF2812). This is a bacterial family of uncharacterized proteins, however some members of this family are annotated as membrane proteins.	-	-	-	-
V529_04930	154685013	499378	499695	-	105	-	Transcriptional regulator	COG1695	-	pfam03551, PadR, Transcriptional regulator PadR-like family. Members of this family are transcriptional regulators that appear to be related to the pfam01047 family. This family includes PadR, a protein that is involved in negative regulation of phenolic acid metabolism.	-	K	Transcription	INFORMATION STORAGE AND PROCESSING
V529_04950	154685017	501304	501780	+	158	-	Hypothetical protein	COG2318	-	pfam12867, DinB_2, DinB superfamily. The DinB family are an uncharacterized family of potential enzymes. The structure of these proteins is composed of a four helix bundle.	-	S	Function unknown	POORLY CHARACTERIZED
V529_04960	154685018	501816	502181	+	121	-	Hypothetical protein	COG0662	-	pfam07883, Cupin_2, Cupin domain. This family represents the conserved barrel domain of the 'cupin' superfamily ('cupa' is the Latin term for a small barrel).	-	G	Carbohydrate transport and metabolism	METABOLISM
V529_05090	154685038	513066	514355	+	429	-	Na+/H+ antiporter	COG1757	-	pfam03553, Na_H_antiporter, Na+/H+ antiporter family. This family includes integral membrane proteins, some of which are NA+/H+ antiporters.	-	C	Energy production and conversion	METABOLISM
V529_05100	154685039	514386	515768	-	460	-	GntR family transcriptional regulator	COG1167	K00375	pfam00155, Aminotran_1_2, Aminotransferase class I and II.	-	KE	Transcription	INFORMATION STORAGE AND PROCESSING
V529_05240	154685057	526209	526931	-	240	-	Glutamine amidotransferase	COG2071	K07010	pfam07722, Peptidase_C26, Peptidase C26. These peptidases have gamma-glutamyl hydrolase activity; that is they catalyze the cleavage of the gamma-glutamyl bond in poly-gamma-glutamyl substrates. They are structurally related to pfam00117, but contain extensions in four loops and at the C terminus.	-	R	General function prediction only	POORLY CHARACTERIZED
V529_05270	154685060	529609	530466	-	285	-	Hypothetical protein	COG1284	-	pfam10035, DUF2179, Uncharacterized protein conserved in bacteria (DUF2179). This domain, found in various hypothetical bacterial proteins, has no known function.	-	S	Function unknown	POORLY CHARACTERIZED
V529_05280	154685061	530749	531882	+	377	gldA	Glycerol dehydrogenase	COG0371	K00005	pfam00465, Fe-ADH, Iron-containing alcohol dehydrogenase.	forms dimers and octamers; involved in conversion of glycerol to dihydroxy-acetone	C	Energy production and conversion	METABOLISM
V529_05300	154685063	533268	534503	-	411	-	Beta-ketoacyl-acyl carrier protein synthase II	COG0304	K09458	pfam00109, ketoacyl-synt, Beta-ketoacyl synthase, N-terminal domain. The structure of beta-ketoacyl synthase is similar to that of the thiolase family (pfam00108) and also chalcone synthase. The active site of beta-ketoacyl synthase is located between the N and C-terminal domains. The N-terminal domain contains most of the structures involved in dimer formation and also the active site cysteine.	-	IQ	Lipid transport and metabolism	METABOLISM
V529_05310	154685064	534612	535451	+	279	-	Helix-turn-helix domain-containing protein	-	-	-	-	-	-	-
V529_05480	154685080	546793	547479	+	228	-	GntR family transcriptional regulator	COG2186	-	pfam00392, GntR, Bacterial regulatory proteins, gntR family. This family of regulatory proteins consists of the N-terminal HTH region of GntR-like bacterial transcription factors. At the C-terminus there is usually an effector-binding/oligomerisation domain. The GntR-like proteins include the following sub-families: MocR, YtrR, FadR, AraR, HutC and PlmA, DevA, DasR. Many of these proteins have be…	-	K	Transcription	INFORMATION STORAGE AND PROCESSING
V529_05540	154685086	551962	552816	-	284	-	Hypothetical protein	COG3546	K07217	pfam05067, Mn_catalase, Manganese containing catalase. Catalases are important antioxidant metalloenzymes that catalyze disproportionation of hydrogen peroxide, forming dioxygen and water. Two families of catalases are known, one having a heme cofactor, and this family that is a structurally distinct family containing non-heme manganese.	manganese cataYdhU	P	Inorganic ion transport and metabolism	METABOLISM
V529_06020	154685132	610327	610860	+	177	-	Sigma factor	COG1595	K03088	pfam08281, Sigma70_r4_2, Sigma-70, region 4. Region 4 of sigma-70 like sigma-factors are involved in binding to the -35 promoter element via a helix-turn-helix motif.	-	K	Transcription	INFORMATION STORAGE AND PROCESSING
V529_06030	154685133	610842	612281	+	479	-	Hypothetical protein	-	-	-	-	-	-	-
V529_05750	154685169	576822	578414	+	530	hsdM	Type I restriction enzyme M protein	COG0286	K03427	pfam02384, N6_Mtase, N-6 DNA Methylase. Restriction-modification (R-M) systems protect a bacterial cell against invasion of foreign DNA by endonucleolytic cleavage of DNA that lacks a site specific modification. The R-M system is a complex containing three polypeptides: M (this family), S (pfam01420), and R. This family consists of N-6 adenine-specific DNA methylase EC:2.1.1.72 from Type I and Ty…	-	V	Defense mechanisms	CELLULAR PROCESSES AND SIGNALING
V529_06740	154685183	742972	743250	+	92	-	Hypothetical protein	-	-	pfam14150, YesK, YesK-like protein. The YesK-like protein family includes the B. subtilis YesK protein, which is functionally uncharacterized. Its expression is regulated by the sporulation-specific sigma factor sigma-E. This family of proteins is found in bacteria. Proteins in this family are approximately 100 amino acids in length.	-	-	-	-
V529_06780	154685187	745019	745885	+	288	yetI	Positive regulator of sigma-B activity	COG1366	-	pfam01740, STAS, STAS domain. The STAS (after Sulphate Transporter and AntiSigma factor antagonist) domain is found in the C terminal region of Sulphate transporters and bacterial antisigma factor antagonists. It has been suggested that this domain may have a general NTP binding function.	putative protein YetI	T	Signal transduction mechanisms	CELLULAR PROCESSES AND SIGNALING
V529_06800	154685189	746400	746702	+	100	-	Riboflavin biosynthesis protein	-	-	-	-	-	-	-
V529_06980	154685217	767517	768584	-	355	-	Beta 1,4 glucosyltransferase	COG0463	-	pfam00535, Glycos_transf_2, Glycosyl transferase family 2. Diverse family, transferring sugar from UDP-glucose, UDP-N-acetyl- galactosamine, GDP-mannose or CDP-abequose, to a range of substrates including cellulose, dolichol phosphate and teichoic acids.	-	M	Cell wall/membrane/envelope biogenesis	CELLULAR PROCESSES AND SIGNALING
V529_07400	154685255	814982	815743	-	253	-	Hypothetical protein	COG5438	-	pfam07907, YibE_F, YibE/F-like protein. The sequences featured in this family are similar to two proteins expressed by Lactococcus lactis, YibE and YibF. Most of the members of this family are annotated as being putative membrane proteins, and in fact the sequences contain a high proportion of hydrophobic residues.	-	S	Function unknown	POORLY CHARACTERIZED
V529_07410	154685256	815740	816879	-	379	-	Hypothetical protein	COG5438	-	pfam07907, YibE_F, YibE/F-like protein. The sequences featured in this family are similar to two proteins expressed by Lactococcus lactis, YibE and YibF. Most of the members of this family are annotated as being putative membrane proteins, and in fact the sequences contain a high proportion of hydrophobic residues.	-	S	Function unknown	POORLY CHARACTERIZED
V529_07440	154685259	822139	823170	-	343	-	Transcriptional regulator	COG1609	K02529	pfam13377, Peripla_BP_3, Periplasmic binding protein-like domain. Thi domain is found in a variety of transcriptional regulatory proteins. It is related to bacterial periplasmic binding proteins, although this domain is unlikely to be found in the periplasm. This domain likely acts to bind a small molecule ligand that the DNA-binding domain responds to.	-	K	Transcription	INFORMATION STORAGE AND PROCESSING
V529_07450	154685261	823307	824191	-	294	-	Shikimate dehydrogenase	COG0169	K00014	pfam08501, Shikimate_dh_N, Shikimate dehydrogenase substrate binding domain. This domain is the substrate binding domain of shikimate dehydrogenase.	-	E	Amino acid transport and metabolism	METABOLISM
V529_07660	154685276	840970	841617	-	215	-	Hypothetical protein	-	-	-	-	-	-	-
V529_07820	154685293	859723	862050	+	775	-	Hypothetical protein	COG5434	-	pfam11962, Peptidase_G2, Peptidase_G2, IMC autoproteolytic cleavage domain. This domain is found at the very C-terminus of bacteriophage parallel beta-helical tailspike proteins. It carries the enzymic residues that induce autoproteolytic cleavage to bring about maturation of the folding process of the helix in a chaperone-like manner. The domain thus mediates the assembly of a large tailspike pr…	-	M	Cell wall/membrane/envelope biogenesis	CELLULAR PROCESSES AND SIGNALING
V529_07910	154685300	869453	870055	+	200	-	NAD(P)H dehydrogenase, quinone family	COG2249	K00355	pfam02525, Flavodoxin_2, Flavodoxin-like fold. This family consists of a domain with a flavodoxin-like fold. The family includes bacterial and eukaryotic NAD(P)H dehydrogenase (quinone) EC:1.6.99.2. These enzymes catalyze the NAD(P)H-dependent two-electron reductions of quinones and protect cells against damage by free radicals and reactive oxygen species. This enzyme uses a FAD co-factor. The eq…	-	R	General function prediction only	POORLY CHARACTERIZED
V529_07930	154685302	871391	873802	+	803	-	Pyruvate, water dikinase	COG0574	K01007	pfam01326, PPDK_N, Pyruvate phosphate dikinase, PEP/pyruvate binding domain. This enzyme catalyzes the reversible conversion of ATP to AMP, pyrophosphate and phosphoenolpyruvate (PEP).	-	G	Carbohydrate transport and metabolism	METABOLISM
V529_07940	154685303	873825	874097	+	90	-	RNAse inhibitor	COG2732	K03623	pfam01337, Barstar, Barstar (barnase inhibitor).	-	K	Transcription	INFORMATION STORAGE AND PROCESSING
V529_08310	154685339	911620	913191	+	523	-	Na+/H+ antiporter	COG1757	-	pfam03553, Na_H_antiporter, Na+/H+ antiporter family. This family includes integral membrane proteins, some of which are NA+/H+ antiporters.	-	C	Energy production and conversion	METABOLISM
V529_08350	154685343	917685	917864	+	59	senN	SenN	-	-	-	transcriptional regulatory protein SenN	-	-	-
V529_08420	154685345	925246	926181	+	311	-	Dihydroorotase DHOase	COG2159	K07045	pfam04909, Amidohydro_2, Amidohydrolase. These proteins are amidohydrolases that are related to pfam01979.	-	R	General function prediction only	POORLY CHARACTERIZED
V529_09030	154685402	981767	982591	+	274	lytE	Protein YojL	COG0791	-	pfam00877, NLPC_P60, NlpC/P60 family. The function of this domain is unknown. It is found in several lipoproteins.	cell wall hydrolase phosphatase-associated protein LytE	M	Cell wall/membrane/envelope biogenesis	CELLULAR PROCESSES AND SIGNALING
V529_09450	154685442	1019613	1020902	+	429	-	Lysine/ornithine N-monooxygenase	COG3486	K03897	pfam13434, K_oxygenase, L-lysine 6-monooxygenase (NADPH-requiring). This is family of Rossmann fold oxidoreductases that catalyzes the NADPH-dependent hydroxylation of lysine at the N6 position, EC:1.14.13.59.	-	Q	Secondary metabolites biosynthesis, transport and catabolism	METABOLISM
V529_09590	154685454	1033429	1033647	-	72	-	Hypothetical protein	-	-	-	-	-	-	-
V529_10030	154685495	1076171	1076539	+	122	-	Hypothetical protein	COG5646	-	pfam08818, DUF1801, Domain of unknown function (DU1801). This large family of bacterial proteins is uncharacterized. They contain a presumed domain about 110 amino acids in length.	-	S	Function unknown	POORLY CHARACTERIZED
V529_10050	154685497	1077060	1077569	+	169	-	Hypothetical protein	COG4815	-	pfam08877, MepB, MepB protein. MepB is a functionally uncharacterized protein in the mepRAB gene cluster of Staphylococcus aureus.	-	S	Function unknown	POORLY CHARACTERIZED
V529_10080	154685500	1079006	1079323	-	105	-	Hypothetical protein	COG0393	-	pfam01906, YbjQ_1, Putative heavy-metal-binding. From comparative structural analysis, this family is likely to be a heavy-metal binding domain. The domain oligomerises as a pentamer. The domain is about 100 amino acids long and is found in prokaryotes.	-	S	Function unknown	POORLY CHARACTERIZED
V529_10180	154685510	1087611	1088234	-	207	-	HTH-type transcriptional regulator	COG1309	-	pfam08360, TetR_C_5, QacR-like protein, C-terminal region. This family features the C-terminal region of a number of proteins that bear similarity to the QacR protein, a transcriptional regulator of the TetR family. QacR is able to bind various environmental agents, which include a number of cationic lipophilic compounds, and thus regulate the transcription of QacA, a multidrug efflux pump. The C…	-	K	Transcription	INFORMATION STORAGE AND PROCESSING
V529_10320	154685524	1104202	1104417	-	71	yisI	YisI	-	-	pfam09388, SpoOE-like, Spo0E like sporulation regulatory protein. Spore formation is an extreme response to starvation and can also be a component of disease transmission. Sporulation is controlled by an expanded two-component system where starvation signals result in sensor kinase activation and phosphorylation of the master sporulation response regulator Spo0A. Phosphatases such as Spo0E dephos…	putative protein YisI	-	-	-
V529_10500	154685539	1120287	1121264	+	325	-	Basic membrane protein A	COG1744	K07335	pfam02608, Bmp, Basic membrane protein. This is a family of basic membrane lipoproteins form Borrelia and various putative lipoproteins form other bacteria. All of these proteins are outer membrane proteins and are thus antigenic in nature when possessed by the pathogenic members of the family.	-	R	General function prediction only	POORLY CHARACTERIZED
V529_10510	154685540	1121261	1122910	+	549	-	Methyl-accepting chemotaxis sensory transducer	COG0840	-	pfam00015, MCPsignal, Methyl-accepting chemotaxis protein (MCP) signalling domain. This domain is thought to transduce the signal to CheA since it is highly conserved in very diverse MCPs.	-	NT	Cell motility	CELLULAR PROCESSES AND SIGNALING
V529_10580	154685546	1127042	1127191	-	49	-	Hypothetical protein	-	-	-	-	-	-	-
V529_10850	154685572	1150833	1152461	+	542	appA	AppA	COG0747	K02035	pfam00496, SBP_bac_5, Bacterial extracellular solute-binding proteins, family 5 Middle. The borders of this family are based on the PDBSum definitions of the domain edges for Salmonella typhimurium oppA.	oligopeptide-binding protein AppA precursor	E	Amino acid transport and metabolism	METABOLISM
V529_10960	154685582	1162786	1163973	+	395	-	Hypothetical protein	COG1306	-	pfam13200, DUF4015, Putative glycosyl hydrolase domain. This domain is related to other known glycosyl hydrolases suggesting this domain is also involved in carbohydrate break down.	-	S	Function unknown	POORLY CHARACTERIZED
V529_11310	154685616	1190051	1190212	+	53	-	Hypothetical protein	-	-	-	-	-	-	-
V529_11350	154685620	1193449	1194180	+	243	blm	Blm	COG0491	K01467	pfam00753, Lactamase_B, Metallo-beta-lactamase superfamily.	beta-lactamase II precursor (Penicillinase) (Cephalosporinase) Blm	R	General function prediction only	POORLY CHARACTERIZED
V529_11410	154685634	1199230	1199586	-	118	-	Hypothetical protein	-	-	-	-	-	-	-
V529_11470	154685640	1203352	1203714	+	120	-	Hypothetical protein	-	-	-	-	-	-	-
V529_11520	154685643	1206165	1207577	-	470	yfjF	Multidrug resistance protein B-like protein	COG2814	-	pfam07690, MFS_1, Major Facilitator Superfamily.	membrane-bound transport protein YfjF	G	Carbohydrate transport and metabolism	METABOLISM
V529_11550	154685646	1209642	1211141	-	499	galT1	Galactose-1-phosphate uridylyltransferase	COG4468	K00965	pfam01087, GalP_UDP_transf, Galactose-1-phosphate uridyl transferase, N-terminal domain. SCOP reports fold duplication with C-terminal domain. Both involved in Zn and Fe binding.	catalyzes the formation of alpha-D-glucose 1-phosphate and UDP-galactose from UDP-glucose and alpha-D-galactose 1-phosphate in galactose metabolism	G	Carbohydrate transport and metabolism	METABOLISM
V529_11560	154685647	1211143	1212135	-	330	galE1	GalE1	COG1087	K01784	pfam01370, Epimerase, NAD dependent epimerase/dehydratase family. This family of proteins utilise NAD as a cofactor. The proteins in this family use nucleotide-sugar substrates for a variety of chemical reactions.	UDP-glucose 4-epimerase	M	Cell wall/membrane/envelope biogenesis	CELLULAR PROCESSES AND SIGNALING
V529_11570	154685648	1212139	1213308	-	389	galK1	GalK1	COG0153	K00849	pfam10509, GalKase_gal_bdg, Galactokinase galactose-binding signature. This is the highly conserved galactokinase signature sequence which appears to be present in all galactokinases irrespective of how many other ATP binding sites, etc that they carry. The function of this domain appears to be to bind galactose, and the domain is normally at the N-terminus of the enzymes, EC:2.7.1.6. This domain…	galactokinase	G	Carbohydrate transport and metabolism	METABOLISM
V529_11580	154685649	1213324	1215021	-	565	lacE	LacE	COG1455	K02787	pfam02378, PTS_EIIC, Phosphotransferase system, EIIC. The bacterial phosphoenolpyruvate: sugar phosphotransferase system (PTS) is a multi-protein system involved in the regulation of a variety of metabolic and transcriptional processes. The sugar-specific permease of the PTS consists of three domains (IIA, IIB and IIC). The IIC domain catalyzes the transfer of a phosphoryl group from IIB to the s…	phosphotransferase system (PTS) lichenan-specific enzyme IIA component	G	Carbohydrate transport and metabolism	METABOLISM
V529_11590	154685650	1215033	1215347	-	104	lacF	LacF	COG1447	K02786	pfam02255, PTS_IIA, PTS system, Lactose/Cellobiose specific IIA subunit. The bacterial phosphoenolpyruvate: sugar phosphotransferase system (PTS) is a multi-protein system involved in the regulation of a variety of metabolic and transcriptional processes. The lactose/cellobiose-specific family are one of four structurally and functionally distinct group IIA PTS system enzymes. This family of prot…	phosphotransferase system cellobiose-specific component IIBC	G	Carbohydrate transport and metabolism	METABOLISM
V529_11600	154685651	1215410	1216810	-	466	lacG	6-phospho-beta-galactosidase	COG2723	K01220	pfam00232, Glyco_hydro_1, Glycosyl hydrolase family 1.	catalyzes the formation of 6-phospho-galactose from a 6-phospho-beta-galactoside	G	Carbohydrate transport and metabolism	METABOLISM
V529_11620	154685653	1217841	1218524	+	227	pgm	Pgm	COG0637	-	pfam00702, Hydrolase, haloacid dehalogenase-like hydrolase. This family is structurally different from the alpha/beta hydrolase family (pfam00561). This family includes L-2-haloacid dehalogenase, epoxide hydrolases and phosphatases. The structure of the family consists of two domains. One is an inserted four helix bundle, which is the least well conserved region of the alignment, between residues…	COG0637; predicted phosphatase/phosphohexomutase	R	General function prediction only	POORLY CHARACTERIZED
V529_11630	154685654	1218795	1220021	+	408	-	Hypothetical protein	COG3055	-	pfam01344, Kelch_1, Kelch motif. The kelch motif was initially discovered in Kelch. In this protein there are six copies of the motif. It has been shown that the Drosophila ring canal kelch protein is related to Galactose Oxidase, for which a structure has been solved. The kelch motif forms a beta sheet. Several of these sheets associate to form a beta propeller structure as found in pfam00064, p…	-	S	Function unknown	POORLY CHARACTERIZED
V529_11650	154685655	1220262	1220594	-	110	-	Hypothetical protein	-	-	-	-	-	-	-
V529_11660	154685656	1220695	1221330	+	211	-	Protein sapB	COG1285	K07507	pfam02308, MgtC, MgtC family. The MgtC protein is found in an operon with the Mg2+ transporter protein MgtB. The function of MgtC and its homologues is not known.	-	S	Function unknown	POORLY CHARACTERIZED
V529_11900	154685679	1245410	1245544	+	44	-	Phosphatase regulator A	-	K06352	-	-	-	-	-
V529_12050	154685693	1252843	1253484	+	213	-	Phage-like protein	-	-	-	-	-	-	-
V529_12060	154685694	1253497	1253868	+	123	yomQ	SPBc2 prophage-derived protein YomQ	-	-	-	hypothetical phage protein YomQ	-	-	-
V529_12470	154685731	1288196	1288693	+	165	-	Collagen alpha-5(VI) chain Collagen alpha-1(XXIX) chain	-	-	-	-	-	-	-
V529_12480	154685732	1288715	1289176	+	153	-	Hypothetical protein	-	-	-	-	-	-	-
V529_12490	154685733	1289181	1290308	+	375	-	Hypothetical protein	COG0463	-	pfam00535, Glycos_transf_2, Glycosyl transferase family 2. Diverse family, transferring sugar from UDP-glucose, UDP-N-acetyl- galactosamine, GDP-mannose or CDP-abequose, to a range of substrates including cellulose, dolichol phosphate and teichoic acids.	-	M	Cell wall/membrane/envelope biogenesis	CELLULAR PROCESSES AND SIGNALING
V529_12500	154685734	1290329	1291489	-	386	-	Hypothetical protein	-	-	-	-	-	-	-
V529_12510	154685735	1291755	1292939	-	394	-	MFS transporter, PPP family, 3-phenylpropionic acid transporter	-	K05820	-	-	-	-	-
V529_12520	154685736	1293021	1293692	+	223	-	DNA-binding transcriptional activator YeiL	COG0664	-	pfam00027, cNMP_binding, Cyclic nucleotide-binding domain.	activator of nucleoside metabolism	T	Signal transduction mechanisms	CELLULAR PROCESSES AND SIGNALING
V529_12790	154685761	1318364	1319008	+	214	-	Hypothetical protein	COG2323	-	pfam04239, DUF421, Protein of unknown function (DUF421). YDFR family.	-	S	Function unknown	POORLY CHARACTERIZED
V529_13030	154685781	1339736	1340857	+	373	-	Hypothetical protein	-	-	-	-	-	-	-
V529_13970	154685873	1466844	1470695	+	1283	mlnH	MlnH	COG0596	-	pfam08659, KR, KR domain. This enzymatic domain is part of bacterial polyketide synthases and catalyzes the first step in the reductive modification of the beta-carbonyl centres in the growing polyketide chain. It uses NADPH to reduce the keto group to a hydroxy group.	polyketide synthase of type I	R	General function prediction only	POORLY CHARACTERIZED
V529_13980	154685874	1470728	1471819	+	363	mlnI	MlnI	COG1680	-	pfam00144, Beta-lactamase, Beta-lactamase. This family appears to be distantly related to pfam00905 and PF00768 D-alanyl-D-alanine carboxypeptidase.	penicillin binding protein	V	Defense mechanisms	CELLULAR PROCESSES AND SIGNALING
V529_14040	154685880	1477926	1478726	+	266	-	Polysaccharide deacetylase	COG0726	-	pfam01522, Polysacc_deac_1, Polysaccharide deacetylase. This domain is found in polysaccharide deacetylase. This family of polysaccharide deacetylases includes NodB (nodulation protein B from Rhizobium) which is a chitooligosaccharide deacetylase. It also includes chitin deacetylase from yeast, and endoxylanases which hydrolyses glucosidic bonds in xylan.	-	G	Carbohydrate transport and metabolism	METABOLISM
V529_15360	154686012	1610431	1611201	+	256	-	Homoserine kinase HSK	COG3173	K06979	pfam01636, APH, Phosphotransferase enzyme family. This family consists of bacterial antibiotic resistance proteins, which confer resistance to various aminoglycosides they include: aminoglycoside 3'-phosphotransferase or kanamycin kinase / neomycin-kanamycin phosphotransferase and streptomycin 3''-kinase or streptomycin 3''-phosphotransferase. The aminoglycoside phosphotransferases inactivate ami…	-	R	General function prediction only	POORLY CHARACTERIZED
V529_16250	154686101	1696036	1696491	+	151	-	Putative HTH-type transcriptional regulator Ypo1	COG1846	-	pfam12802, MarR_2, MarR family. The Mar proteins are involved in the multiple antibiotic resistance, a non-specific resistance system. The expression of the mar operon is controlled by a repressor, MarR. A large number of compounds induce transcription of the mar operon. This is thought to be due to the compound binding to MarR, and the resulting complex stops MarR binding to the DNA. With the Ma…	-	K	Transcription	INFORMATION STORAGE AND PROCESSING
V529_16310	154686107	1703574	1704365	+	263	-	Hypothetical protein	-	-	pfam11868, DUF3388, Protein of unknown function (DUF3388). This family of proteins are functionally uncharacterized. This protein is found in bacteria. Proteins in this family are typically between 261 to 275 amino acids in length. This protein is found associated with pfam01842.	-	-	-	-
V529_16910	154686162	1816978	1817442	+	154	-	Hypothetical protein	-	-	-	-	-	-	-
V529_16970	154686164	1821634	1822728	-	364	-	Putative phage integrase	COG3386	-	pfam03022, MRJP, Major royal jelly protein. Royal jelly is the food of queen bee larvae, and is responsible for the high reproductive ability of the queen. Major royal jelly proteins make up around 90% of larval jelly proteins. This family also the sequence-related yellow protein of drosophila which controls pigmentation of the adult cuticle and larval mouth parts.	-	G	Carbohydrate transport and metabolism	METABOLISM
V529_17050	154686174	1835492	1835677	+	61	-	Hypothetical protein	-	-	-	-	-	-	-
V529_17060	154686175	1835726	1835893	-	55	-	Hypothetical protein	-	-	-	-	-	-	-
V529_17070	154686176	1836089	1836430	+	113	-	Nuclease inhibitor (dinB like protein)	COG2318	-	pfam05163, DinB, DinB family. DNA damage-inducible (din) genes in Bacillus subtilis are coordinately regulated and together compose a global regulatory network that has been termed the SOS-like or SOB regulon. This family includes DinB from B. subtilis.	-	S	Function unknown	POORLY CHARACTERIZED
V529_17080	154686177	1836582	1837598	-	338	adhP	Ethanol-active dehydrogenase/acetaldehyde-active reductase	COG1064	K13953	pfam00107, ADH_zinc_N, Zinc-binding dehydrogenase.	-	R	General function prediction only	POORLY CHARACTERIZED
V529_17120	154686178	1838872	1839015	+	47	-	Hypothetical protein	-	-	-	-	-	-	-
V529_17140	154686181	1840182	1840724	+	180	-	Hypothetical protein	COG1670	-	pfam13302, Acetyltransf_3, Acetyltransferase (GNAT) domain. This domain catalyzes N-acetyltransferase reactions.	-	J	Translation, ribosomal structure and biogenesis	INFORMATION STORAGE AND PROCESSING
V529_17150	154686182	1841448	1841738	+	96	-	Hypothetical protein	-	-	-	-	-	-	-
V529_17170	154686184	1842393	1842620	-	75	-	Hypothetical protein	-	-	-	-	-	-	-
V529_17190	154686186	1843751	1844824	+	357	-	Luciferase family protein	COG2141	-	pfam00296, Bac_luciferase, Luciferase-like monooxygenase.	-	C	Energy production and conversion	METABOLISM
V529_17210	154686187	1845032	1845652	+	206	-	Chitin binding protein	COG3397	K03933	pfam03067, Chitin_bind_3, Chitin binding domain. This domain is found associated with a wide variety of cellulose binding domain. This domain however is a chitin binding domain. This domain is found in isolation in baculoviral spheroidins and spindolins, protein of unknown function.	-	S	Function unknown	POORLY CHARACTERIZED
V529_17240	154686190	1846664	1847200	-	178	-	Stress response protein yvgO	-	-	-	-	-	-	-
V529_17300	154686195	1852503	1853333	+	276	-	Hypothetical protein	-	-	pfam01145, Band_7, SPFH domain / Band 7 family. This family has been called SPFH, Band 7 or PHB domain. Recent phylogenetic analysis has shown this domain to be a slipin or Stomatin-like integral membrane domain conserved from protozoa to mammals.	-	-	-	-
V529_17610	154686225	1874961	1875086	-	41	-	Hypothetical protein	-	-	-	-	-	-	-
V529_17770	154686241	1888617	1888886	+	89	-	Hypothetical protein	-	-	-	-	-	-	-
V529_17780	154686242	1889011	1890066	-	351	-	Hypothetical protein	-	-	-	-	-	-	-
V529_17800	154686244	1892382	1892693	+	103	-	Hypothetical protein	-	-	-	-	-	-	-
V529_17810	154686245	1892743	1894143	-	466	yvrG	Sensor histidine kinase	COG2205	-	pfam02518, HATPase_c, Histidine kinase-, DNA gyrase B-, and HSP90-like ATPase. This family represents the structurally related ATPase domains of histidine kinase, DNA gyrase B and HSP90.	cd00075, HATPase_c,Histidine kinase-like ATPases	T	Signal transduction mechanisms	CELLULAR PROCESSES AND SIGNALING
V529_17820	154686246	1894146	1894853	-	235	yvrH	Transcriptional regulatory protein yvrH	COG0745	-	pfam00486, Trans_reg_C, Transcriptional regulatory protein, C terminal.	COG0745, OmpR like RR consisting of a CheY-leke receiver domain and a winged-helix-DNA-binding domain [signal transduction mechanism]	TK	Signal transduction mechanisms	CELLULAR PROCESSES AND SIGNALING
V529_17890	154686252	1934076	1935278	-	400	bmyD	BmyD	COG0331	K00645	pfam00698, Acyl_transf_1, Acyl transferase domain.	malonyl-CoA transacylase	I	Lipid transport and metabolism	METABOLISM
V529_18860	154686289	2048678	2048836	-	52	-	Hypothetical protein	COG0441	-	-	-	J	Translation, ribosomal structure and biogenesis	INFORMATION STORAGE AND PROCESSING
V529_18890	154686292	2050954	2051115	-	53	-	Hypothetical protein	-	-	-	-	-	-	-
V529_19040	154686311	2069818	2070042	-	74	-	Hypothetical protein	-	-	-	-	-	-	-
V529_19050	154686312	2070419	2070820	+	133	-	Transcriptional regulator	COG1846	-	pfam12802, MarR_2, MarR family. The Mar proteins are involved in the multiple antibiotic resistance, a non-specific resistance system. The expression of the mar operon is controlled by a repressor, MarR. A large number of compounds induce transcription of the mar operon. This is thought to be due to the compound binding to MarR, and the resulting complex stops MarR binding to the DNA. With the Ma…	MarR family transcriptional regulator	K	Transcription	INFORMATION STORAGE AND PROCESSING
V529_19060	154686313	2070813	2071094	+	93	-	Hypothetical protein	-	-	-	-	-	-	-
V529_19210	154686327	2081450	2081851	-	133	-	Hypothetical protein	-	-	-	-	-	-	-
V529_19340	154686336	2089173	2089313	-	46	-	Hypothetical protein	-	-	-	-	-	-	-
V529_19410	154686343	2096655	2097401	-	248	-	Hydroxyacylglutathione hydrolase	COG0491	-	pfam00753, Lactamase_B, Metallo-beta-lactamase superfamily.	-	R	General function prediction only	POORLY CHARACTERIZED
V529_19590	154686359	2114278	2114517	-	79	-	Hypothetical protein	-	-	-	-	-	-	-
V529_19680	154686367	2120141	2121610	-	489	-	Glucan endo 1,6 beta glucosidase	COG5520	K01201	pfam02055, Glyco_hydro_30, O-Glycosyl hydrolase family 30.	-	M	Cell wall/membrane/envelope biogenesis	CELLULAR PROCESSES AND SIGNALING
V529_19820	154686381	2131218	2131424	-	68	-	Hypothetical protein	-	-	-	-	-	-	-
V529_21890	154686416	2281193	2282218	+	341	-	Polysaccharide biosynthesis protein CapD	COG1086	-	pfam02719, Polysacc_synt_2, Polysaccharide biosynthesis protein. This is a family of diverse bacterial polysaccharide biosynthesis proteins including the CapD protein, WalL protein mannosyl-transferase and several putative epimerases (e.g. WbiI).	-	MG	Cell envelope biogenesis, outer membrane / Carbohydrate transport and metabolism	CELLULAR PROCESSES AND SIGNALING
V529_22270	154686453	2310947	2311555	+	202	-	Putative N-acetyltransferase	COG1670	-	pfam13302, Acetyltransf_3, Acetyltransferase (GNAT) domain. This domain catalyzes N-acetyltransferase reactions.	-	J	Translation, ribosomal structure and biogenesis	INFORMATION STORAGE AND PROCESSING
V529_22280	154686454	2311584	2311892	-	102	-	Methylated DNA-protein cysteine methyltransferase	COG3695	K07443	pfam01035, DNA_binding_1, 6-O-methylguanine DNA methyltransferase, DNA binding domain. This domain is a 3 helical bundle.	-	L	Replication, recombination and repair	INFORMATION STORAGE AND PROCESSING
V529_23340	154686499	2396056	2397231	-	391	oxdC1	OxdC1	COG2140	K01569	pfam00190, Cupin_1, Cupin. This family represents the conserved barrel domain of the 'cupin' superfamily ('cupa' is the Latin term for a small barrel). This family contains 11S and 7S plant seed storage proteins, and germins. Plant seed storage proteins provide the major nitrogen source for the developing plant.	oxalate decarboxylase OxdC1	GR	Carbohydrate transport and metabolism	METABOLISM
V529_24150	154686576	2466894	2467385	-	163	-	Protein ccdC	COG4846	-	pfam07301, DUF1453, Protein of unknown function (DUF1453). This family consists of several hypothetical bacterial proteins of around 150 residues in length. The function of this family is unknown. Members of this family seem to be found exclusively in the Order Bacillales.	-	O	Posttranslational modification, protein turnover, chaperones	CELLULAR PROCESSES AND SIGNALING
V529_24370	154686598	2483653	2483943	-	96	-	Hypothetical protein	-	-	-	-	-	-	-
V529_24570	154686617	2498783	2499853	+	356	-	Hypothetical protein	COG0628	-	pfam01594, UPF0118, Domain of unknown function DUF20. This transmembrane region is found in putative permeases and predicted transmembrane proteins it has no known function. It is not clear what source suggested that these proteins may be permeases and this information should be treated with caution.	-	R	General function prediction only	POORLY CHARACTERIZED
V529_24650	154686625	2505942	2506688	-	248	dfnM	Polyketide biosynthesis enoyl-CoA hydratase	COG1024	K15313	pfam00378, ECH, Enoyl-CoA hydratase/isomerase family. This family contains a diverse set of enzymes including: Enoyl-CoA hydratase. Napthoate synthase. Carnitate racemase. 3-hydoxybutyryl-CoA dehydratase. Dodecanoyl-CoA delta-isomerase.	involved in polyketide production	I	Lipid transport and metabolism	METABOLISM
V529_24670	154686627	2508053	2509207	-	384	dfnK	DfnK	COG2124	-	pfam00067, p450, Cytochrome P450. Cytochrome P450s are haem-thiolate proteins involved in the oxidative degradation of various compounds. They are particularly well known for their role in the degradation of environmental toxins and mutagens. They can be divided into 4 classes, according to the method by which electrons from NAD(P)H are delivered to the catalytic site. Sequence conservation is re…	cytochrome P450 'oxidase'	Q	Secondary metabolites biosynthesis, transport and catabolism	METABOLISM
V529_24680	154686628	2509289	2515504	-	2071	dfnJ	DfnJ	COG3321	-	pfam00109, ketoacyl-synt, Beta-ketoacyl synthase, N-terminal domain. The structure of beta-ketoacyl synthase is similar to that of the thiolase family (pfam00108) and also chalcone synthase. The active site of beta-ketoacyl synthase is located between the N and C-terminal domains. The N-terminal domain contains most of the structures involved in dimer formation and also the active site cysteine.	modular polyketide synthase of type I	Q	Secondary metabolites biosynthesis, transport and catabolism	METABOLISM
V529_24750	154686635	2569782	2570519	-	245	dfnC	DfnC	COG1028	K00059	pfam13561, adh_short_C2, Enoyl-(Acyl carrier protein) reductase.	beta-ketoacyl-acyl carrier protein reductase	IQR	Lipid transport and metabolism	METABOLISM
V529_24760	154686636	2570534	2571898	-	454	dfnB	DfnB	COG0318	-	pfam00501, AMP-binding, AMP-binding enzyme.	acyl-CoA synthetase	IQ	Lipid transport and metabolism	METABOLISM
V529_24770	154686637	2571895	2572167	-	90	dfnX	DfnX	-	-	-	putative protein probably involved in difficidin synthesis	-	-	-
V529_24780	154686638	2572192	2573172	-	326	dfnY	DfnY	-	-	-	-	-	-	-
V529_24800	154686640	2576206	2576736	+	176	-	Transcription antiterminator	COG0250	K02601	pfam02357, NusG, Transcription termination factor nusG.	-	K	Transcription	INFORMATION STORAGE AND PROCESSING
V529_24820	154686641	2577056	2577934	-	292	-	LysR family transcriptional regulator	COG0583	-	pfam03466, LysR_substrate, LysR substrate binding domain. The structure of this domain is known and is similar to the periplasmic binding proteins.	-	K	Transcription	INFORMATION STORAGE AND PROCESSING
V529_24830	154686642	2578073	2578396	+	107	-	Hypothetical protein	COG3136	-	-	-	R	General function prediction only	POORLY CHARACTERIZED
V529_24860	154686645	2580487	2580636	-	49	rpmG	50S ribosomal protein L33	COG0267	K02913	pfam00471, Ribosomal_L33, Ribosomal protein L33.	in Escherichia coli BM108, a mutation that results in lack of L33 synthesis had no effect on ribosome synthesis or function; there are paralogous genes in several bacterial genomes, and a CXXC motif for zinc binding and an upstream regulation region of the paralog lacking this motif that are regulated by zinc similar to other ribosomal proteins like L31; the proteins in this group lack the CXXC m…	J	Translation, ribosomal structure and biogenesis	INFORMATION STORAGE AND PROCESSING
V529_25220	154686680	2615834	2616457	-	207	-	Hypothetical protein	COG1971	-	-	-	S	Function unknown	POORLY CHARACTERIZED
V529_25230	154686681	2616604	2617236	+	210	-	Transcriptional regulator	COG3339	-	pfam06803, DUF1232, Protein of unknown function (DUF1232). This family represents a conserved region of approximately 60 residues within a number of hypothetical bacterial and archaeal proteins of unknown function.	-	S	Function unknown	POORLY CHARACTERIZED
V529_25250	154686682	2617437	2617670	+	77	-	Hypothetical protein	-	-	-	-	-	-	-
V529_26810	154686833	2748116	2749372	-	418	-	Putative MFS-type transporter yfiS	-	-	-	-	-	-	-
V529_26820	154686834	2749831	2750553	+	240	spoIIIC	Sporulation sigma factor SigK	COG1191	K03091	pfam04542, Sigma70_r2, Sigma-70 region 2. Region 2 of sigma-70 is the most conserved region of the entire protein. All members of this class of sigma-factor contain region 2. The high conservation is due to region 2 containing both the -10 promoter recognition helix and the primary core RNA polymerase binding determinant. The core binding helix, interacts with the clamp domain of the largest poly…	sigma-28; sigma factors are initiation factors that promote the attachment of RNA polymerase to specific initiation sites and are then released; this sigma factor is responsible for the expression of sporulation specific genes and is expressed in the mother cell after engulfment	K	Transcription	INFORMATION STORAGE AND PROCESSING
V529_26860	154686835	2752639	2753481	+	280	-	Putative carbohydrate esterase	-	-	pfam03629, DUF303, Domain of unknown function (DUF303). Distribution of this domain seems limited to prokaryotes and viruses.	-	-	-	-
V529_26870	154686836	2753478	2754005	+	175	-	Winged helix repressor DNA-binding protein	COG1695	-	pfam03551, PadR, Transcriptional regulator PadR-like family. Members of this family are transcriptional regulators that appear to be related to the pfam01047 family. This family includes PadR, a protein that is involved in negative regulation of phenolic acid metabolism.	-	K	Transcription	INFORMATION STORAGE AND PROCESSING
V529_26990	154686846	2764235	2765038	-	267	-	Hydrolase	COG0561	K07024	pfam08282, Hydrolase_3, haloacid dehalogenase-like hydrolase. This family contains haloacid dehalogenase-like hydrolase enzymes.	-	R	General function prediction only	POORLY CHARACTERIZED
V529_27000	154686847	2765031	2765882	-	283	-	Hypothetical protein	COG0561	K07024	pfam08282, Hydrolase_3, haloacid dehalogenase-like hydrolase. This family contains haloacid dehalogenase-like hydrolase enzymes.	-	R	General function prediction only	POORLY CHARACTERIZED
V529_27010	154686848	2766119	2766844	+	241	-	Enolase	COG1737	-	pfam01380, SIS, SIS domain. SIS (Sugar ISomerase) domains are found in many phosphosugar isomerases and phosphosugar binding proteins. SIS domains are also found in proteins that regulate the expression of genes involved in synthesis of phosphosugars. Presumably the SIS domains bind to the end-product of the pathway.	-	K	Transcription	INFORMATION STORAGE AND PROCESSING
V529_27050	154686852	2772194	2773111	-	305	-	Hypothetical protein	COG2220	-	pfam12706, Lactamase_B_2, Beta-lactamase superfamily domain. This family is part of the beta-lactamase superfamily and is related to pfam00753.	-	R	General function prediction only	POORLY CHARACTERIZED
V529_27740	154686917	2839657	2839776	-	39	-	Hypothetical protein	-	-	-	-	-	-	-
V529_29400	154687078	3009714	3009935	-	73	sspA	Small, acid-soluble spore protein 2 SASP-2	-	K06419	pfam00269, SASP, Small, acid-soluble spore proteins, alpha/beta type.	small acid-soluble spore protein SspA	-	-	-
V529_22700	154687094	2346602	2347117	-	171	-	Positive control sigma-like factor	COG1595	K03088	pfam08281, Sigma70_r4_2, Sigma-70, region 4. Region 4 of sigma-70 like sigma-factors are involved in binding to the -35 promoter element via a helix-turn-helix motif.	-	K	Transcription	INFORMATION STORAGE AND PROCESSING
V529_29560	154687101	3025959	3026711	-	250	-	Phi ETA orf 55-like protein	COG2755	-	pfam13472, Lipase_GDSL_2, GDSL-like Lipase/Acylhydrolase family. This family of presumed lipases and related enzymes are similar to pfam00657.	-	E	Amino acid transport and metabolism	METABOLISM
V529_29580	154687103	3027406	3028275	-	289	-	Cation-efflux pump fieF	COG0053	-	pfam01545, Cation_efflux, Cation efflux family. Members of this family are integral membrane proteins, that are found to increase tolerance to divalent metal ions such as cadmium, zinc, and cobalt. These proteins are thought to be efflux pumps that remove these ions from cells.	-	P	Inorganic ion transport and metabolism	METABOLISM
V529_29610	154687106	3030105	3030428	+	107	-	Branched-chain amino acid transport protein AzlD	COG4392	-	pfam05437, AzlD, Branched-chain amino acid transport protein (AzlD). This family consists of a number of bacterial and archaeal branched-chain amino acid transport proteins. AzlD is known to be involved in conferring resistance to 4-azaleucine although its exact role is uncertain.	-	S	Function unknown	POORLY CHARACTERIZED
V529_30220	154687164	3089934	3090914	-	326	ytrD	Putative ABC transporter permease ytrD	-	K16919	-	putative protein YtrD	-	-	-
V529_30230	154687165	3090951	3091937	-	328	ytrC1	Putative ABC transporter permease	-	K16919	-	putative protein yYtrC1	-	-	-
V529_30760	154687223	3144252	3145427	-	391	hmp1	Nitric oxide dioxygenase	COG1018	K05916	pfam00175, NAD_binding_1, Oxidoreductase NAD-binding domain. Xanthine dehydrogenases, that also bind FAD/NAD, have essentially no similarity.	flavohemoprotein; catalyzes the formation of nitrate from nitric oxide; can also catalyze the reduction of dihydropteridine	C	Energy production and conversion	METABOLISM
V529_30770	154687224	3145646	3146287	+	213	-	Hypothetical protein	COG2140	-	pfam00190, Cupin_1, Cupin. This family represents the conserved barrel domain of the 'cupin' superfamily ('cupa' is the Latin term for a small barrel). This family contains 11S and 7S plant seed storage proteins, and germins. Plant seed storage proteins provide the major nitrogen source for the developing plant.	-	GR	Carbohydrate transport and metabolism	METABOLISM
V529_30820	154687229	3150262	3150786	-	174	-	Protease I	COG0693	K05520	pfam01965, DJ-1_PfpI, DJ-1/PfpI family. The family includes the protease PfpI. This domain is also found in transcriptional regulators. This N-terminal region of the full-length AdpA proteins is necessary for dimerisation of the molecule.	-	R	General function prediction only	POORLY CHARACTERIZED
V529_31000	154687245	3170413	3170583	+	56	-	Hypothetical protein	-	-	-	-	-	-	-
V529_31010	154687246	3170710	3171354	+	214	-	Isochorismatase family protein	COG1335	-	pfam00857, Isochorismatase, Isochorismatase family. This family are hydrolase enzymes.	-	Q	Secondary metabolites biosynthesis, transport and catabolism	METABOLISM
V529_31800	154687320	3250569	3250790	-	73	-	Hypothetical protein	-	-	-	-	-	-	-
V529_31810	154687321	3250807	3251334	-	176	-	Uncharacterized membrane protein	-	-	pfam01944, DUF95, Integral membrane protein DUF95. Members of this family have several predicted transmembrane regions. The function of this family is unknown.	-	-	-	-
V529_31820	154687322	3251331	3252035	-	234	-	ABC-transporter ATP-binding protein	COG1131	K01990	pfam00005, ABC_tran, ABC transporter. ABC transporters for a large family of proteins responsible for translocation of a variety of compounds across biological membranes. ABC transporters are the largest family of proteins in many completely sequenced bacteria. ABC transporters are composed of two copies of this domain and two copies of a transmembrane domain pfam00664. These four domains may bel…	-	V	Defense mechanisms	CELLULAR PROCESSES AND SIGNALING
V529_31830	154687323	3252028	3253683	-	551	-	Hypothetical protein	-	K01992	-	-	-	-	-
V529_31840	154687324	3253766	3254104	-	112	-	Hypothetical protein	-	-	-	-	-	-	-
V529_31850	154687325	3254169	3254741	-	190	-	Hypothetical protein	-	-	-	-	-	-	-
V529_32180	154687358	3283119	3284315	-	398	-	Multidrug resistance protein	COG2814	K08153	pfam07690, MFS_1, Major Facilitator Superfamily.	-	G	Carbohydrate transport and metabolism	METABOLISM
V529_32320	154687373	3297301	3298002	-	233	-	Hypothetical protein	COG2226	-	pfam08241, Methyltransf_11, Methyltransferase domain. Members of this family are SAM dependent methyltransferases.	COG2226; possible methyltransferase in volved in opine biosynthesis	H	Coenzyme transport and metabolism	METABOLISM
V529_32610	154687403	3320627	3321514	-	295	-	LysR family transcriptional regulator	COG0583	-	pfam03466, LysR_substrate, LysR substrate binding domain. The structure of this domain is known and is similar to the periplasmic binding proteins.	-	K	Transcription	INFORMATION STORAGE AND PROCESSING
V529_32620	154687404	3321636	3322382	+	248	-	Acetoacetate decarboxylase	COG4689	K01574	pfam06314, ADC, Acetoacetate decarboxylase (ADC). This family consists of several acetoacetate decarboxylase (ADC) proteins (EC:4.1.1.4).	converts acetoacetate to acetone and carbon dioxide	Q	Secondary metabolites biosynthesis, transport and catabolism	METABOLISM
V529_32630	154687405	3322396	3323436	+	346	-	2-dehydropantoate 2-reductase	COG1893	K00077	pfam02558, ApbA, Ketopantoate reductase PanE/ApbA. This is a family of 2-dehydropantoate 2-reductases also known as ketopantoate reductases, EC:1.1.1.169. The reaction catalyzed by this enzyme is: (R)-pantoate + NADP(+) <=> 2-dehydropantoate + NADPH. AbpA catalyzes the NADPH reduction of ketopantoic acid to pantoic acid in the alternative pyrimidine biosynthetic (APB) pathway. ApbA and PanE are a…	-	H	Coenzyme transport and metabolism	METABOLISM
V529_32670	154687409	3325435	3327216	-	593	-	Hypothetical protein	COG1164	K01417	pfam01432, Peptidase_M3, Peptidase family M3. This is the Thimet oligopeptidase family, large family of mammalian and bacterial oligopeptidases that cleave medium sized peptides. The group also contains mitochondrial intermediate peptidase which is encoded by nuclear DNA but functions within the mitochondria to remove the leader sequence.	oligoendopeptidase YusX	E	Amino acid transport and metabolism	METABOLISM
V529_33140	154687453	3367967	3368614	+	215	-	Two-component response regulator	COG2197	-	pfam00072, Response_reg, Response regulator receiver domain. This domain receives the signal from the sensor partner in bacterial two-component systems. It is usually found N-terminal to a DNA binding effector domain.	COG2197, CitB like RR containing a CheY-like receiver domain and an HTH-binding domain	TK	Signal transduction mechanisms	CELLULAR PROCESSES AND SIGNALING
V529_33160	154687455	3369843	3370778	+	311	-	Multidrug ABC transporter, ATPase component	COG1131	K01990	pfam00005, ABC_tran, ABC transporter. ABC transporters for a large family of proteins responsible for translocation of a variety of compounds across biological membranes. ABC transporters are the largest family of proteins in many completely sequenced bacteria. ABC transporters are composed of two copies of this domain and two copies of a transmembrane domain pfam00664. These four domains may bel…	-	V	Defense mechanisms	CELLULAR PROCESSES AND SIGNALING
V529_33170	154687456	3370802	3371896	+	364	-	Multidrug ABC transporter, permease	COG1668	K01992	-	-	CP	Energy production and conversion	METABOLISM
V529_33260	154687465	3384026	3384826	+	266	-	Zinc metalloproteinase BITM02A	-	-	pfam13688, Peptidase_M84, Metallo-peptidase family M84.	-	-	-	-
V529_33580	154687498	3412040	3413443	-	467	spaK	SpaK	COG0642	-	pfam02518, HATPase_c, Histidine kinase-, DNA gyrase B-, and HSP90-like ATPase. This family represents the structurally related ATPase domains of histidine kinase, DNA gyrase B and HSP90.	smart00387; involved in the regulation of biosynthesis of lantibiotic subtilin	T	Signal transduction mechanisms	CELLULAR PROCESSES AND SIGNALING
V529_33590	154687499	3413434	3414096	-	220	spaR	SpaR	COG0745	-	pfam00072, Response_reg, Response regulator receiver domain. This domain receives the signal from the sensor partner in bacterial two-component systems. It is usually found N-terminal to a DNA binding effector domain.	COG0745, OmpR-like RR consisting of a CheY-like receiver domain and a winged helix-DNA-binding domain; involved in regulation of synthesis of lantibiotic subtilin	TK	Signal transduction mechanisms	CELLULAR PROCESSES AND SIGNALING
V529_33600	154687500	3414118	3414888	-	256	spaG	SpaG	-	K01992	pfam12730, ABC2_membrane_4, ABC-2 family transporter protein. This family is related to the ABC-2 membrane transporter family pfam01061.	lantibiotic ABC transporter permease SpaG	-	-	-
V529_33610	154687501	3414885	3415619	-	244	spaE	SpaE	COG4200	K01992	-	lantibiotic ABC transporter permease SpaE	S	Function unknown	POORLY CHARACTERIZED
V529_33620	154687502	3415616	3416329	-	237	spaF	SpaF	COG1131	K01990	pfam00005, ABC_tran, ABC transporter. ABC transporters for a large family of proteins responsible for translocation of a variety of compounds across biological membranes. ABC transporters are the largest family of proteins in many completely sequenced bacteria. ABC transporters are composed of two copies of this domain and two copies of a transmembrane domain pfam00664. These four domains may bel…	lantibiotic transporter (ATP-binding protein) SpaF	V	Defense mechanisms	CELLULAR PROCESSES AND SIGNALING
V529_33630	154687503	3416461	3417117	-	218	opuBD	OpuBD	COG1174	K05846	pfam00528, BPD_transp_1, Binding-protein-dependent transport system inner membrane component. The alignments cover the most conserved region of the proteins, which is thought to be located in a cytoplasmic loop between two transmembrane domains. The members of this family have a variable number of transmembrane helices.	choline transport system permease protein OpuBD	E	Amino acid transport and metabolism	METABOLISM
V529_33650	154687505	3418068	3418721	-	217	opuBB	OpuBB	COG1174	K05846	pfam00528, BPD_transp_1, Binding-protein-dependent transport system inner membrane component. The alignments cover the most conserved region of the proteins, which is thought to be located in a cytoplasmic loop between two transmembrane domains. The members of this family have a variable number of transmembrane helices.	choline ABC transporter (membrane protein) OpuBB	E	Amino acid transport and metabolism	METABOLISM
V529_33780	154687518	3430471	3431391	-	306	-	Hypothetical protein	-	-	pfam01261, AP_endonuc_2, Xylose isomerase-like TIM barrel. This TIM alpha/beta barrel structure is found in xylose isomerase and in endonuclease IV (EC:3.1.21.2). This domain is also found in the N termini of bacterial myo-inositol catabolism proteins. These are involved in the myo-inositol catabolism pathway, and is required for growth on myo-inositol in Rhizobium leguminosarum bv. viciae.	probably involved in polysaccharide biosynthesis and elicitation of plant basal defence	-	-	-
V529_33790	154687519	3431399	3432076	-	225	-	Hypothetical protein	COG2120	-	pfam02585, PIG-L, GlcNAc-PI de-N-acetylase. Members of this family are related to PIG-L an N-acetylglucosaminylphosphatidylinositol de-N-acetylase (EC:3.5.1.89) that catalyzes the second step in GPI biosynthesis.	probably involved in polysaccharide biosynthesis and elicitation of plant basal defence	S	Function unknown	POORLY CHARACTERIZED
V529_33800	154687520	3432039	3432797	-	252	-	Hypothetical protein	-	-	pfam08889, WbqC, WbqC-like protein family. This family of proteins are functionally uncharacterized. However it is found in an O-antigen gene cluster in E. coli and other bacteria suggesting a role in O-antigen production. Feng et al. suggest that wbnG may code for a glycine transferase.	probably involved in polysaccharide biosynthesis and elicitation of plant basal defence	-	-	-
V529_33810	154687521	3432770	3433651	-	293	-	FemAB family protein	COG2348	-	-	probably involved in polysaccharide biosynthesis and elicitation of plant basal defence	V	Defense mechanisms	CELLULAR PROCESSES AND SIGNALING
V529_33820	154687522	3433663	3434919	-	418	-	Hypothetical protein	COG0399	-	pfam01041, DegT_DnrJ_EryC1, DegT/DnrJ/EryC1/StrS aminotransferase family. The members of this family are probably all pyridoxal-phosphate-dependent aminotransferase enzymes with a variety of molecular functions. The family includes StsA, StsC and StsS. The aminotransferase activity was demonstrated for purified StsC protein as the L-glutamine:scyllo-inosose aminotransferase EC:2.6.1.50, which cat…	probably involved in polysaccharide biosynthesis and elicitation of plant basal defence	M	Cell wall/membrane/envelope biogenesis	CELLULAR PROCESSES AND SIGNALING
V529_33840	154687524	3435811	3436941	-	376	spsC1	SpsC1	COG0399	-	pfam01041, DegT_DnrJ_EryC1, DegT/DnrJ/EryC1/StrS aminotransferase family. The members of this family are probably all pyridoxal-phosphate-dependent aminotransferase enzymes with a variety of molecular functions. The family includes StsA, StsC and StsS. The aminotransferase activity was demonstrated for purified StsC protein as the L-glutamine:scyllo-inosose aminotransferase EC:2.6.1.50, which cat…	spore coat polysaccharide biosynthesis protein; probably involved in polysaccharide biosynthesis and elicitation of plant basal defence	M	Cell wall/membrane/envelope biogenesis	CELLULAR PROCESSES AND SIGNALING
V529_33850	154687525	3436990	3438324	-	444	-	Hypothetical protein	COG0677	-	pfam03721, UDPG_MGDP_dh_N, UDP-glucose/GDP-mannose dehydrogenase family, NAD binding domain. The UDP-glucose/GDP-mannose dehydrogenaseses are a small group of enzymes which possesses the ability to catalyze the NAD-dependent 2-fold oxidation of an alcohol to an acid without the release of an aldehyde intermediate.	probably involved in polysaccharide biosynthesis and elicitation of plant basal defence	M	Cell wall/membrane/envelope biogenesis	CELLULAR PROCESSES AND SIGNALING
V529_34010	154687539	3456272	3457579	+	435	-	Hypothetical protein	COG1820	-	-	-	G	Carbohydrate transport and metabolism	METABOLISM
V529_34030	154687541	3458652	3459320	-	222	-	Hypothetical protein	COG2364	-	-	-	S	Function unknown	POORLY CHARACTERIZED
V529_34040	154687542	3459317	3460204	-	295	-	Hypothetical protein	COG0561	-	pfam08282, Hydrolase_3, haloacid dehalogenase-like hydrolase. This family contains haloacid dehalogenase-like hydrolase enzymes.	-	R	General function prediction only	POORLY CHARACTERIZED
V529_34110	154687549	3467750	3468940	-	396	-	Serine hydroxymethyltransferase Serine methylase	COG1167	-	pfam00155, Aminotran_1_2, Aminotransferase class I and II.	-	KE	Transcription	INFORMATION STORAGE AND PROCESSING
V529_34390	154687576	3494402	3494743	-	113	-	Hypothetical protein	-	-	-	-	-	-	-
V529_34400	154687577	3494824	3495081	-	85	-	Hypothetical protein	-	-	-	-	-	-	-
V529_34410	154687578	3495407	3495601	+	64	-	Hypothetical protein	-	-	-	-	-	-	-
V529_34420	154687579	3495989	3496246	-	85	-	Hypothetical protein	-	-	-	-	-	-	-
V529_34460	154687580	3497628	3498800	+	390	-	Hypothetical protein	-	-	-	-	-	-	-
V529_34470	154687581	3498817	3499128	+	103	-	Hypothetical protein	-	-	-	-	-	-	-
V529_34480	154687582	3499477	3500946	-	489	-	Sucrose-6-phosphate hydrolase	COG1621	K01193	pfam00251, Glyco_hydro_32N, Glycosyl hydrolases family 32 N-terminal domain. This domain corresponds to the N-terminal domain of glycosyl hydrolase family 32 which forms a five bladed beta propeller structure.	-	G	Carbohydrate transport and metabolism	METABOLISM
V529_34490	154687583	3500961	3502193	-	410	lacY	Galactoside permease	-	K02532	pfam01306, LacY_symp, LacY proton/sugar symporter. This family is closely related to the sugar transporter family.	lactose/proton symporter; mediates lactose/proton symport through the membrane by utilizing the proton gradient to drive transport of galactosides; member of major facilitator superfamily; functions as a monomer with 12 transmembrane segments	-	-	-
V529_34500	154687584	3502584	3503558	+	324	-	Transcriptional regulator	COG1609	K03484	pfam13377, Peripla_BP_3, Periplasmic binding protein-like domain. Thi domain is found in a variety of transcriptional regulatory proteins. It is related to bacterial periplasmic binding proteins, although this domain is unlikely to be found in the periplasm. This domain likely acts to bind a small molecule ligand that the DNA-binding domain responds to.	-	K	Transcription	INFORMATION STORAGE AND PROCESSING
V529_34550	154687588	3506650	3508026	+	458	-	Transport protein	COG2271	-	pfam00083, Sugar_tr, Sugar (and other) transporter.	-	G	Carbohydrate transport and metabolism	METABOLISM
V529_34610	154687594	3512960	3513409	+	149	-	Ribonuclease precursor (Barnase)	COG4290	-	pfam00545, Ribonuclease, ribonuclease. This enzyme hydrolyses RNA and oligoribonucleotides.	-	F	Nucleotide transport and metabolism	METABOLISM
V529_34710	154687604	3522634	3523695	-	353	-	Two-component sensor histidine kinase	COG0642	-	pfam02518, HATPase_c, Histidine kinase-, DNA gyrase B-, and HSP90-like ATPase. This family represents the structurally related ATPase domains of histidine kinase, DNA gyrase B and HSP90.	-	T	Signal transduction mechanisms	CELLULAR PROCESSES AND SIGNALING
V529_34720	154687605	3523692	3524369	-	225	-	Two-component response regulator	COG0745	-	pfam00072, Response_reg, Response regulator receiver domain. This domain receives the signal from the sensor partner in bacterial two-component systems. It is usually found N-terminal to a DNA binding effector domain.	-	TK	Signal transduction mechanisms	CELLULAR PROCESSES AND SIGNALING
V529_35050	154687637	3558622	3558957	-	111	swrA	SwrA	-	-	-	swarming motility protein	-	-	-
V529_35440	154687676	3596294	3596953	-	219	tuaA	TuaA	COG2148	-	pfam02397, Bac_transf, Bacterial sugar transferase. This Pfam family represents a conserved region from a number of different bacterial sugar transferases, involved in diverse biosynthesis pathways.	undecaprenyl-phosphate N-acetylgalactosaminyl 1-phosphate transferase; probably involved in elicitation of plant basal defence	M	Cell wall/membrane/envelope biogenesis	CELLULAR PROCESSES AND SIGNALING
V529_35540	154687686	3609376	3610914	-	512	-	Minor teichoic acid biosynthesis protein ggaA like protein	COG0463	-	pfam00535, Glycos_transf_2, Glycosyl transferase family 2. Diverse family, transferring sugar from UDP-glucose, UDP-N-acetyl- galactosamine, GDP-mannose or CDP-abequose, to a range of substrates including cellulose, dolichol phosphate and teichoic acids.	-	M	Cell wall/membrane/envelope biogenesis	CELLULAR PROCESSES AND SIGNALING
V529_35630	154687695	3621475	3622887	-	470	-	Putative polypeptide N-acetylgalactosaminyltransferase-like protein 1	COG1216	-	pfam00535, Glycos_transf_2, Glycosyl transferase family 2. Diverse family, transferring sugar from UDP-glucose, UDP-N-acetyl- galactosamine, GDP-mannose or CDP-abequose, to a range of substrates including cellulose, dolichol phosphate and teichoic acids.	-	R	General function prediction only	POORLY CHARACTERIZED
V529_35740	154687705	3632631	3634100	+	489	-	Germinationprotein GerKA1	-	K06295	pfam03323, GerA, Bacillus/Clostridium GerA spore germination protein.	-	-	-	-
V529_35750	154687706	3634090	3635181	+	363	gerKB1	GerKB1	-	-	pfam03845, Spore_permease, Spore germination protein.	spore germination protein GerKB1	-	-	-
V529_35760	154687707	3635171	3636304	+	377	gerKC1	GerKC1	-	-	pfam05504, Spore_GerAC, Spore germination B3/ GerAC like, C-terminal. The GerAC protein of the Bacillus subtilis spore is required for the germination response to L-alanine. Members of this family are thought to be located in the inner spore membrane. Although the function of this family is unclear, they are likely to encode the components of the germination apparatus that respond directly to thi…	spore germination protein GerKC1	-	-	-
V529_36050	154687740	3660285	3662432	-	715	-	Hypothetical protein	COG5444	-	pfam04740, LXG, LXG domain of WXG superfamily. This domain is present is the N-terminal region of a group of polymorphic toxin proteins in bacteria. It is predicted to use Type VII secretion pathway to mediate export of bacterial toxins.	-	S	Function unknown	POORLY CHARACTERIZED
V529_36360	154687769	3689198	3690352	-	384	-	Cell-division protein	COG0772	K03588	pfam01098, FTSW_RODA_SPOVE, Cell cycle protein. This entry includes the following members; FtsW, RodA, SpoVE.	-	D	Cell cycle control, cell division, chromosome partitioning	CELLULAR PROCESSES AND SIGNALING
V529_37080	154687838	3751919	3752548	-	209	-	Hypothetical protein	COG1284	-	-	-	S	Function unknown	POORLY CHARACTERIZED
V529_37240	154687853	3769661	3769780	+	39	-	PhrF	-	K06355	-	-	-	-	-
V529_37250	154687854	3769978	3770181	+	67	-	Putative HTH-type transcriptional regulator	COG1476	K07729	-	-	K	Transcription	INFORMATION STORAGE AND PROCESSING
V529_37260	154687855	3770195	3770398	+	67	-	Hypothetical protein	-	-	-	-	-	-	-
V529_37280	154687857	3770804	3771085	+	93	-	Hypothetical protein	-	-	-	-	-	-	-
V529_37290	154687858	3771129	3771641	+	170	-	Hypothetical protein	-	-	-	-	-	-	-
V529_37300	154687859	3771646	3772185	+	179	-	Hypothetical protein	-	-	-	-	-	-	-
V529_37350	154687863	3776676	3777107	-	143	-	Hypothetical protein	-	-	-	-	-	-	-
V529_37400	154687868	3779578	3780957	+	459	-	Amino acid transporter	COG0531	K03294	pfam13520, AA_permease_2, Amino acid permease.	-	E	Amino acid transport and metabolism	METABOLISM
V529_37470	154687874	3784799	3785353	+	184	-	Hypothetical protein	COG4709	-	pfam08006, DUF1700, Protein of unknown function (DUF1700). This family contains many hypothetical bacterial proteins and two putative membrane proteins.	-	S	Function unknown	POORLY CHARACTERIZED
V529_37480	154687875	3785451	3786371	+	306	-	ABC transporter ATP-binding protein	COG1131	K01990	pfam00005, ABC_tran, ABC transporter. ABC transporters for a large family of proteins responsible for translocation of a variety of compounds across biological membranes. ABC transporters are the largest family of proteins in many completely sequenced bacteria. ABC transporters are composed of two copies of this domain and two copies of a transmembrane domain pfam00664. These four domains may bel…	-	V	Defense mechanisms	CELLULAR PROCESSES AND SIGNALING
V529_37490	154687876	3786368	3787321	+	317	-	Hypothetical protein	COG1277	K01992	pfam12730, ABC2_membrane_4, ABC-2 family transporter protein. This family is related to the ABC-2 membrane transporter family pfam01061.	-	R	General function prediction only	POORLY CHARACTERIZED
V529_37500	154687877	3787311	3788147	-	278	-	Hypothetical protein	-	-	-	-	-	-	-
V529_37510	154687878	3788138	3788935	-	265	-	Hypothetical protein	-	-	-	-	-	-	-
V529_37520	154687879	3788904	3789827	-	307	-	Hypothetical protein	-	-	-	-	-	-	-
V529_37530	154687880	3789876	3790055	-	59	-	Hypothetical protein	-	-	-	-	-	-	-
V529_37560	154687883	3792132	3793109	+	325	-	Hypothetical protein	COG2855	-	pfam03601, Cons_hypoth698, Conserved hypothetical protein 698.	-	S	Function unknown	POORLY CHARACTERIZED
V529_37670	154687894	3803580	3804782	+	400	-	Drug resistance transporter	COG2814	K07552	pfam07690, MFS_1, Major Facilitator Superfamily.	-	G	Carbohydrate transport and metabolism	METABOLISM
V529_37750	154687902	3813112	3813978	-	288	-	Protein liaG	-	-	pfam13349, DUF4097, Domain of unknown function (DUF4097).	-	-	-	-
V529_38200	154687949	3854705	3855385	+	226	-	3-demethylubiquinone-9 3-methyltransferase	COG2227	-	pfam13489, Methyltransf_23, Methyltransferase domain. This family appears to be a methyltransferase domain.	-	H	Coenzyme transport and metabolism	METABOLISM
V529_38210	154687950	3855385	3856059	+	224	-	Streptomycin biosynthesis StrF domain-containing protein	-	-	pfam13712, Glyco_tranf_2_5, Glycosyltransferase like family. Members of this family of prokaryotic proteins include putative glucosyltransferases, which are involved in bacterial capsule biosynthesis.	-	-	-	-
V529_38550	154687981	3886577	3887605	+	342	-	Ferrichrome transport system permease	COG0609	K02015	pfam01032, FecCD, FecCD transport family. This is a sub-family of bacterial binding protein-dependent transport systems family. This Pfam entry contains the inner components of this multicomponent transport system.	-	P	Inorganic ion transport and metabolism	METABOLISM
V529_38560	154687982	3887606	3888619	+	337	-	Ferrichrome ABC transporter (permease)	COG0609	K02015	pfam01032, FecCD, FecCD transport family. This is a sub-family of bacterial binding protein-dependent transport systems family. This Pfam entry contains the inner components of this multicomponent transport system.	-	P	Inorganic ion transport and metabolism	METABOLISM
V529_38900	154688014	3923926	3924600	-	224	-	Hypothetical protein	-	-	pfam13739, DUF4163, Domain of unknown function (DUF4163). The structure of this domain is and alpha-beta-two layer sandwich, identified from a Fervidobacterium nodosum Rt17-B1 like protein. The function is not known except that it is found in association with Heat-shock cognate 70kd protein 44kd ATPase, pfam11738.	-	-	-	-
V529_39100	154688036	3947462	3950593	+	1043	-	DEAD-box ATP-dependent RNA helicase 42	COG1061	K17677	pfam11907, DUF3427, Domain of unknown function (DUF3427). This presumed domain is functionally uncharacterized. This domain is found in bacteria and archaea. This domain is typically between 243 to 275 amino acids in length. This domain is found associated with pfam04851, pfam00271.	-	KL	Transcription	INFORMATION STORAGE AND PROCESSING
V529_39110	154688037	3950582	3950971	-	129	-	7,8-dihydro-8-oxoguanine-triphosphatase	COG1051	K03574	pfam00293, NUDIX, NUDIX domain.	-	F	Nucleotide transport and metabolism	METABOLISM
V529_39590	154688091	4000111	4000368	+	85	-	ArsR family transcriptional regulator	COG0640	K03892	-	-	K	Transcription	INFORMATION STORAGE AND PROCESSING
V529_39600	154688092	4000447	4001613	+	388	-	Putative sugar efflux transporter	COG2814	-	pfam07690, MFS_1, Major Facilitator Superfamily.	-	G	Carbohydrate transport and metabolism	METABOLISM
V529_39620	154688094	4002175	4002861	-	228	-	Hypothetical protein	COG2514	K07104	pfam12681, Glyoxalase_2, Glyoxalase-like domain. This domain is related to the Glyoxalase domain pfam00903.	-	R	General function prediction only	POORLY CHARACTERIZED
V529_39650	154688097	4005311	4006543	-	410	-	Hypothetical protein	COG3177	-	pfam02661, Fic, Fic/DOC family. This family consists of the Fic (filamentation induced by cAMP) protein and doc (death on curing). The Fic protein is involved in cell division and is suggested to be involved in the synthesis of PAB or folate, indicating that the Fic protein and cAMP are involved in a regulatory mechanism of cell division via folate metabolism. This family contains a central conse…	-	S	Function unknown	POORLY CHARACTERIZED
V529_39690	154688101	4010969	4011811	-	280	-	Xanthine dehydrogenase FAD-binding subunit	COG1319	-	pfam00941, FAD_binding_5, FAD binding domain in molybdopterin dehydrogenase.	-	C	Energy production and conversion	METABOLISM
V529_39730	154688105	4015836	4016852	-	338	-	Hypothetical protein	COG4129	-	pfam13515, FUSC_2, Fusaric acid resistance protein-like.	-	S	Function unknown	POORLY CHARACTERIZED
V529_39790	154688116	4022330	4022596	-	88	-	Hypothetical protein	-	-	-	-	-	-	-
V529_39820	154688119	4024699	4025679	+	326	-	Aldo/keto reductase	COG0667	-	pfam00248, Aldo_ket_red, Aldo/keto reductase family. This family includes a number of K+ ion channel beta chain regulatory domains - these are reported to have oxidoreductase activity.	-	C	Energy production and conversion	METABOLISM
V529_39850	154688121	4026351	4027466	-	371	-	Response regulator aspartate phosphatase	COG2909	-	-	-	K	Transcription	INFORMATION STORAGE AND PROCESSING
V529_39930	154688126	4034171	4034890	-	239	-	Histone arginine demethylase JMJD6	-	-	pfam13621, Cupin_8, Cupin-like domain. This cupin like domain shares similarity to the JmjC domain.	-	-	-	-
V529_39940	154688127	4034904	4036529	-	541	-	ABC transporter ATP-binding protein	COG0488	-	pfam12848, ABC_tran_2, ABC transporter. This domain is related to pfam00005.	-	R	General function prediction only	POORLY CHARACTERIZED
V529_39960	154688129	4037766	4039088	-	440	-	Hypothetical protein	COG4166	-	-	-	E	Amino acid transport and metabolism	METABOLISM
V529_39970	154688130	4039085	4040092	-	335	thiF	ThiF family protein	COG0476	-	pfam00899, ThiF, ThiF family. This family contains a repeated domain in ubiquitin activating enzyme E1 and members of the bacterial ThiF/MoeB/HesA family.	-	H	Coenzyme transport and metabolism	METABOLISM
V529_39990	154688132	4041740	4041952	-	70	-	Hypothetical protein	COG0745	-	pfam00486, Trans_reg_C, Transcriptional regulatory protein, C terminal.	-	TK	Signal transduction mechanisms	CELLULAR PROCESSES AND SIGNALING
V529_40130	154688146	4054540	4054827	+	95	-	YycA	-	-	-	-	-	-	-
V529_40140	154688147	4054907	4056199	-	430	-	Hypothetical protein	COG0438	-	pfam00534, Glycos_transf_1, Glycosyl transferases group 1. Mutations in this domain of human PIGA lead to disease (Paroxysmal Nocturnal haemoglobinuria). Members of this family transfer activated sugars to a variety of substrates, including glycogen, Fructose-6-phosphate and lipopolysaccharides. Members of this family transfer UDP, ADP, GDP or CMP linked sugars. The eukaryotic glycogen synthases …	-	M	Cell wall/membrane/envelope biogenesis	CELLULAR PROCESSES AND SIGNALING
V529_40150	154688148	4056222	4057277	-	351	-	Hypothetical protein	COG3173	-	-	-	R	General function prediction only	POORLY CHARACTERIZED
V529_40160	154688149	4057270	4058457	-	395	-	Carbamoyl-phosphate synthase pyrimidine-specific large chain	COG3919	-	pfam13535, ATP-grasp_4, ATP-grasp domain. This family includes a diverse set of enzymes that possess ATP-dependent carboxylate-amine ligase activity.	-	R	General function prediction only	POORLY CHARACTERIZED
V529_40170	154688150	4058447	4059781	-	444	-	Hypothetical protein	COG0438	-	pfam00534, Glycos_transf_1, Glycosyl transferases group 1. Mutations in this domain of human PIGA lead to disease (Paroxysmal Nocturnal haemoglobinuria). Members of this family transfer activated sugars to a variety of substrates, including glycogen, Fructose-6-phosphate and lipopolysaccharides. Members of this family transfer UDP, ADP, GDP or CMP linked sugars. The eukaryotic glycogen synthases …	-	M	Cell wall/membrane/envelope biogenesis	CELLULAR PROCESSES AND SIGNALING
V529_40180	154688151	4059778	4060434	-	218	-	Hypothetical protein	COG2120	-	pfam02585, PIG-L, GlcNAc-PI de-N-acetylase. Members of this family are related to PIG-L an N-acetylglucosaminylphosphatidylinositol de-N-acetylase (EC:3.5.1.89) that catalyzes the second step in GPI biosynthesis.	-	S	Function unknown	POORLY CHARACTERIZED
V529_40190	154688152	4060522	4061187	-	221	-	Serine/threonine-protein kinase	-	-	pfam00069, Pkinase, Protein kinase domain.	-	-	General function prediction only	POORLY CHARACTERIZED
V529_40300	154688162	4071742	4072404	+	220	-	Transcriptional regulator	COG1802	-	pfam07729, FCD, FCD domain. This domain is the C-terminal ligand binding domain of many members of the GntR family. This domain probably binds to a range of effector molecules that regulate the transcription of genes through the action of the N-terminal DNA-binding domain pfam00392. This domain is found in E. coli nanR and dgoR that are regulators of sugar biosynthesis operons. It is also in the …	-	K	Transcription	INFORMATION STORAGE AND PROCESSING
V529_40330	154688170	4074593	4074961	-	122	-	Hypothetical protein	COG3759	K08987	pfam06993, DUF1304, Protein of unknown function (DUF1304). This family consists of several hypothetical bacterial proteins of around 120 residues in length. The function of this family is unknown.	-	S	Function unknown	POORLY CHARACTERIZED
V529_40390	154688176	4078656	4079522	+	288	-	Hypothetical protein	-	-	pfam07485, DUF1529, Domain of Unknown Function (DUF1259). This family is the lppY/lpqO homologue family.	-	-	-	-
V529_40400	154688177	4079710	4080111	-	133	-	Hypothetical protein	COG0599	K01607	pfam02627, CMD, Carboxymuconolactone decarboxylase family. Carboxymuconolactone decarboxylase (CMD) EC:4.1.1.44 is involved in protocatechuate catabolism. In some bacteria a gene fusion event leads to expression of CMD with a hydrolase involved in the same pathway. In these bifunctional proteins CMD represents the C-terminal domain, pfam00561 represents the N-terminal domain.	-	S	Function unknown	POORLY CHARACTERIZED
V529_40410	154688178	4080216	4081124	-	302	-	HTH-type transcriptional regulator	COG0583	-	pfam03466, LysR_substrate, LysR substrate binding domain. The structure of this domain is known and is similar to the periplasmic binding proteins.	-	K	Transcription	INFORMATION STORAGE AND PROCESSING
V529_40420	154688179	4081222	4082028	+	268	yxjF1	3-hydroxybutyrate dehydrogenase	COG1028	K00019	pfam00106, adh_short, short chain dehydrogenase. This family contains a wide variety of dehydrogenases.	catalyzes the formation of acetoacetate from 3-hydroxybutyrate	IQR	Lipid transport and metabolism	METABOLISM
V529_40430	154688180	4082849	4083394	+	181	-	Hypothetical protein	-	-	-	-	-	-	-
V529_40680	154688200	4106120	4106623	+	167	-	Hypothetical protein	COG0456	-	pfam00583, Acetyltransf_1, Acetyltransferase (GNAT) family. This family contains proteins with N-acetyltransferase functions such as Elp3-related proteins.	-	R	General function prediction only	POORLY CHARACTERIZED

## Sheet: 168
SQR9	168	Start	Stop	Strand	Length	Gene	Product	COG	KO	Pfam	Note	Mark	Category	CLS
V529_22900	16079161	2356052	2356429	+	125	hipB	HTH-type transcriptional regulator ansR Ans operon repressor	COG1396	-	pfam01381, HTH_3, Helix-turn-helix. This large family of DNA binding helix-turn helix proteins includes Cro and CI. Within the Neisseria gonorrhoeae phage associated protein NGO0477, the full protein fold incorporates a helix-turn-helix motif, but the function of this member is unlikely to be that of a DNA-binding regulator, the function of most other members, so is not necessarily characteristic…	-	K	Transcription	INFORMATION STORAGE AND PROCESSING
V529_26830	16078337	2750600	2750800	-	66	-	Uncharacterized protein yqbS	-	-	pfam10934, DUF2634, Protein of unknown function (DUF2634). Some members in this family of proteins are annotated as phage related, xkdS however currently there is no known function.	-	-	-	-
V529_32140	255767287	3280782	3280973	-	63	-	Hypothetical protein	-	-	-	-	-	-	-
V529_00820	16077148	88376	88585	+	69	yazB	Transcriptional regulator	COG1476	-	pfam01381, HTH_3, Helix-turn-helix. This large family of DNA binding helix-turn helix proteins includes Cro and CI. Within the Neisseria gonorrhoeae phage associated protein NGO0477, the full protein fold incorporates a helix-turn-helix motif, but the function of this member is unlikely to be that of a DNA-binding regulator, the function of most other members, so is not necessarily characteristic…	Evidence 3: Function proposed based on presence of amino acid motif, structural feature or limited homology; Product type pr: regulator	K	Transcription	INFORMATION STORAGE AND PROCESSING
V529_02240	16077288	221033	221920	-	295	-	Hypothetical protein	-	-	-	-	-	-	-
V529_04500	16077521	458993	459886	+	297	mMT1	Cation efflux system	COG0053	-	pfam01545, Cation_efflux, Cation efflux family. Members of this family are integral membrane proteins, that are found to increase tolerance to divalent metal ions such as cadmium, zinc, and cobalt. These proteins are thought to be efflux pumps that remove these ions from cells.	-	P	Inorganic ion transport and metabolism	METABOLISM
V529_22910	16077547	2356801	2357997	+	398	xerC	Tyrosine recombinase XerC	COG4974	-	pfam00589, Phage_integrase, Phage integrase family. Members of this family cleave DNA substrates by a series of staggered cuts, during which the protein becomes covalently linked to the DNA through a catalytic tyrosine residue at the carboxy end of the alignment. The catalytic site residues in CRE recombinase are Arg-173, His-289, Arg-292 and Tyr-324.	-	L	DNA replication, recombination, and repair	INFORMATION STORAGE AND PROCESSING
V529_21620	16077568	2256349	2257509	+	386	-	Response regulator aspartate phosphatase I	-	K06367	-	-	-	-	-
V529_40480	16077603	4088000	4088911	+	303	rhaT	Putative transporter yoaV	COG0697	-	pfam00892, EamA, EamA-like transporter family. This family includes many hypothetical membrane proteins of unknown function. Many of the proteins contain two copies of the aligned region. The family used to be known as DUF6.	-	GER	Carbohydrate transport and metabolism / Amino acid transport and metabolism / General function prediction only	METABOLISM
V529_40470	16077604	4086424	4087872	-	482	aRO8	GntR family transcriptional regulator	COG1167	-	pfam00155, Aminotran_1_2, Aminotransferase class I and II.	-	KE	Transcription / Amino acid transport and metabolism	INFORMATION STORAGE AND PROCESSING
V529_07040	16077811	775472	775918	+	148	-	Putative acetyltransferase	COG1247	-	pfam00583, Acetyltransf_1, Acetyltransferase (GNAT) family. This family contains proteins with N-acetyltransferase functions such as Elp3-related proteins.	-	M	Cell envelope biogenesis, outer membrane	CELLULAR PROCESSES AND SIGNALING
V529_10400	16078148	1112078	1112335	+	85	-	Hypothetical protein	-	-	-	-	-	-	-
V529_10420	16078150	1112968	1113576	-	202	-	Arginine exporter protein argO	COG1279	K06895	pfam01810, LysE, LysE type translocator. This family consists of various hypothetical proteins and an l-lysine exporter LysE from Corynebacterium glutamicum which is proposed to be the first of a novel family of translocators. LysE exports l-lysine from the cell into the surrounding medium and is predicted to span the membrane six times. The physiological function of the exporter is to excrete ex…	-	R	General function prediction only	POORLY CHARACTERIZED
V529_18600	16078264	2034201	2034551	+	116	-	Hypothetical protein	-	-	-	-	-	-	-
V529_20040	16078831	2141245	2142084	-	279	thyA	Thymidylate synthase	COG0207	K00560	pfam00303, Thymidylat_synt, Thymidylate synthase.	ThyA; catalyzes formation of dTMP and 7,8-dihydrofolate from 5,10-methylenetetrahydrofolate and dUMP; involved in deoxyribonucleotide biosynthesis; there are 2 copies in some Bacilli, one of which appears to be phage-derived	F	Nucleotide transport and metabolism	METABOLISM
V529_19250	16078983	2085396	2086022	-	208	acpD	FMN-dependent NADH-azoreductase	COG1182	K01118	pfam02525, Flavodoxin_2, Flavodoxin-like fold. This family consists of a domain with a flavodoxin-like fold. The family includes bacterial and eukaryotic NAD(P)H dehydrogenase (quinone) EC:1.6.99.2. These enzymes catalyze the NAD(P)H-dependent two-electron reductions of quinones and protect cells against damage by free radicals and reactive oxygen species. This enzyme uses a FAD co-factor. The eq…	-	I	Lipid metabolism	METABOLISM
V529_19880	16079041	2133915	2134502	-	195	yotM	SPBc2 prophage-derived protein YotM	COG3331	-	-	-	R	General function prediction only	POORLY CHARACTERIZED
V529_19890	16079043	2134829	2135017	-	62	-	SPBc2 prophage-derived protein YotK	-	-	-	-	-	-	-
V529_19910	16079046	2135254	2135424	-	56	-	Hypothetical protein	-	-	-	-	-	-	-
V529_19950	16079052	2136564	2137394	-	276	-	SPBc2 prophage-derived protein YotB	-	-	-	-	-	-	-
V529_19960	16079053	2137554	2137766	+	70	-	Small acid-soluble spore protein	-	-	-	-	-	-	-
V529_20060	16079056	2142766	2143065	-	99	-	Hypothetical protein	-	-	-	-	-	-	-
V529_20070	16079057	2143220	2143519	-	99	-	SPBc2 prophage-derived protein YosV	-	-	-	-	-	-	-
V529_20110	16079060	2144885	2145313	-	142	dut	Putative deoxyuridine 5'-triphosphate nucleotidohydrolase yncF	COG0756	K01520	pfam00692, dUTPase, dUTPase. dUTPase hydrolyses dUTP to dUMP and pyrophosphate.	-	F	Nucleotide transport and metabolism	METABOLISM
V529_20140	16079061	2146303	2146551	-	82	grxC	SPBc2 prophage-derived thioredoxin-like protein yosR	COG0695	-	-	-	O	Posttranslational modification, protein turnover, chaperones	CELLULAR PROCESSES AND SIGNALING
V529_20160	16079062	2147132	2147653	-	173	-	SPbeta phage endodeoxyribonuclease	-	-	-	-	-	-	-
V529_20220	16079066	2151184	2151579	-	131	-	SPBc2 prophage-derived protein nrdI	COG1780	K03647	-	-	F	Nucleotide transport and metabolism	METABOLISM
V529_20230	16079067	2151576	2151926	-	116	-	Antitoxin EndoAI EndoA inhibitor	-	-	-	-	-	-	-
V529_20250	16079070	2152129	2152461	-	110	-	Hypothetical protein	-	-	-	-	-	-	-
V529_20270	16079072	2152884	2153240	-	118	-	Hypothetical protein	-	-	-	Evidence 3: Function proposed based on presence of amino acid motif, structural feature or limited homology; Product type pe: enzyme	-	-	-
V529_20300	16079074	2153812	2154159	-	115	yosE	Protein YosE	-	-	-	-	-	-	-
V529_20310	16079075	2154174	2154581	-	135	-	Hypothetical protein	-	-	-	-	-	-	-
V529_20380	16079081	2156714	2156941	-	75	-	SPBc2 prophage-derived protein YorW	-	-	-	-	-	-	-
V529_20390	16079083	2156979	2157194	-	71	-	Putative nucleic acid binding protein	-	-	-	-	-	-	-
V529_20410	16079086	2157747	2158265	-	172	-	SPBc2 prophage-derived 5'(3')-deoxyribonucleotidase	COG4502	-	-	-	S	Function unknown	POORLY CHARACTERIZED
V529_20420	16079087	2158243	2158770	-	175	yorR	SPBc2 prophage-derived protein YorR	COG0125	-	-	-	F	Nucleotide transport and metabolism	METABOLISM
V529_20430	16079088	2158767	2158925	-	52	-	Hypothetical protein	-	-	-	-	-	-	-
V529_20440	16079089	2158930	2159133	-	67	-	SPBc2 prophage-derived protein YorP	-	-	-	-	-	-	-
V529_20450	16079092	2159145	2159852	-	235	-	SPBc2 prophage-derived protein yorM	COG3584	-	pfam06725, 3D, 3D domain. This short presumed domain contains three conserved aspartate residues, hence the name 3D. It has been shown to be part of the catalytic double psi beta barrel domain of MltA.	-	S	Function unknown	POORLY CHARACTERIZED
V529_20460	16079093	2159879	2163808	-	1309	dnaE	Putative DNA polymerase	COG0587	-	pfam07733, DNA_pol3_alpha, Bacterial DNA polymerase III alpha subunit.	Evidence 3: Function proposed based on presence of amino acid motif, structural feature or limited homology; Product type pe: enzyme	L	DNA replication, recombination, and repair	INFORMATION STORAGE AND PROCESSING
V529_20470	16079094	2163821	2165548	-	575	recJ	SPBc2 prophage-derived single-strand DNA-specific exonuclease yorK	COG0608	-	pfam01368, DHH, DHH family. It is predicted that this family of proteins all perform a phosphoesterase function. It included the single stranded DNA exonuclease RecJ.	-	L	DNA replication, recombination, and repair	INFORMATION STORAGE AND PROCESSING
V529_20480	16079095	2165548	2166684	-	378	-	SPBc2 prophage-derived protein YorJ	-	-	-	-	-	-	-
V529_20490	16079096	2166700	2168214	-	504	yorI	Replicative DNA helicase	COG0305	-	-	Evidence 3: Function proposed based on presence of amino acid motif, structural feature or limited homology; Product type pe: enzyme	L	Replication, recombination and repair	INFORMATION STORAGE AND PROCESSING
V529_20500	16079097	2168229	2168699	-	156	yorH	SPBc2 prophage-derived protein YorH	-	-	-	-	-	-	-
V529_20510	16079098	2168741	2169712	-	323	yorG	SPBc2 prophage-derived protein YorG	-	-	pfam13479, AAA_24, AAA domain. This AAA domain is found in a wide variety of presumed phage proteins.	Evidence 5: No homology to any previously reported sequences	-	-	-
V529_20520	16079099	2169802	2170716	-	304	yorF	SPBc2 prophage-derived protein YorF	-	-	-	Evidence 5: No homology to any previously reported sequences	-	-	-
V529_20530	16079100	2170739	2171119	-	126	-	Hypothetical protein	-	-	-	-	-	-	-
V529_20580	16079104	2173188	2174930	-	580	-	SPBc2 prophage-derived protein YorA	-	-	pfam12708, Pectate_lyase_3, Pectate lyase superfamily protein. This family of proteins possesses a beta helical structure like Pectate lyase. This family is most closely related to glycosyl hydrolase family 28.	-	-	-	-
V529_20590	16079105	2174927	2175751	-	274	-	Hypothetical protein	COG4195	-	pfam05908, DUF867, Protein of unknown function (DUF867). This family consists of a number of bacterial and phage proteins with no known function and is present in Bacillus species and the Lambda-like viruses.	-	R	General function prediction only	POORLY CHARACTERIZED
V529_20600	16079106	2175848	2176246	-	132	-	Hypothetical protein	-	-	-	-	-	-	-
V529_20610	16079107	2176313	2176534	-	73	-	SPBc2 prophage-derived protein YoqX	-	-	-	-	-	-	-
V529_20620	16079108	2176605	2177279	+	224	-	Hypothetical protein	COG2135	-	pfam02586, DUF159, Uncharacterized ACR, COG2135.	Evidence 4: Homologs of previously reported genes of unknown function	S	Function unknown	POORLY CHARACTERIZED
V529_20630	16079109	2177349	2178161	+	270	ligB	ATP-dependent DNA ligase	COG1793	K01971	pfam01068, DNA_ligase_A_M, ATP dependent DNA ligase domain. This domain belongs to a more diverse superfamily, including pfam01331 and pfam01653.	catalyzes the ATP-dependent formation of a phosphodiester at the site of a single-strand break in duplex DNA	L	Replication, recombination and repair	INFORMATION STORAGE AND PROCESSING
V529_18610	16079110	2034695	2035108	-	137	yoqU	SPBc1 prophage-derived protein yoqU	-	-	-	Evidence 4: Homologs of previously reported genes of unknown function	-	-	-
V529_20700	16079116	2181282	2181497	-	71	-	Hypothetical protein	-	-	-	Evidence 5: No homology to any previously reported sequences	-	-	-
V529_22330	16079117	2314618	2314893	+	91	-	SPBc2 prophage-derived protein YoqM	-	-	-	-	-	-	-
V529_21110	16079126	2201285	2202037	-	250	-	SPBc2 prophage-derived antirepressor protein yoqD	COG3646	-	pfam09669, Phage_pRha, Phage regulatory protein Rha (Phage_pRha). Members of this protein family are found in temperate phage and bacterial prophage regions. Members include the product of the rha gene of the lambdoid phage phi-80, a late operon gene. The presence of this gene interferes with infection of bacterial strains that lack integration host factor (IHF), which regulates the rha gene. It …	-	S	Function unknown	POORLY CHARACTERIZED
V529_20740	16079128	2183775	2184110	-	111	-	Hypothetical protein	-	-	-	-	-	-	-
V529_20830	16079137	2186343	2186564	+	73	-	SPBc2 prophage-derived HTH-type transcriptional regulator yopS	-	-	-	-	-	-	-
V529_20850	16079139	2187789	2189138	-	449	-	SPBc2 prophage-derived protein YopQ	-	-	pfam14072, DndB, DNA-sulfur modification-associated. This is family of bacterial proteins likely to be necessary for binding to DNA and recognising the modification sites. Members are found in bacteria, archaea and on viral plasmids, and are typically between 354 and 474 amino acids in length. There is a conserved DGQHR sequence motif.	-	-	-	-
V529_20860	16079140	2189215	2190273	-	352	-	SPBc2 prophage-derived integrase/recombinase yopP	-	-	pfam00589, Phage_integrase, Phage integrase family. Members of this family cleave DNA substrates by a series of staggered cuts, during which the protein becomes covalently linked to the DNA through a catalytic tyrosine residue at the carboxy end of the alignment. The catalytic site residues in CRE recombinase are Arg-173, His-289, Arg-292 and Tyr-324.	-	-	-	-
V529_20920	16079145	2191528	2192682	-	384	-	SPBc2 prophage-derived protein YopK	-	-	-	-	-	-	-
V529_20950	16079149	2194462	2194593	-	43	-	Hypothetical protein	-	-	-	-	-	-	-
V529_20960	16079150	2194605	2194820	-	71	-	Hypothetical protein	-	-	-	-	-	-	-
V529_20970	16079151	2194823	2195074	-	83	-	SPBc2 prophage-derived protein YopE	-	-	-	-	-	-	-
V529_21050	16079154	2197964	2198167	-	67	-	Putative transcriptional regulator; phage SPbeta	-	-	pfam13443, HTH_26, Cro/C1-type HTH DNA-binding domain. This is a helix-turn-helix domain that probably binds to DNA.	-	-	-	-
V529_21140	16079157	2206210	2207442	-	410	-	SPBc2 prophage-derived protein YonV	-	-	-	Evidence 4: Homologs of previously reported genes of unknown function	-	-	-
V529_21210	16079162	2211162	2211341	+	59	-	SPBc2 prophage-derived protein YonP	-	-	-	-	-	-	-
V529_21230	16079163	2212908	2215679	+	923	-	Hypothetical protein	-	-	-	-	-	-	-
V529_21250	16079164	2216612	2216887	+	91	himA	Putative HU-related DNA-binding protein (phage SPbeta)	COG0776	-	pfam00216, Bac_DNA_binding, Bacterial DNA-binding protein.	-	L	DNA replication, recombination, and repair	INFORMATION STORAGE AND PROCESSING
V529_21270	16079165	2218910	2219101	+	63	yonK	SPBc2 prophage-derived protein YonK	-	-	pfam09642, YonK, YonK protein. YonK protein is expressed by the bacterial prophage SPbetaC. It is a 63 residue protein that associates into a homo-octamer in the form of a beta-stranded barrel with four outer helical features at points of the compass. Its function is unknown.	Evidence 4: Homologs of previously reported genes of unknown function	-	-	-
V529_21290	16079168	2220427	2220906	+	159	-	Hypothetical protein	-	-	-	Evidence 3: Function proposed based on presence of amino acid motif, structural feature or limited homology; Product type ps: structure	-	-	-
V529_21300	16079169	2221015	2221944	+	309	-	Hypothetical protein	-	-	-	-	-	-	-
V529_21310	16079170	2221947	2223722	+	591	-	Hypothetical protein	-	-	-	-	-	-	-
V529_21320	16079171	2223741	2225282	+	513	-	Hypothetical protein	-	-	-	-	-	-	-
V529_21380	16079178	2229027	2229692	+	221	-	SPBc2 prophage-derived protein YomX	-	-	-	-	-	-	-
V529_21390	16079179	2229689	2230195	+	168	-	SPBc2 prophage-derived protein YomW	-	-	-	-	-	-	-
V529_21400	16079180	2230192	2230902	+	236	-	Hypothetical protein	-	-	-	Evidence 4: Homologs of previously reported genes of unknown function	-	-	-
V529_21410	16079181	2230943	2231746	+	267	-	SPBc2 prophage-derived protein YomU	-	-	-	Evidence 5: No homology to any previously reported sequences	-	-	-
V529_21420	16079183	2232298	2232657	+	119	-	Lytic exoenzyme	-	-	-	-	-	-	-
V529_21430	16079184	2232657	2234003	+	448	-	SPBc2 prophage-derived protein YomR	-	-	-	-	-	-	-
V529_22440	16079185	2322176	2322538	-	120	-	Hypothetical protein	-	-	-	-	-	-	-
V529_21450	16079187	2234614	2235099	+	161	-	SPBc2 prophage-derived protein YomO	-	-	-	-	-	-	-
V529_21460	16079188	2235099	2235515	+	138	-	SPBc2 prophage-derived protein YomN	-	-	-	-	-	-	-
V529_21500	16079192	2237660	2238070	+	136	-	SPBc2 prophage-derived protein YomK	-	-	-	-	-	-	-
V529_21510	16079193	2238142	2238822	+	226	-	Immunity protein d	-	-	-	-	-	-	-
V529_21530	16079195	2245813	2246574	+	253	yomH	SPBc2 prophage-derived protein YomH	COG4722	-	pfam05709, Sipho_tail, Phage tail protein. This family consists of several Siphovirus and other phage tail component proteins as well as some bacterial proteins of unknown function.	-	S	Function unknown	POORLY CHARACTERIZED
V529_21540	16079196	2246589	2249885	+	1098	-	SPBc2 prophage-derived protein YomG	-	-	-	-	-	-	-
V529_21550	16079197	2249906	2250721	+	271	-	SPBc2 prophage-derived protein YomF	-	-	-	-	-	-	-
V529_21650	16079210	2258916	2259248	-	110	-	SPBc2 prophage-derived protein YolD	-	-	-	-	-	-	-
V529_21730	16079220	2265835	2266815	+	326	-	Micrococcal nuclease	COG1525	K01174	pfam00565, SNase, Staphylococcal nuclease homologue. Present in all three domains of cellular life. Four copies in the transcriptional coactivator p100: these, however, appear to lack the active site residues of Staphylococcal nuclease. Positions 14 (Asp-21), 34 (Arg-35), 39 (Asp-40), 42 (Glu-43) and 110 (Arg-87) (SNase numbering in parentheses) are thought to be involved in substrate-binding and…	-	L	DNA replication, recombination, and repair	INFORMATION STORAGE AND PROCESSING
V529_23760	16079348	2431603	2432259	-	218	-	Cyclic diGMP binding protein	COG5581	-	pfam12945, YcgR_2, Flagellar protein YcgR. This domain is found N terminal to pfam07238. Proteins which contain YcgR domains are known to interact with the flagellar switch-complex proteins FliG and FliM. This interaction results in a reduction of torque generation and induces CCW motor bias. This family contains members not captured by pfam07317.	-	M	Signal transduction mechanisms	CELLULAR PROCESSES AND SIGNALING
V529_18250	16079644	2005703	2006125	-	140	-	Holin	COG4824	-	pfam05105, Phage_holin_4, Holin family. Phage holins and lytic enzymes are both necessary for bacterial lysis and virus dissemination.This family also includes TcdE/UtxA involved in toxin secretion in Clostridium difficile.	-	R	General function prediction only	POORLY CHARACTERIZED
V529_26850	16079653	2751693	2751890	-	65	-	Phage-like element PBSX protein; skin element	-	-	pfam10844, DUF2577, Protein of unknown function (DUF2577). This family of proteins has no known function.	-	-	-	-
V529_22740	16079677	2348690	2348893	-	67	-	Hypothetical protein	-	-	-	-	-	-	-
V529_22760	16079678	2349191	2349619	-	142	-	Hypothetical protein	COG4570	-	pfam05866, RusA, Endodeoxyribonuclease RusA. This family consists of several bacterial and phage Holliday junction resolvase (RusA) like proteins. The RusA protein of Escherichia coli is an endonuclease that can resolve Holliday intermediates and correct the defects in genetic recombination and DNA repair associated with inactivation of RuvAB or RuvC.	putative protein YdbN	L	Replication, recombination and repair	INFORMATION STORAGE AND PROCESSING
V529_22840	16079683	2353550	2353747	-	65	-	Skin element	-	-	pfam09466, Yqai, Hypothetical protein Yqai. This hypothetical protein is expressed in bacteria, particularly Bacillus subtilis. It forms a homo-dimer, with each monomer containing an alpha helix and four beta strands.	-	-	-	-
V529_22850	16079684	2353744	2354001	-	85	-	Hypothetical protein	-	-	-	-	-	-	-
V529_22860	16079685	2353998	2354570	-	190	-	HTH-type transcriptional regulator YqaG	-	-	-	-	-	-	-
V529_22890	16079687	2355680	2355898	-	72	-	Hypothetical protein	COG1476	-	-	-	K	Transcription	INFORMATION STORAGE AND PROCESSING
V529_16950	16079730	1819151	1819513	+	120	-	Integral inner membrane protein	-	-	-	-	-	-	-
V529_06690	16079732	740240	741109	+	289	-	Aminoglycoside 6-adenylyltransferase	-	K05593	pfam04439, Adenyl_transf, Streptomycin adenylyltransferase. Also known as Aminoglycoside 6- adenylyltransferase (EC:2.7.7.-), this protein confers resistance to aminoglycoside antibiotics.	-	-	-	-
V529_11490	16079747	1204003	1204389	+	128	gloA	Putative lyase	COG0346	-	-	-	E	Amino acid transport and metabolism	METABOLISM
V529_31250	16080211	3193892	3194110	-	72	-	Hypothetical protein	-	-	-	-	-	-	-
V529_31480	16080233	3211572	3211808	-	78	-	Hypothetical protein	-	-	pfam10842, DUF2642, Protein of unknown function (DUF2642). This family of proteins with unknown function appear to be restricted to Bacillus spp.	-	-	-	-
V529_39900	16080431	4031620	4032255	-	211	-	Immunity protein sdpI	COG5658	-	-	-	S	Function unknown	POORLY CHARACTERIZED
V529_39910	16080432	4032252	4032539	-	95	arsR	Transcriptional repressor sdpR	COG0640	-	pfam01022, HTH_5, Bacterial regulatory protein, arsR family. Members of this family contains a DNA binding 'helix-turn-helix' motif. This family includes other proteins which are not included in the Prosite definition.	-	K	Transcription	INFORMATION STORAGE AND PROCESSING
V529_22380	16080626	2316941	2318431	-	496	rfaG	Poly(glycerol-phosphate)alpha-glucosyltransferase	COG0438	K00712	pfam00534, Glycos_transf_1, Glycosyl transferases group 1. Mutations in this domain of human PIGA lead to disease (Paroxysmal Nocturnal haemoglobinuria). Members of this family transfer activated sugars to a variety of substrates, including glycogen, Fructose-6-phosphate and lipopolysaccharides. Members of this family transfer UDP, ADP, GDP or CMP linked sugars. The eukaryotic glycogen synthases …	-	M	Cell envelope biogenesis, outer membrane	CELLULAR PROCESSES AND SIGNALING
V529_35990	16080667	3656818	3657036	-	72	-	Hypothetical protein	-	-	-	-	-	-	-
V529_36000	16080668	3657033	3657578	-	181	ywqN	Oxidoreductase	COG0655	-	pfam03358, FMN_red, NADPH-dependent FMN reductase.	Evidence 3: Function proposed based on presence of amino acid motif, structural feature or limited homology; Product type pe: enzyme	R	General function prediction only	POORLY CHARACTERIZED
V529_07160	16080687	793869	794522	+	217	srtA	Sortase	COG3764	K07284	pfam04203, Sortase, Sortase family. The founder member of this family is S.aureus sortase, a transpeptidase that attaches surface proteins by the threonine of an LPXTG motif to the cell wall.	-	M	Cell envelope biogenesis, outer membrane	CELLULAR PROCESSES AND SIGNALING
V529_07130	16080688	784466	786988	-	840	-	Histidine kinase-, DNA gyrase B-, and HSP90-like ATPase	COG0642	-	pfam02518, HATPase_c, Histidine kinase-, DNA gyrase B-, and HSP90-like ATPase. This family represents the structurally related ATPase domains of histidine kinase, DNA gyrase B and HSP90.	-	T	Signal transduction mechanisms	CELLULAR PROCESSES AND SIGNALING
V529_36560	16080725	3705128	3705292	-	54	-	Hypothetical protein	-	-	-	-	-	-	-
V529_38380	16080896	3870234	3870731	+	165	mhqR	HTH-type transcriptional regulator mhqR	COG1846	-	pfam01047, MarR, MarR family. The Mar proteins are involved in the multiple antibiotic resistance, a non-specific resistance system. The expression of the mar operon is controlled by a repressor, MarR. A large number of compounds induce transcription of the mar operon. This is thought to be due to the compound binding to MarR, and the resulting complex stops MarR binding to the DNA. With the MarR…	-	K	Transcription	INFORMATION STORAGE AND PROCESSING
V529_38390	16080897	3870986	3872230	+	414	tyrS	Tyrosyl-tRNA synthetase	COG0162	K01866	pfam00579, tRNA-synt_1b, tRNA synthetases class I (W and Y).	-	J	Translation, ribosomal structure and biogenesis	INFORMATION STORAGE AND PROCESSING
V529_38530	16080912	3885589	3885714	-	41	-	Hypothetical protein	-	-	-	-	-	-	-
V529_39010	16080966	3934800	3935165	-	121	-	Uncharacterized protein yxiJ	-	-	pfam14176, YxiJ, YxiJ-like protein. The YxiJ-like protein family includes the B. subtilis YxiJ protein, which is functionally uncharacterized. This family of proteins is found in bacteria. Proteins in this family are approximately 120 amino acids in length.	-	-	-	-
V529_39020	16080968	3935167	3936012	-	281	-	Hypothetical protein	-	-	-	-	-	-	-
V529_39000	16080971	3934523	3934783	-	86	-	Putative uncharacterized protein yxzC	-	-	-	-	-	-	-
V529_11430	16080979	1199953	1200252	-	99	-	Hypothetical protein	-	-	-	-	-	-	-
V529_26970	16081126	2762324	2762845	-	173	-	Streptothricin acetyltransferase	-	-	pfam00583, Acetyltransf_1, Acetyltransferase (GNAT) family. This family contains proteins with N-acetyltransferase functions such as Elp3-related proteins.	-	-	-	-
V529_26960	16081129	2760738	2762114	-	458	araJ	Tetracycline resistance protein	COG2814	-	pfam07690, MFS_1, Major Facilitator Superfamily.	-	G	Carbohydrate transport and metabolism	METABOLISM
V529_03880	255767127	404643	404807	-	54	-	Hypothetical protein	-	-	-	-	-	-	-
V529_04970	255767141	502344	502529	+	61	-	Hypothetical protein	-	-	-	-	-	-	-
V529_06210	255767171	629401	629634	-	77	-	Hypothetical protein	-	-	pfam11127, DUF2892, Protein of unknown function (DUF2892). This family is conserved in bacteria. The function is not known.	-	-	-	-
V529_08510	255767206	931099	931305	-	68	-	Transcriptional regulator	COG1476	K07729	pfam01381, HTH_3, Helix-turn-helix. This large family of DNA binding helix-turn helix proteins includes Cro and CI. Within the Neisseria gonorrhoeae phage associated protein NGO0477, the full protein fold incorporates a helix-turn-helix motif, but the function of this member is unlikely to be that of a DNA-binding regulator, the function of most other members, so is not necessarily characteristic…	-	K	Transcription	INFORMATION STORAGE AND PROCESSING
V529_09500	255767228	1024008	1024196	-	62	-	Hypothetical protein	-	-	pfam14120, YhzD, YhzD-like protein. The YhzD-like protein family includes the B. subtilis YhzD protein, which is functionally uncharacterized. This family of proteins is found in bacteria. Proteins in this family are approximately 60 amino acids in length. There is a conserved GKL sequence motif.	-	-	-	-
V529_09650	255767233	1036052	1036243	+	63	-	Hypothetical protein	-	-	-	-	-	-	-
V529_11740	255767277	1229227	1229412	-	61	-	Hypothetical protein	-	-	-	Evidence 4: Homologs of previously reported genes of unknown function	-	-	-
V529_21720	255767411	2265138	2265671	-	177	-	Hypothetical protein	-	-	-	-	-	-	-
V529_20660	255767445	2178801	2179634	-	277	-	Hypothetical protein	-	-	-	-	-	-	-
V529_19270	255767450	2086167	2086658	-	163	dksA	Putative general stress protein	COG1734	-	pfam01258, zf-dskA_traR, Prokaryotic dksA/traR C4-type zinc finger.	-	T	Signal transduction mechanisms	CELLULAR PROCESSES AND SIGNALING
V529_19660	255767458	2118407	2118607	+	66	-	Hypothetical protein	-	-	pfam11755, DUF3311, Protein of unknown function (DUF3311). This is a family of short bacterial proteins of unknown function.	-	-	-	-
V529_20840	255767466	2186785	2187768	-	327	-	SPBc2 prophage-derived protein YopR	-	-	-	-	-	-	-
V529_21160	255767469	2207812	2208015	-	67	-	Putative membrane protein yoyJ	-	-	-	-	-	-	-
V529_21280	255767470	2219114	2220325	+	403	-	SPBc2 prophage-derived protein YonJ	-	-	-	-	-	-	-
V529_21520	255767473	2238881	2245768	+	2295	nlpD	SPbeta phage protein	COG0739	K01417	pfam01551, Peptidase_M23, Peptidase family M23. Members of this family are zinc metallopeptidases with a range of specificities. The peptidase family M23 is included in this family, these are Gly-Gly endopeptidases. Peptidase family M23 are also endopeptidases. This family also includes some bacterial lipoproteins such as Escherichia coli murein hydrolase activator NlpD, for which no proteolytic …	-	M	Cell envelope biogenesis, outer membrane	CELLULAR PROCESSES AND SIGNALING
V529_23710	255767491	2428021	2428152	+	43	-	Hypothetical protein	-	-	pfam14140, YpzI, YpzI-like protein. The YpzI-like protein family includes the B. subtilis YpzI protein, which is functionally uncharacterized. This family of proteins is found in bacteria. Proteins in this family are approximately 40 amino acids in length.	-	-	-	-
V529_26320	255767578	2707152	2707292	-	46	-	Hypothetical protein	-	-	-	-	-	-	-
V529_26610	255767589	2734786	2734920	+	44	-	Hypothetical protein	-	-	-	Evidence 4: Homologs of previously reported genes of unknown function	-	-	-
V529_22770	255767607	2349715	2349858	-	47	-	Hypothetical protein	-	-	-	-	-	-	-
V529_22780	255767608	2349855	2350571	-	238	-	Chromosomal replication initiator protein	COG1484	-	pfam01695, IstB_IS21, IstB-like ATP binding protein. This protein contains an ATP/GTP binding P-loop motif. It is found associated with IS21 family insertion sequences. The function of this protein is unknown, but it may perform a transposase function.	putative protein dnaA	L	Replication, recombination and repair	INFORMATION STORAGE AND PROCESSING
V529_22790	255767609	2350687	2351388	-	233	-	Hypothetical protein	-	-	pfam07261, DnaB_2, Replication initiation and membrane attachment. This family consists of several bacterial replication initiation and membrane attachment (DnaB) proteins, as well as DnaD which is a component of the PriA primosome. The PriA primosome functions to recruit the replication fork helicase onto the DNA. The DnaB protein is essential for both replication initiation and membrane attachm…	-	-	-	-
V529_27410	255767626	2807537	2807668	-	43	-	Hypothetical protein	-	-	-	-	-	-	-
V529_29200	255767676	2991202	2991393	+	63	-	Hypothetical protein	-	-	-	-	-	-	-
V529_30470	255767700	3112138	3112287	+	49	-	Hypothetical protein	-	-	-	-	-	-	-
V529_30940	255767710	3165790	3166053	-	87	-	Uncharacterized membrane protein yuzI	-	-	-	-	-	-	-
V529_30950	255767711	3166186	3166440	+	84	-	Atypical membrane-integrating protein	-	-	pfam11458, Mistic, Membrane-integrating protein Mistic. Mistic is an integral membrane protein that folds autonomously into the membrane.The protein forms a helical bundle with a polar lipid-facing surface. Mistic can be used for high-level production of other membrane proteins in their native conformations.	-	-	-	-
V529_32400	255767748	3304913	3305065	-	50	-	Hypothetical protein	-	-	-	-	-	-	-
V529_36140	255767780	3668253	3668489	-	78	-	Hypothetical protein	-	-	-	-	-	-	-
V529_39060	255767831	3937306	3944337	-	2343	rhsA	Cell wall-associated protein precursor	COG3209	-	-	-	M	Cell envelope biogenesis, outer membrane	CELLULAR PROCESSES AND SIGNALING
V529_02000	255767862	200692	201189	-	165	-	Hypothetical protein	COG1380	-	pfam03788, LrgA, LrgA family. This family is uncharacterized. It contains the protein LrgA that has been hypothesised to export murein hydrolases.	-	R	General function prediction only	POORLY CHARACTERIZED
V529_39770	255767868	4021779	4021949	-	56	-	Hypothetical protein	-	-	-	-	-	-	-
V529_40230	255767874	4064862	4065014	-	50	-	Hypothetical protein	-	-	-	-	-	-	-
V529_10430	50812213	1113702	1115138	+	478	-	Class I and II aminotransferase	COG1167	-	pfam00155, Aminotran_1_2, Aminotransferase class I and II.	-	KE	Transcription / Amino acid transport and metabolism	INFORMATION STORAGE AND PROCESSING
