# Supplementary material for: Whole transcriptomic analysis of the plant-beneficial rhizobacterium Bacillus amyloliquefaciens SQR9 during enhanced biofilm formation regulated by maize root exudates
Source: BMC Genomics. 2015 Sep 7;16(1):685. doi: 10.1186/s12864-015-1825-5 (PMC4562157; doi:10.1186/s12864-015-1825-5)
Supplement: Additional file 7: Table S4. — Genomic island (GI) prediction of Bacillus amyloliquefaciens SQR9. GIs were predicted by IslandViewer and M-GCAT (Sheet 1). Sheet 2 shows the detailed information for all genes in the 11 predicted GIs. (XLSX 209 kb) [file 12864_2015_1825_MOESM7_ESM.xlsx]

## Sheet: GI
Table S4 Genomic island (GI) prediction of Bacillus amyloliquefaciens SQR9. GIs were predicted by IslandViewer and M-GCAT (Sheet 1).
Sheet 2 shows the detailed information for all genes in the 11 predicted GIs.
GI	start	stop	size (kb)	Insetion site or motive gene	Number	GC content(%, VS.46.1% of the whole genome)	Function	Representative genes	DR
01	184201 V529_01830	204340 V529_02040	19.544	tRNA-Gln V529_t00120	19	41.4	Carbohydrate metabolism, xenobiotic biodegradation and metabolism	glmM,glmS,yfnB	GATACAGACCGG
02	479974 V529_04740	518247 V529_05130	38.439	tRNA-Leu V529_t00190	39	38.6	Ion transport,encoding toxin protein,secretion and self-immunity	yobK,yokI,yrkL	AGGAGATGAAT
03	655352 V529_06400	741109 V529_06690	85.843	-	21	40.9	Polyketide synthesis	pksH,pksI	CAGTATTTCTTTA
04	1199230 V529_11410	1228003 V529_11720	28.691	tRNA-Val V529_t00410	35	43.8	Galactose metabolise	galT1,galE1,galK1,lacE,lacF,lacG,lacR	ACTTGAAGCGG
05	1816978 V529_16910	1822728 V529_16970	4.594	RecA recombinase V529_16350	8	33.6	Unknown	-	GTTCACCCTTGGGAGCGCGAACAATACATGTCTCAGTATTAATCTCTCAATCCCTTGGCA
06	1835492 V529_17050	1855819 V529_17340	21.433	DNA-invertase V529_017350	30	40.7	Unknown	-	GAAAGAGAGAAATG
07	2005703 V529_18250	2029966 V529_18530	24.175	Phage tyrosine recombinase V529_018540	30	43.5	Phage-related	yqxH,yobO,yoeC	TGACCAAACCCGCTC
08	2132849 V529_19860	2268657 V529_21740	134.35	Recombinase family V529_021740	196	35.9	Phage-related	yoqD,yomH,yomG,yobO
09	2303586 V529_22190	2334029 V529_22490	27.85	5'-3' exonuclease YpcP V529_22200	28	41.4	Phage-related	yqxH,yomR	AAAGAAAATAAAG
10	4008553 V529_39670	4036529 V529_39940	26.736	-	26	43.6	Carbohydrate transport and metabolism, energy production and conversion, amino acid transport and metabolism	fbp,rocF	TGATGAAAAAAG
11	4070118 V529_40290	4099375 V529_40590	27.854	DNA repair protein O6-alkylguanine-DNA alkyltransferase V529_040590	31	41.2	Carbohydrate transport and metabolism, energy production and conversion	yveB,ydgI,ydfC	AAAGCAAAGCCCC

## Sheet: Detailed annotation
GI number	Locus_ID	Start	Stop	Strand	S-start	S-stop	Type	Length bp	Length	Sub_length	Score	E-value	Gene	Product	COG	KO	Pfam	Note	Mark	Category	CLS	Raw Counts 1	Normalized Counts 1	RPKM 1	Expression 1	Raw Counts 2	Normalized Counts 2	RPKM 2	Expression 2	Raw Counts 3	Normalized Counts 3	RPKM 3	Expression 3	Raw Counts 4	Normalized Counts 4	RPKM 4	Expression 4	Raw Counts 5	Normalized Counts 5	RPKM 5	Expression 5	Raw Counts 7	Normalized Counts 7	RPKM 7	Expression 7	Raw Counts 9	Normalized Counts 9	RPKM 9	Expression 9
GI01	V529_01830	184201	185022	+	184201	185022	CDS	819	273	273	1	0	-	Hypothetical protein	COG1624	-	pfam02457, DisA_N, DisA bacterial checkpoint controller nucleotide-binding. The DisA protein is a bacterial checkpoint protein that dimerises into an octameric complex. The protein consists of three distinct domains. This domain is the first and is a globular, nucleotide-binding region; the next 146-289 residues constitute the DisA-linker family, pfam10635, that consists of an elongated bundle of…	putative protein YbbP	S	Function unknown	POORLY CHARACTERIZED	64810	43768	66	53	90714	69768	124	84	112997	66141	104	80	85925	73341	129	89	130417	59262	127	72	101291	59531	130	72	60741	33704	35	41
	V529_01840	185015	186454	+	185015	186454	CDS	1437	479	479	1	0	ybbR	Replicase polyprotein 1ab pp1ab	COG4856	-	pfam07949, YbbR, YbbR-like protein. The members of this family are are all hypothetical bacterial proteins of unknown function, and are similar to the YbbR protein expressed by Bacillus subtilis. One member is annotated as an uncharacterized secreted protein, whereas another member is described as a hypothetical protein in the 5'region of the def gene of Thermus thermophilus, which encodes a defo…	putative protein YbbR	S	Function unknown	POORLY CHARACTERIZED	184341	124493	107	86	161420	124148	126	86	167280	97915	88	67	152957	130556	131	90	246503	112012	138	77	182190	107078	133	74	133954	74329	44	51
	V529_01850	186472	187818	+	186472	187818	CDS	1344	448	448	1	0	glmM	Phosphoglucosamine mutase	COG1109	K03431	pfam02878, PGM_PMM_I, Phosphoglucomutase/phosphomannomutase, alpha/beta/alpha domain I.	catalyzes the conversion of glucosamine-6-phosphate to glucosamine-1-phosphate	G	Carbohydrate transport and metabolism	METABOLISM	280113	189172	174	140	144559	111180	121	82	155648	91106	87	67	193274	164968	177	122	332057	150889	198	112	268312	157695	210	117	169826	94234	60	69
	V529_01860	187904	188104	+	187904	188104	CDS	198	66	None	-	None	-	Hypothetical protein	-	-	-	-	-	-	-	24418	16490	101	82	23646	18186	132	90	30617	17921	115	89	13582	11592	83	57	46775	21254	187	105	22611	13289	119	66	42267	23453	100	116
	V529_01870	188250	190052	+	188250	190052	CDS	1800	600	600	1	0	glmS	Glucosamine--fructose-6-phosphate aminotransferase	COG0449	K00820	pfam00310, GATase_2, Glutamine amidotransferases class-II.	Catalyzes the first step in hexosamine metabolism, converting fructose-6P into glucosamine-6P using glutamine as a nitrogen source	M	Cell wall/membrane/envelope biogenesis	CELLULAR PROCESSES AND SIGNALING	876595	592001	407	328	663868	510581	415	283	1069092	625778	451	347	494221	421841	339	233	1095792	497935	490	276	675337	396916	396	220	861812	478207	228	265
	V529_01880	190472	191344	+	190472	191344	CDS	870	290	290	1	0	-	ATP binding protein of ABC transporter	COG1131	K01990	pfam00005, ABC_tran, ABC transporter. ABC transporters for a large family of proteins responsible for translocation of a variety of compounds across biological membranes. ABC transporters are the largest family of proteins in many completely sequenced bacteria. ABC transporters are composed of two copies of this domain and two copies of a transmembrane domain pfam00664. These four domains may bel…	-	V	Defense mechanisms	CELLULAR PROCESSES AND SIGNALING	4325	2920	4	3	10223	7862	13	9	14946	8748	13	10	6466	5519	9	6	30112	13683	27	15	19210	11290	23	12	5371	2980	2	3
	V529_01890	191322	191975	+	191322	191975	CDS	651	217	220	0.986364	4.36e-149	-	Hypothetical protein	-	-	pfam13346, ABC2_membrane_5, ABC-2 family transporter protein. This family is related to the ABC-2 membrane transporter family pfam01061.	-	-	-	-	3270	2208	4	3	3558	2736	6	4	4774	2794	5	4	2693	2298	5	3	7198	3270	8	5	6148	3613	9	5	4404	2443	3	3
	V529_01900	192279	192395	+	192279	192395	CDS	114	38	None	-	None	-	Hypothetical protein	-	-	-	-	-	-	-	602	406	4	3	907	697	8	5	1085	635	7	5	426	363	4	3	1993	905	13	7	1307	768	11	6	396	219	1	1
	V529_01910	192452	192730	+	192452	192730	CDS	276	92	1278	0.0719875	9.1e-10	-	Hypothetical protein	-	-	-	-	-	-	-	2694	1819	8	6	7386	5680	29	20	11584	6780	31	24	3493	2981	15	10	21453	9748	62	34	15207	8937	57	32	5251	2913	8	10
	V529_01920	192885	193568	+	192885	193568	CDS	681	227	227	1	1.53e-164	-	Two-component response regulator	COG0745	-	pfam00486, Trans_reg_C, Transcriptional regulatory protein, C terminal.	member of the two componenent signal transduction system containing the sensor IM histidine kinase RBAM02390	TK	Signal transduction mechanisms	CELLULAR PROCESSES AND SIGNALING	14439	9751	17	14	20459	15735	33	23	40160	23507	44	34	15632	13342	28	19	56632	25733	66	37	33966	19962	52	29	8406	4664	5	6
	V529_01930	193565	194587	+	193565	194587	CDS	1020	340	340	1	0	-	Two-component sensor histidine kinase	COG0642	-	pfam02518, HATPase_c, Histidine kinase-, DNA gyrase B-, and HSP90-like ATPase. This family represents the structurally related ATPase domains of histidine kinase, DNA gyrase B and HSP90.	membrane bound sensor kinase; probably linked with the response regulator RBAM002380	T	Signal transduction mechanisms	CELLULAR PROCESSES AND SIGNALING	19050	12865	15	12	43269	33278	47	32	56145	32863	41	32	27762	23696	33	23	84607	38446	66	37	47441	27882	49	27	15696	8709	7	8
	V529_01940	195673	196437	+	195673	196437	CDS	762	254	254	1	0	-	Peptide ABC transporter ATPase	COG1136	K02003	pfam00005, ABC_tran, ABC transporter. ABC transporters for a large family of proteins responsible for translocation of a variety of compounds across biological membranes. ABC transporters are the largest family of proteins in many completely sequenced bacteria. ABC transporters are composed of two copies of this domain and two copies of a transmembrane domain pfam00664. These four domains may bel…	-	V	Defense mechanisms	CELLULAR PROCESSES AND SIGNALING	16322	11022	17	14	20194	15531	29	20	29432	17227	29	22	18072	15425	29	20	20713	9412	21	12	10071	5919	13	7	4870	2702	3	3
	V529_01950	196424	198352	+	196424	198352	CDS	1926	642	642	1	0	-	ABC-type transport system,permease	-	K02004	-	-	-	-	-	21303	14386	9	7	31628	24325	18	12	41887	24517	16	12	23575	20122	15	10	28338	12876	11	6	17476	10271	9	5	9093	5045	2	2
	V529_01960	198403	198687	+	198403	198687	CDS	282	94	None	-	None	-	Hypothetical protein	-	-	-	-	-	-	-	11726	7919	34	27	12193	9377	48	32	11880	6953	31	24	8496	7251	36	25	11466	5210	32	18	7694	4521	28	15	7007	3888	11	13
	V529_01970	198810	199022	+	198810	199022	CDS	210	70	388	0.180412	2.17e-42	-	Hypothetical protein	-	-	-	putative protein YbdO1	-	-	-	1376	929	5	4	1810	1392	9	6	1860	1088	6	5	1018	868	5	4	1190	540	4	2	782	459	3	2	442	245	0	1
	V529_01980	199074	199919	-	199919	199074	CDS	843	281	281	1	0	kdgR1	KdgR1	COG0656	-	pfam00248, Aldo_ket_red, Aldo/keto reductase family. This family includes a number of K+ ion channel beta chain regulatory domains - these are reported to have oxidoreductase activity.	2,5-diketo-D-gluconic acid reductase KdgR1	R	General function prediction only	POORLY CHARACTERIZED	34434	23254	34	27	66291	50984	88	60	31181	18251	28	21	38755	33079	56	39	102903	46759	98	55	35576	20909	44	24	63544	35259	35	41
	V529_01990	200030	200722	-	200722	200030	CDS	690	230	230	1	1.57e-159	-	Hypothetical protein	COG1346	-	pfam04172, LrgB, LrgB-like family. The two products of the lrgAB operon are potential membrane proteins, and LrgA and LrgB are both thought to control of murein hydrolase activity and penicillin tolerance.	putative protein YxaC	M	Cell wall/membrane/envelope biogenesis	CELLULAR PROCESSES AND SIGNALING	8800	5943	10	8	20690	15912	33	22	22277	13039	24	18	12586	10742	22	15	17604	7999	20	11	11300	6641	17	9	14015	7776	9	11
	V529_02000	200692	201189	-	201189	200692	CDS	495	165	165	1	2.64e-114	-	Hypothetical protein	COG1380	-	pfam03788, LrgA, LrgA family. This family is uncharacterized. It contains the protein LrgA that has been hypothesised to export murein hydrolases.	-	R	General function prediction only	POORLY CHARACTERIZED	13742	9280	23	18	36626	28169	82	56	50141	29349	76	58	26099	22276	64	44	14747	6701	23	13	13267	7797	28	15	9546	5296	9	10
	V529_02010	201292	201723	+	201292	201723	CDS	429	143	143	1	3.82e-97	yxaD	Transcriptional regulator slyA	COG1846	-	pfam01047, MarR, MarR family. The Mar proteins are involved in the multiple antibiotic resistance, a non-specific resistance system. The expression of the mar operon is controlled by a repressor, MarR. A large number of compounds induce transcription of the mar operon. This is thought to be due to the compound binding to MarR, and the resulting complex stops MarR binding to the DNA. With the MarR…	transcriptional regulator YxaD	K	Transcription	INFORMATION STORAGE AND PROCESSING	5439	3673	10	8	7962	6123	20	14	13009	7614	22	17	9224	7873	26	18	11321	5144	21	11	10984	6455	26	14	14417	7999	15	18
	V529_02020	201723	201827	+	201723	201827	CDS	102	34	None	-	None	-	Hypothetical protein	-	-	-	-	-	-	-	1343	906	10	8	2154	1656	23	15	4097	2398	29	22	3054	2606	35	24	2925	1329	22	12	3313	1947	33	18	5283	2931	24	27
	V529_02030	202149	203534	+	202149	203534	CDS	1383	461	461	1	0	ybxG	Putative transport protein yifK	COG1113	K03293	pfam00324, AA_permease, Amino acid permease.	proline-specific permease#YbxG	E	Amino acid transport and metabolism	METABOLISM	76569	51710	46	37	114395	87981	93	63	106032	62064	58	44	361888	308888	323	222	300323	136468	174	98	174507	102563	133	73	110909	61541	38	44
	V529_02040	203627	204340	+	203627	204340	CDS	711	237	237	1	6.59e-172	-	Hydrolase	COG1011	K01560	pfam13419, HAD_2, Haloacid dehalogenase-like hydrolase.	-	R	General function prediction only	POORLY CHARACTERIZED	83685	56516	98	79	80419	61850	127	86	128010	74928	136	104	64675	55203	112	77	35545	16151	40	22	36605	21513	54	30	30458	16900	20	23
GI02	V529_04740	479974	482343	+	479974	482343	CDS	2367	789	None	-	None	-	Hypothetical protein	-	-	-	-	-	-	-	4610609	3113740	1628	1313	5744651	4418214	2734	1864	17238689	10090427	5535	4257	5734852	4894972	2993	2065	6368823	2894038	2167	1221	3771223	2216462	1684	935	5147680	2856378	1037	1205
	V529_04750	482523	482966	-	482966	482523	CDS	441	147	152	0.967105	2.22e-61	-	Putative phage protein YobK	-	-	pfam09346, SMI1_KNR4, SMI1 / KNR4 family (SUKH-1). Proteins in this family are involved in the regulation of 1,3-beta-glucan synthase activity and cell-wall formation. Genome contextual information showed that SMI1 are primary immunity proteins in bacterial toxin systems.	-	-	-	-	32254	21782	60	49	32111	24696	81	55	43597	25518	74	57	32799	27995	91	63	28051	12746	50	28	19769	11618	47	26	7690	4267	8	9
	V529_04760	482990	483508	-	483508	482990	CDS	516	172	None	-	None	-	Hypothetical protein	-	-	-	-	-	-	-	26565	17940	42	34	33541	25796	72	49	44201	25872	64	49	30045	25644	71	49	31388	14262	48	27	22901	13459	46	25	6911	3834	6	7
	V529_04770	483520	485241	-	485241	483520	CDS	1719	573	571	1.0035	1.09e-166	-	Hypothetical protein	COG5444	-	pfam04740, LXG, LXG domain of WXG superfamily. This domain is present is the N-terminal region of a group of polymorphic toxin proteins in bacteria. It is predicted to use Type VII secretion pathway to mediate export of bacterial toxins.	-	S	Function unknown	POORLY CHARACTERIZED	46959	31713	22	18	66991	51522	43	29	136204	79725	60	46	81865	69875	58	40	91435	41548	42	24	54764	32186	33	18	21071	11692	5	6
	V529_04780	486011	486535	+	486011	486535	CDS	522	174	177	0.983051	1.11e-66	yrkL	Protein YwrO	COG2249	K11748	pfam02525, Flavodoxin_2, Flavodoxin-like fold. This family consists of a domain with a flavodoxin-like fold. The family includes bacterial and eukaryotic NAD(P)H dehydrogenase (quinone) EC:1.6.99.2. These enzymes catalyze the NAD(P)H-dependent two-electron reductions of quinones and protect cells against damage by free radicals and reactive oxygen species. This enzyme uses a FAD co-factor. The eq…	putative protein YrkL	R	General function prediction only	POORLY CHARACTERIZED	125709	84896	200	161	63022	48470	135	92	128973	75492	186	143	95238	81290	224	154	83483	37935	128	72	55752	32767	112	62	49065	27225	44	51
	V529_04790	487025	487171	+	487025	487171	CDS	144	48	48	1	2.47e-24	-	Response regulator aspartate phosphatase I	-	-	-	-	-	-	-	399	269	2	1	612	470	4	3	864	505	4	3	430	367	3	2	267	121	1	0	1036	608	7	4	189	104	0	0
	V529_04800	488483	489886	+	488483	489886	CDS	1401	467	467	1	0	-	Permease	COG2814	K03762	pfam00083, Sugar_tr, Sugar (and other) transporter.	-	G	Carbohydrate transport and metabolism	METABOLISM	17832	12042	10	8	105760	81340	84	57	39450	23091	21	16	32442	27690	28	19	285928	129927	164	92	126285	74221	95	52	69938	38807	23	27
	V529_04810	490226	490540	+	490226	490540	CDS	312	104	145	0.717241	7.27e-65	-	HTH-type transcriptional regulator	COG1846	-	-	-	K	Transcription	INFORMATION STORAGE AND PROCESSING	905	611	2	1	7979	6136	28	19	3122	1827	7	5	1369	1168	5	3	8771	3985	22	12	1634	960	5	3	1143	634	1	2
	V529_04820	490750	491181	+	490750	491181	CDS	429	143	178	0.803371	6.86e-93	-	Hypothetical protein	-	-	-	-	-	-	-	194	131	0	0	1125	865	2	2	334	195	0	0	277	236	0	0	566	257	1	0	739	434	1	1	732	406	0	0
	V529_04830	491178	491603	+	491178	491603	CDS	423	141	141	1	9.23e-101	-	Hypothetical protein	COG2030	-	pfam01575, MaoC_dehydratas, MaoC like domain. The maoC gene is part of a operon with maoA which is involved in the synthesis of monoamine oxidase. The MaoC protein is found to share similarity with a wide variety of enzymes; estradiol 17 beta-dehydrogenase 4, peroxisomal hydratase-dehydrogenase-epimerase, fatty acid synthase beta subunit. Several bacterial proteins that are composed solely of thi…	putative protein YdeM	I	Lipid transport and metabolism	METABOLISM	7235	4886	14	11	15803	12154	41	28	21302	12468	38	29	15583	13300	45	31	18342	8334	34	19	9046	5316	22	12	4160	2308	4	5
	V529_04840	491866	492207	-	492207	491866	CDS	339	113	None	-	None	-	Hypothetical protein	COG2315	-	-	putative protein mmcQ	S	Function unknown	POORLY CHARACTERIZED	5063	3419	12	9	3697	2843	12	8	6492	3800	14	11	2676	2284	9	6	1835	833	4	2	2256	1325	6	3	1393	772	1	2
	V529_04850	492574	493017	-	493017	492574	CDS	441	147	147	1	4.27e-101	ywnA1	HTH-type transcriptional repressor nsrR	COG1959	-	pfam02082, Rrf2, Transcriptional regulator. This family is related to pfam001022 and other transcription regulation families (personal obs: Yeats C).	putative protein yYwnA1	K	Transcription	INFORMATION STORAGE AND PROCESSING	7911	5342	14	12	8680	6675	22	15	9423	5515	16	12	6342	5413	17	12	4590	2085	8	4	3301	1940	7	4	2785	1545	2	3
	V529_04860	493215	493853	+	493215	493853	CDS	636	212	212	1	2.07e-153	ywnB	ADP-L-glycero-D-manno-heptose-6-epimerase	COG2910	K07118	pfam13460, NAD_binding_10, NADH(P)-binding.	putative protein YwnB	R	General function prediction only	POORLY CHARACTERIZED	145200	98059	190	153	46146	35490	81	55	75432	44153	89	69	47859	40849	92	63	23365	10617	29	16	28621	16821	47	26	42090	23355	31	36
	V529_04870	494417	495445	-	495445	494417	CDS	1026	342	342	1	0	-	Putitative fatty acid desaturase	COG3239	K10255	pfam00487, FA_desaturase, Fatty acid desaturase.	-	I	Lipid transport and metabolism	METABOLISM	2687	1814	2	1	13351	10268	14	9	13263	7763	9	7	6181	5275	7	5	38526	17506	30	17	15845	9312	16	9	7679	4260	3	4
	V529_04880	495816	495947	+	495816	495947	CDS	129	43	43	1	7.35e-23	-	Hypothetical protein	-	-	-	-	-	-	-	133	89	0	0	86	66	0	0	582	340	3	2	178	151	1	1	669	303	4	2	83	48	0	0	87	48	0	0
	V529_04890	496167	496370	+	496167	496370	CDS	201	67	67	1	1.69e-43	cspC	Cold shock-like protein cspD	COG1278	K03704	pfam00313, CSD, 'Cold-shock' DNA-binding domain.	involved in elicitation of plant basal defence	K	Transcription	INFORMATION STORAGE AND PROCESSING	587740	396925	2411	1945	731114	562300	4043	2756	1030953	603454	3846	2958	453390	386990	2749	1897	492509	223799	1946	1097	230749	135618	1197	664	257941	143128	604	701
	V529_04900	497014	497475	-	497475	497014	CDS	459	153	153	1	7.45e-108	-	Hypothetical protein	COG1329	K07736	-	-	K	Transcription	INFORMATION STORAGE AND PROCESSING	319443	215733	578	466	376940	289904	920	627	1013332	593139	1669	1283	346266	295554	927	639	450127	204540	785	442	278973	163960	639	354	338622	187896	350	406
	V529_04910	498032	498712	+	498032	498712	CDS	678	226	226	1	9.97e-164	racX	Aspartate racemase	COG1794	K01779	pfam01177, Asp_Glu_race, Asp/Glu/Hydantoin racemase. This family contains aspartate racemase, maleate isomerases EC:5.2.1.1, glutamate racemase, hydantoin racemase and arylmalonate decarboxylase EC:4.1.1.76.	aspartate racemase RacX	M	Cell wall/membrane/envelope biogenesis	CELLULAR PROCESSES AND SIGNALING	11082	7484	13	10	20225	15555	33	22	35521	20791	39	30	22700	19375	41	28	11497	5224	13	7	7791	4579	12	6	4758	2640	3	3
	V529_04920	498822	499391	-	499391	498822	CDS	567	189	189	1	5.09e-126	-	Hypothetical protein	-	-	pfam11193, DUF2812, Protein of unknown function (DUF2812). This is a bacterial family of uncharacterized proteins, however some members of this family are annotated as membrane proteins.	-	-	-	-	11896	8033	17	14	11760	9044	23	15	18685	10937	24	19	13909	11872	30	20	184958	84046	261	147	96893	56946	179	99	165392	91773	138	161
	V529_04930	499378	499695	-	499695	499378	CDS	315	105	105	1	1.14e-71	-	Transcriptional regulator	COG1695	-	pfam03551, PadR, Transcriptional regulator PadR-like family. Members of this family are transcriptional regulators that appear to be related to the pfam01047 family. This family includes PadR, a protein that is involved in negative regulation of phenolic acid metabolism.	-	K	Transcription	INFORMATION STORAGE AND PROCESSING	7037	4752	18	14	8389	6451	29	20	11593	6785	27	21	7778	6638	30	20	178832	81262	453	255	93535	54973	311	172	143919	79858	216	251
	V529_04940	500061	501026	-	501026	500061	CDS	963	321	321	1	0	yvdO	Spore coat protein assembly factor CotR	COG3621	-	pfam01734, Patatin, Patatin-like phospholipase. This family consists of various patatin glycoproteins from plants. The patatin protein accounts for up to 40% of the total soluble protein in potato tubers. Patatin is a storage protein but it also has the enzymatic activity of lipid acyl hydrolase, catalyzing the cleavage of fatty acids from membrane lipids. Members of this family have been found a…	putative protein YvdO	R	General function prediction only	POORLY CHARACTERIZED	973	657	0	0	821	631	0	0	2094	1225	1	1	219	186	0	0	337311	153276	281	158	193416	113676	211	117	489848	271810	242	281
	V529_04950	501304	501780	+	501304	501780	CDS	474	158	158	1	3.92e-107	-	Hypothetical protein	COG2318	-	pfam12867, DinB_2, DinB superfamily. The DinB family are an uncharacterized family of potential enzymes. The structure of these proteins is composed of a four helix bundle.	-	S	Function unknown	POORLY CHARACTERIZED	160629	108479	281	227	71524	55009	169	115	156448	91574	249	191	109960	93856	285	196	37380	16985	63	35	17436	10247	38	21	8296	4603	8	9
	V529_04960	501816	502181	+	501816	502181	CDS	363	121	113	1.0708	4.54e-12	-	Hypothetical protein	COG0662	-	pfam07883, Cupin_2, Cupin domain. This family represents the conserved barrel domain of the 'cupin' superfamily ('cupa' is the Latin term for a small barrel).	-	G	Carbohydrate transport and metabolism	METABOLISM	134367	90743	307	247	57385	44134	176	120	131164	76775	272	209	104968	89595	354	244	30781	13987	67	38	16608	9761	48	26	12906	7161	16	19
	V529_04970	502344	502529	+	502344	502529	CDS	183	61	None	-	None	-	Hypothetical protein	-	-	-	-	-	-	-	121681	82176	547	441	59399	45683	360	245	106790	62508	436	336	67819	57886	451	311	55937	25418	242	136	28086	16506	159	88	6600	3662	16	19
	V529_04980	502771	503070	+	502771	503070	CDS	297	99	99	1	1.02e-19	-	Hypothetical protein	-	-	-	-	-	-	-	5651	3816	15	12	4762	3662	17	12	2962	1733	7	5	3142	2681	12	8	949645	431525	2552	1438	1702635	1000690	6008	3335	7187984	3988516	11447	13295
	V529_04990	503458	504804	+	503458	504804	CDS	1344	448	448	1	0	yvdP	Putative lipoprotein CotQ	COG0277	-	pfam01565, FAD_binding_4, FAD binding domain. This family consists of various enzymes that use FAD as a co-factor, most of the enzymes are similar to oxygen oxidoreductase. One of the enzymes Vanillyl-alcohol oxidase (VAO) has a solved structure, the alignment includes the FAD binding site, called the PP-loop, between residues 99-110. The FAD molecule is covalently bound in the known structure, h…	putative protein YvdP	C	Energy production and conversion	METABOLISM	1699	1147	1	0	3229	2483	2	1	1647	964	0	0	144	122	0	0	1303608	592368	780	439	719660	422966	565	314	2360238	1309664	837	972
	V529_05000	505540	506433	+	505540	506433	CDS	891	297	313	0.948882	0	czcD	CzcD	COG1230	K16264	pfam01545, Cation_efflux, Cation efflux family. Members of this family are integral membrane proteins, that are found to increase tolerance to divalent metal ions such as cadmium, zinc, and cobalt. These proteins are thought to be efflux pumps that remove these ions from cells.	cation-efflux system membrane protein CzcD	P	Inorganic ion transport and metabolism	METABOLISM	132201	89280	123	99	65901	50684	83	56	93715	54854	79	61	16283	13898	22	15	31315	14229	28	15	30537	17947	36	20	12577	6978	6	7
	V529_05010	506487	507524	+	506487	507524	CDS	1035	345	221	1.56109	4.4e-154	trkA	Hypothetical protein	COG2072	K07222	pfam13738, Pyr_redox_3, Pyridine nucleotide-disulphide oxidoreductase.	potassium uptake protein TrkA	P	Inorganic ion transport and metabolism	METABOLISM	145588	98321	117	94	94704	72836	102	70	165502	96874	121	93	23438	20005	27	19	43259	19657	33	18	28859	16961	29	16	12219	6780	5	6
	V529_05020	507623	508255	-	508255	507623	CDS	630	210	None	-	None	-	Hypothetical protein	-	-	-	-	-	-	-	1204	813	1	1	680	522	1	0	451	263	0	0	101	86	0	0	89060	40469	113	63	119760	70386	200	111	151837	84252	114	133
	V529_05030	508730	509272	+	508730	509272	CDS	540	180	None	-	None	-	Hypothetical protein	COG0662	-	-	-	G	Carbohydrate transport and metabolism	METABOLISM	2361	1594	3	2	2202	1693	4	3	2441	1428	3	2	2152	1836	4	3	313567	142487	465	262	355195	208758	692	384	297707	165193	261	304
	V529_05040	509710	510093	+	509710	510093	CDS	381	127	127	1	1.8e-78	-	Integral inner membrane protein	-	-	-	-	-	-	-	2624	1772	5	4	5010	3853	14	10	9724	5691	19	14	5622	4798	18	12	137596	62524	288	162	121385	71341	334	185	78331	43464	97	113
	V529_05050	510208	511170	+	510208	511170	CDS	960	320	320	1	0	-	Sodium/bile acid cotransporter Na(+)/bile acid cotransporter	COG0798	-	pfam01758, SBF, Sodium Bile acid symporter family. This family consists of Na+/bile acid co-transporters. These transmembrane proteins function in the liver in the uptake of bile acids from portal blood plasma a process mediated by the co-transport of Na+. Also in the family is ARC3 from S. cerevisiae, this is a putative transmembrane protein involved in resistance to arsenic compounds.	-	P	Inorganic ion transport and metabolism	METABOLISM	6863	4634	5	4	8070	6206	9	6	15482	9062	12	9	8619	7356	11	7	39431	17917	33	18	23696	13926	26	14	16129	8949	8	9
	V529_05060	511229	512278	-	512278	511229	CDS	1047	349	349	1	0	adhA	Protein AdhA	COG1064	K13979	pfam00107, ADH_zinc_N, Zinc-binding dehydrogenase.	NADP-dependent alcohol dehydrogenase AdhA	R	General function prediction only	POORLY CHARACTERIZED	141437	95518	112	90	37103	28535	39	27	70168	41071	50	39	48789	41643	57	39	39260	17840	30	16	31626	18587	31	17	53580	29730	24	28
	V529_05070	512438	512842	+	512438	512842	CDS	402	134	134	1	2.19e-94	yraB	Putative transcriptional regulator YraB	COG0789	-	pfam13411, MerR_1, MerR HTH family regulatory protein.	transcriptional regulator YraB	K	Transcription	INFORMATION STORAGE AND PROCESSING	10884	7350	22	18	7576	5826	21	14	8265	4837	15	11	5784	4936	17	12	9494	4314	18	10	9398	5523	24	13	3360	1864	3	4
	V529_05080	512876	513001	+	512876	513001	CDS	123	41	None	-	None	-	Hypothetical protein	-	-	-	-	-	-	-	1268	856	8	6	287	220	2	1	623	364	3	2	708	604	6	4	962	437	6	3	570	335	4	2	193	107	0	0
	V529_05090	513066	514355	+	513066	514355	CDS	1287	429	429	1	0	-	Na+/H+ antiporter	COG1757	-	pfam03553, Na_H_antiporter, Na+/H+ antiporter family. This family includes integral membrane proteins, some of which are NA+/H+ antiporters.	-	C	Energy production and conversion	METABOLISM	26014	17568	16	13	18810	14466	16	11	18479	10816	10	8	19123	16322	18	12	89329	40591	55	31	53468	31424	43	24	12718	7057	4	5
	V529_05100	514386	515768	-	515768	514386	CDS	1380	460	460	1	0	-	GntR family transcriptional regulator	COG1167	K00375	pfam00155, Aminotran_1_2, Aminotransferase class I and II.	-	KE	Transcription	INFORMATION STORAGE AND PROCESSING	6648	4489	4	3	11009	8467	8	6	15029	8797	8	6	7868	6715	7	4	13210	6002	7	4	8285	4869	6	3	7905	4386	2	3
	V529_05110	515886	516506	+	515886	516506	CDS	618	206	206	1	3e-153	-	Transcriptional repressor of sporulation and degradative enzymes production	COG2808	K07734	pfam04299, FMN_bind_2, Putative FMN-binding domain. In Bacillus subtilis, family member PAI 2/ORF-2 was found to be essential for growth. The SUPERFAMILY database finds that this domain is related to FMN-binding domains, suggesting this protein is also FMN-binding.	-	K	Transcription	INFORMATION STORAGE AND PROCESSING	10821	7307	14	11	22599	17380	41	27	42511	24883	52	40	21118	18025	42	29	5557	2525	7	4	5393	3169	9	5	4467	2478	3	3
	V529_05120	516843	516995	+	516843	516995	CDS	150	50	None	-	None	-	Hypothetical protein	-	-	-	-	-	-	-	480	324	2	2	862	662	6	4	2058	1204	10	7	1339	1142	10	7	439	199	2	1	700	411	4	2	133	73	0	0
	V529_05130	517057	518247	-	518247	517057	CDS	1188	396	396	1	0	ydeR	Putative efflux transporter	COG2814	-	-	putative protein YdeR	G	Carbohydrate transport and metabolism	METABOLISM	526	355	0	0	123	94	0	0	618	361	0	0	522	445	0	0	1606	729	1	0	525	308	0	0	1836	1018	0	0
GI03	V529_06400	655352	656032	+	655352	656032	CDS	678	226	226	1	1.83e-102	ompR	Response regulator with CheY-like receiver domain and winged-helix DNA-binding domain	COG0745	-	pfam00486, Trans_reg_C, Transcriptional regulatory protein, C terminal.	-	TK	Signal transduction mechanisms / Transcription	CELLULAR PROCESSES AND SIGNALING	32726	22101	40	32	117875	90657	195	133	171041	100116	191	147	104965	89592	190	131	69165	31429	81	46	84908	49903	131	73	42145	23385	29	34
	V529_06410	656129	657049	+	656129	657049	CDS	918	306	307	0.996743	9.54e-172	-	ABC transporter related protein	COG1131	K01990	pfam00005, ABC_tran, ABC transporter. ABC transporters for a large family of proteins responsible for translocation of a variety of compounds across biological membranes. ABC transporters are the largest family of proteins in many completely sequenced bacteria. ABC transporters are composed of two copies of this domain and two copies of a transmembrane domain pfam00664. These four domains may bel…	putative protein CcmA	V	Defense mechanisms	CELLULAR PROCESSES AND SIGNALING	406068	274235	369	297	249298	191735	305	208	2667968	1561658	2204	1695	1725051	1472414	2317	1598	632527	287424	553	312	769157	452057	884	490	1004608	557443	521	605
	V529_06420	657046	657846	+	657046	657846	CDS	798	266	None	-	None	-	Hypothetical protein	-	-	-	-	-	-	-	294553	198924	307	248	158158	121639	222	151	2007784	1175228	1907	1467	1109180	946738	1713	1181	456552	207460	459	259	468857	275561	619	344	519470	288246	309	359
	V529_06430	657866	658762	+	657866	658762	CDS	894	298	296	1.00676	1.29e-135	-	Histidine kinase	COG0642	-	pfam02518, HATPase_c, Histidine kinase-, DNA gyrase B-, and HSP90-like ATPase. This family represents the structurally related ATPase domains of histidine kinase, DNA gyrase B and HSP90.	-	T	Signal transduction mechanisms	CELLULAR PROCESSES AND SIGNALING	122869	82978	114	92	107578	82738	135	92	1634557	956765	1386	1066	734867	627244	1013	699	243702	110739	219	123	174823	102748	206	114	110660	61403	58	68
	V529_06440	658862	659635	+	658862	659635	CDS	771	257	252	1.01984	2.38e-118	caiD	Polyketide biosynthesis enoyl-CoA hydratase	COG1024	-	pfam00378, ECH, Enoyl-CoA hydratase/isomerase family. This family contains a diverse set of enzymes including: Enoyl-CoA hydratase. Napthoate synthase. Carnitate racemase. 3-hydoxybutyryl-CoA dehydratase. Dodecanoyl-CoA delta-isomerase.	-	I	Lipid metabolism	METABOLISM	189958	128286	205	165	133136	102394	194	132	1216496	712059	1196	919	627573	535663	1003	692	232320	105567	242	136	190111	111734	260	144	62807	34850	38	45
	V529_06450	659628	660386	+	659628	660386	CDS	756	252	257	0.980545	8.97e-134	caiD	Polyketide biosynthesis enoyl-CoA hydratase	COG1024	-	pfam00378, ECH, Enoyl-CoA hydratase/isomerase family. This family contains a diverse set of enzymes including: Enoyl-CoA hydratase. Napthoate synthase. Carnitate racemase. 3-hydoxybutyryl-CoA dehydratase. Dodecanoyl-CoA delta-isomerase.	-	I	Lipid metabolism	METABOLISM	170527	115164	188	151	137056	105409	203	138	893551	523027	896	689	501748	428266	817	564	163395	74247	173	97	135588	79689	189	104	60172	33388	37	43
	V529_06460	660838	661080	+	660838	661080	CDS	240	80	86	0.930233	1.24e-29	-	Acyl carrier protein	-	-	-	-	-	-	-	65211	44039	224	181	108165	83189	502	342	80276	46988	251	193	95467	81485	486	335	15742	7153	52	29	19013	11174	82	45	19361	10743	38	44
	V529_06470	661337	662179	+	661337	662179	CDS	840	280	None	-	None	-	Hypothetical protein	-	-	-	-	-	-	-	61790	41729	61	49	103975	79967	139	94	100781	58990	90	69	120690	103014	177	122	29288	13308	28	15	30645	18011	38	21	26205	14540	14	17
	V529_06480	662183	667081	+	662183	667081	CDS	4896	1632	1319	1.2373	0	-	Short-chain dehydrogenase/reductase SDR	COG3321	K12436	pfam00109, ketoacyl-synt, Beta-ketoacyl synthase, N-terminal domain. The structure of beta-ketoacyl synthase is similar to that of the thiolase family (pfam00108) and also chalcone synthase. The active site of beta-ketoacyl synthase is located between the N and C-terminal domains. The N-terminal domain contains most of the structures involved in dimer formation and also the active site cysteine.	-	Q	Secondary metabolites biosynthesis, transport, and catabolism	METABOLISM	1353245	913903	231	186	3610130	2776553	831	566	1799483	1053302	279	215	2455257	2095680	620	427	1850660	840952	304	171	653012	383795	141	78	2122764	1177893	207	240
	V529_06490	667265	668194	+	667265	668194	CDS	927	309	309	1	1.43e-145	ccmA	ABC transporter-related protein	COG1131	K01990	pfam00005, ABC_tran, ABC transporter. ABC transporters for a large family of proteins responsible for translocation of a variety of compounds across biological membranes. ABC transporters are the largest family of proteins in many completely sequenced bacteria. ABC transporters are composed of two copies of this domain and two copies of a transmembrane domain pfam00664. These four domains may bel…	-	V	Defense mechanisms	CELLULAR PROCESSES AND SIGNALING	212632	143599	191	154	769231	591616	933	636	263409	154182	215	165	323954	276510	430	297	422162	191833	366	206	98807	58071	112	62	206499	114583	106	123
	V529_06500	668191	668931	+	668191	668931	CDS	738	246	None	-	None	-	Hypothetical protein	-	-	-	-	-	-	-	34277	23148	38	31	73359	56420	111	76	43269	25326	44	34	43352	37003	72	49	78115	35496	85	47	16086	9454	22	12	16026	8892	10	12
	V529_06510	668919	669641	+	668919	669641	CDS	720	240	None	-	None	-	Hypothetical protein	-	-	-	-	-	-	-	12254	8275	14	11	30193	23221	47	32	37855	22157	39	30	36877	31476	63	43	50547	22968	56	31	9295	5462	13	7	6358	3527	4	4
	V529_06520	670225	672204	+	670225	672204	CDS	1977	659	4085	0.161322	4.98e-165	-	Hypothetical protein	COG3321	K12441	pfam00109, ketoacyl-synt, Beta-ketoacyl synthase, N-terminal domain. The structure of beta-ketoacyl synthase is similar to that of the thiolase family (pfam00108) and also chalcone synthase. The active site of beta-ketoacyl synthase is located between the N and C-terminal domains. The N-terminal domain contains most of the structures involved in dimer formation and also the active site cysteine.	-	Q	Secondary metabolites biosynthesis, transport, and catabolism	METABOLISM	307655	207772	130	104	1096945	843661	625	426	732550	428788	281	216	680044	580450	424	293	168829	76717	68	38	104540	61441	55	31	165256	91698	39	46
	V529_06530	672320	674530	+	672320	674530	CDS	2208	736	3511	0.209627	2.03e-125	-	Hypothetical protein	COG1028	-	pfam08659, KR, KR domain. This enzymatic domain is part of bacterial polyketide synthases and catalyzes the first step in the reductive modification of the beta-carbonyl centres in the growing polyketide chain. It uses NADPH to reduce the keto group to a hydroxy group.	-	IQR	Secondary metabolites biosynthesis, transport, and catabolism / General function prediction only	METABOLISM	792051	534905	299	241	1217078	936055	621	423	823309	481912	283	217	1262749	1077817	706	487	305156	138665	111	62	317672	186705	152	84	381352	211607	82	95
	V529_06540	674503	681198	+	674503	681198	CDS	6693	2231	4470	0.499105	0	-	Hypothetical protein	COG3321	-	pfam00109, ketoacyl-synt, Beta-ketoacyl synthase, N-terminal domain. The structure of beta-ketoacyl synthase is similar to that of the thiolase family (pfam00108) and also chalcone synthase. The active site of beta-ketoacyl synthase is located between the N and C-terminal domains. The N-terminal domain contains most of the structures involved in dimer formation and also the active site cysteine.	-	Q	Secondary metabolites biosynthesis, transport, and catabolism	METABOLISM	888299	599906	111	89	2186980	1682007	368	251	1283015	750995	145	112	1825600	1558237	337	232	440629	200224	53	29	363843	213841	57	31	392712	217910	28	32
	V529_06550	681383	684010	+	681383	684010	CDS	2625	875	3511	0.249217	7.4e-124	-	Hypothetical protein	COG3321	-	pfam08659, KR, KR domain. This enzymatic domain is part of bacterial polyketide synthases and catalyzes the first step in the reductive modification of the beta-carbonyl centres in the growing polyketide chain. It uses NADPH to reduce the keto group to a hydroxy group.	-	Q	Secondary metabolites biosynthesis, transport, and catabolism	METABOLISM	836391	564850	266	214	1316559	1012566	565	385	880669	515487	255	196	1348617	1151109	634	438	325565	147939	99	56	337613	198425	136	75	401732	222915	73	84
	V529_06560	683992	691518	+	683992	691518	CDS	7524	2508	4470	0.561074	0	-	Hypothetical protein	COG3321	K00665	pfam00109, ketoacyl-synt, Beta-ketoacyl synthase, N-terminal domain. The structure of beta-ketoacyl synthase is similar to that of the thiolase family (pfam00108) and also chalcone synthase. The active site of beta-ketoacyl synthase is located between the N and C-terminal domains. The N-terminal domain contains most of the structures involved in dimer formation and also the active site cysteine.	-	Q	Secondary metabolites biosynthesis, transport, and catabolism	METABOLISM	776494	524399	86	69	1220894	938990	183	124	768765	449985	77	59	1377883	1176089	226	156	339347	154201	36	20	354035	208077	49	27	381960	211944	24	28
	V529_06570	691653	696236	+	691653	696236	CDS	4581	1527	5203	0.293485	0	-	Hypothetical protein	COG3321	-	pfam00109, ketoacyl-synt, Beta-ketoacyl synthase, N-terminal domain. The structure of beta-ketoacyl synthase is similar to that of the thiolase family (pfam00108) and also chalcone synthase. The active site of beta-ketoacyl synthase is located between the N and C-terminal domains. The N-terminal domain contains most of the structures involved in dimer formation and also the active site cysteine.	-	Q	Secondary metabolites biosynthesis, transport, and catabolism	METABOLISM	948568	640608	173	139	1239120	953007	304	207	838020	490523	139	107	1404084	1198453	378	261	380100	172720	66	37	379728	223177	87	48	485903	269621	50	58
	V529_06580	696218	698119	+	696218	698119	CDS	1899	633	5203	0.121661	0	-	Hypothetical protein	COG3321	-	pfam00109, ketoacyl-synt, Beta-ketoacyl synthase, N-terminal domain. The structure of beta-ketoacyl synthase is similar to that of the thiolase family (pfam00108) and also chalcone synthase. The active site of beta-ketoacyl synthase is located between the N and C-terminal domains. The N-terminal domain contains most of the structures involved in dimer formation and also the active site cysteine.	-	Q	Secondary metabolites biosynthesis, transport, and catabolism	METABOLISM	397296	268310	174	141	655053	503801	388	264	430165	251791	172	132	710146	606143	461	318	142603	64799	60	34	137860	81024	76	42	194261	107792	48	56
	V529_06590	698404	700608	+	698404	700608	CDS	2202	734	3511	0.209057	1.34e-125	-	Hypothetical protein	COG1028	-	pfam08659, KR, KR domain. This enzymatic domain is part of bacterial polyketide synthases and catalyzes the first step in the reductive modification of the beta-carbonyl centres in the growing polyketide chain. It uses NADPH to reduce the keto group to a hydroxy group.	-	IQR	Secondary metabolites biosynthesis, transport, and catabolism / General function prediction only	METABOLISM	805129	543737	305	246	1227729	944247	628	428	832464	487271	287	220	1278133	1090948	717	494	308130	140016	112	63	322060	189284	154	85	386775	214616	83	97
	V529_06600	700568	705010	+	700568	705010	CDS	4440	1480	5203	0.284451	0	-	Hypothetical protein	COG3321	-	pfam00109, ketoacyl-synt, Beta-ketoacyl synthase, N-terminal domain. The structure of beta-ketoacyl synthase is similar to that of the thiolase family (pfam00108) and also chalcone synthase. The active site of beta-ketoacyl synthase is located between the N and C-terminal domains. The N-terminal domain contains most of the structures involved in dimer formation and also the active site cysteine.	-	Q	Secondary metabolites biosynthesis, transport, and catabolism	METABOLISM	1195230	807189	225	181	1740093	1338306	441	301	1173431	686851	201	154	1878758	1603610	523	360	452406	205576	82	46	458898	269708	109	60	615458	341509	66	76
	V529_06610	704970	708656	+	704970	708656	CDS	3684	1228	5203	0.236018	0	-	Hypothetical protein	COG3321	-	pfam00109, ketoacyl-synt, Beta-ketoacyl synthase, N-terminal domain. The structure of beta-ketoacyl synthase is similar to that of the thiolase family (pfam00108) and also chalcone synthase. The active site of beta-ketoacyl synthase is located between the N and C-terminal domains. The N-terminal domain contains most of the structures involved in dimer formation and also the active site cysteine.	-	Q	Secondary metabolites biosynthesis, transport, and catabolism	METABOLISM	527276	356091	119	96	556564	428053	170	116	375000	219501	77	59	747981	638437	251	173	174596	79337	38	21	169580	99667	48	27	320839	178029	41	48
	V529_06620	708661	726366	+	708661	726366	CDS	17703	5901	3709	1.59099	0	-	Beta-ketoacyl synthase	COG3321	-	pfam00109, ketoacyl-synt, Beta-ketoacyl synthase, N-terminal domain. The structure of beta-ketoacyl synthase is similar to that of the thiolase family (pfam00108) and also chalcone synthase. The active site of beta-ketoacyl synthase is located between the N and C-terminal domains. The N-terminal domain contains most of the structures involved in dimer formation and also the active site cysteine.	-	Q	Secondary metabolites biosynthesis, transport, and catabolism	METABOLISM	1711784	1156040	80	65	1314646	1011095	83	57	917266	536908	39	30	2132048	1819805	148	102	1187858	539771	54	30	887889	521839	53	29	1247013	691950	33	39
	V529_06630	726593	732892	+	726593	732892	CDS	6297	2099	2461	0.852905	0	-	Hypothetical protein	COG3321	K00665	pfam00109, ketoacyl-synt, Beta-ketoacyl synthase, N-terminal domain. The structure of beta-ketoacyl synthase is similar to that of the thiolase family (pfam00108) and also chalcone synthase. The active site of beta-ketoacyl synthase is located between the N and C-terminal domains. The N-terminal domain contains most of the structures involved in dimer formation and also the active site cysteine.	-	Q	Secondary metabolites biosynthesis, transport, and catabolism	METABOLISM	434773	293620	57	46	275098	211578	49	33	206676	120974	24	19	500282	427014	98	67	349890	158992	44	25	302339	177693	50	28	419217	232617	31	36
	V529_06640	733011	736304	+	733011	736304	CDS	3291	1097	752	1.45878	0	-	Hypothetical protein	COG0331	K00645	pfam00698, Acyl_transf_1, Acyl transferase domain.	-	I	Lipid metabolism	METABOLISM	285786	193003	72	58	156238	120162	53	36	121916	71361	28	21	241095	205786	90	62	167093	75928	40	23	174492	102554	56	31	324493	180056	47	54
	V529_06650	736485	737750	+	736485	737750	CDS	1263	421	421	1	0	pksG	Polyketide biosynthesis 3-hydroxy-3-methylglutaryl-acp synthase pksg	COG3425	K01641	pfam01154, HMG_CoA_synt_N, Hydroxymethylglutaryl-coenzyme A synthase N terminal.	-	I	Lipid metabolism	METABOLISM	70610	47685	46	37	41680	32056	37	25	34248	20046	20	15	52283	44626	51	35	49615	22545	31	17	48404	28448	40	22	60231	33421	22	26
	V529_06660	738425	738610	-	738610	738425	CDS	183	61	622	0.0980707	2.81e-26	-	Hypothetical protein	COG5444	-	pfam04740, LXG, LXG domain of WXG superfamily. This domain is present is the N-terminal region of a group of polymorphic toxin proteins in bacteria. It is predicted to use Type VII secretion pathway to mediate export of bacterial toxins.	-	S	Function unknown	POORLY CHARACTERIZED	257	173	1	0	215	165	1	0	1005	588	4	3	79	67	0	0	264	119	1	0	0	0	0	0	262	145	0	0
	V529_06670	738904	739623	+	738904	739623	CDS	717	239	239	1	6.21e-175	-	Hypothetical protein	COG0217	-	pfam01709, Transcrip_reg, Transcriptional regulator. This is a family of transcriptional regulators. In mammals, it activates the transcription of mitochondrially-encoded COX1. In bacteria, it negatively regulates the quorum-sensing response regulator by binding to its promoter region.	putative protein YeeI	S	Function unknown	POORLY CHARACTERIZED	841368	568211	978	789	642727	494321	1007	686	807156	472457	853	656	517244	441492	888	613	329769	149849	369	208	264622	155526	389	216	305012	169247	202	235
	V529_06680	739803	740096	+	739803	740096	CDS	291	97	None	-	None	-	Hypothetical protein	-	-	-	-	-	-	-	5156	3482	14	11	5419	4167	20	14	10822	6334	28	21	5443	4645	22	15	171840	78085	471	265	460649	270737	1658	920	1564743	868254	2542	2953
	V529_06690	740240	741109	+	740240	741109	CDS	867	289	300	0.963333	0	-	Aminoglycoside 6-adenylyltransferase	-	K05593	pfam04439, Adenyl_transf, Streptomycin adenylyltransferase. Also known as Aminoglycoside 6- adenylyltransferase (EC:2.7.7.-), this protein confers resistance to aminoglycoside antibiotics.	-	-	-	-	83085	56110	79	64	40672	31280	52	35	109764	64248	96	73	59796	51038	85	58	82727	37591	76	43	91402	53719	111	61	34173	18962	18	21
GI04	V529_11410	1199230	1199586	-	1199586	1199230	CDS	354	118	118	1	5.69e-82	-	Hypothetical protein	-	-	-	-	-	-	-	8555	5777	20	16	10173	7824	32	21	11773	6891	25	19	8272	7060	28	19	7212	3277	16	9	3454	2030	10	5	2759	1530	3	4
	V529_11420	1199821	1199952	+	1199821	1199952	CDS	129	43	None	-	None	-	Hypothetical protein	-	-	-	-	-	-	-	0	0	0	0	218	167	1	1	879	514	5	3	75	64	0	0	281	127	1	0	70	41	0	0	0	0	0	0
	V529_11430	1199953	1200252	-	1200252	1199953	CDS	297	99	99	1	5e-66	-	Hypothetical protein	-	-	-	-	-	-	-	82311	55588	229	185	58459	44960	219	149	109127	63875	276	212	74186	63321	305	211	95708	43490	257	144	70113	41207	247	137	14339	7956	22	26
	V529_11440	1200306	1200614	-	1200614	1200306	CDS	306	102	64	1.59375	4.28e-30	-	Hypothetical protein	-	-	-	-	-	-	-	39175	26456	106	85	32609	25079	119	81	46883	27442	115	88	33268	28395	133	91	47711	21680	124	70	34169	20082	117	64	6705	3720	10	12
	V529_11450	1200648	1201040	-	1201040	1200648	CDS	390	130	130	1	2.54e-92	-	Hypothetical protein	-	-	-	-	-	-	-	43125	29124	91	74	30936	23792	88	60	44503	26049	86	66	34090	29097	107	74	46337	21055	95	53	31272	18379	84	46	7761	4306	9	10
	V529_11460	1201052	1202830	-	1202830	1201052	CDS	1776	592	594	0.996633	0	-	Pyocin S2	COG5444	-	pfam04740, LXG, LXG domain of WXG superfamily. This domain is present is the N-terminal region of a group of polymorphic toxin proteins in bacteria. It is predicted to use Type VII secretion pathway to mediate export of bacterial toxins.	-	S	Function unknown	POORLY CHARACTERIZED	55552	37516	26	21	62407	47997	39	26	102687	60106	43	33	64649	55181	44	31	106019	48175	48	27	76792	45133	45	25	10129	5620	2	3
	V529_11470	1203352	1203714	+	1203352	1203714	CDS	360	120	122	0.983607	3.06e-82	-	Hypothetical protein	-	-	-	-	-	-	-	3555	2400	8	6	6077	4673	18	12	8396	4914	17	13	3392	2895	11	7	27872	12665	61	34	45031	26466	131	72	39347	21833	51	60
	V529_11480	1203711	1203842	+	1203711	1203842	CDS	129	43	None	-	None	-	Hypothetical protein	-	-	-	-	-	-	-	1135	766	7	5	2235	1718	19	13	3986	2333	22	17	1808	1543	16	11	13367	6074	81	46	17351	10197	139	77	17572	9750	63	73
	V529_11490	1204003	1204389	+	1204003	1204389	CDS	384	128	128	1	4.21e-88	gloA	Putative lyase	COG0346	-	-	-	E	Amino acid transport and metabolism	METABOLISM	381861	257886	826	666	228448	175699	666	454	607343	355499	1194	918	273013	233029	872	602	317481	144265	661	372	374234	219948	1023	568	360798	200201	445	517
	V529_11500	1204750	1205664	+	1204750	1205664	CDS	912	304	304	1	0	penP	PenP	COG2367	K01467	pfam13354, Beta-lactamase2, Beta-lactamase enzyme family. This family is closely related to Beta-lactamase, pfam00144, the serine beta-lactamase-like superfamily, which contains the distantly related pfam00905 and PF00768 D-alanyl-D-alanine carboxypeptidase.	beta-lactamase precursor PenP	V	Defense mechanisms	CELLULAR PROCESSES AND SIGNALING	82472	55696	75	60	49044	37719	60	41	67816	39695	56	43	52025	44405	70	48	43738	19874	38	21	34631	20353	40	22	25116	13936	13	15
	V529_11510	1205786	1206067	+	1205786	1206067	CDS	279	93	93	1	7.26e-62	-	Hypothetical protein	COG1359	-	-	putative protein YjcS	S	Function unknown	POORLY CHARACTERIZED	28906	19521	85	69	12820	9859	51	34	33257	19466	89	69	12097	10325	53	36	11706	5319	33	18	11644	6843	43	24	8969	4976	15	17
	V529_11520	1206165	1207577	-	1207577	1206165	CDS	1410	470	470	1	0	yfjF	Multidrug resistance protein B-like protein	COG2814	-	pfam07690, MFS_1, Major Facilitator Superfamily.	membrane-bound transport protein YfjF	G	Carbohydrate transport and metabolism	METABOLISM	1633	1102	0	0	833	640	0	0	965	564	0	0	204	174	0	0	3256	1479	1	1	989	581	0	0	627	347	0	0
	V529_11530	1207719	1208192	-	1208192	1207719	CDS	471	157	157	1	7.64e-113	-	MarR family transcriptional regulator	COG1846	-	pfam01047, MarR, MarR family. The Mar proteins are involved in the multiple antibiotic resistance, a non-specific resistance system. The expression of the mar operon is controlled by a repressor, MarR. A large number of compounds induce transcription of the mar operon. This is thought to be due to the compound binding to MarR, and the resulting complex stops MarR binding to the DNA. With the MarR…	-	K	Transcription	INFORMATION STORAGE AND PROCESSING	17808	12026	31	25	18244	14031	43	29	25315	14817	40	31	20723	17688	54	37	23505	10680	39	22	17821	10473	39	22	13798	7656	13	16
	V529_11540	1208478	1209590	-	1209590	1208478	CDS	1110	370	370	1	0	ganA	GanA	COG3867	K01224	pfam07745, Glyco_hydro_53, Glycosyl hydrolase family 53. This domain belongs to family 53 of the glycosyl hydrolase classification. These enzymes are enzymes are endo-1,4- beta-galactanases (EC:3.2.1.89). The structure of this domain is known and has a TIM barrel fold.	predicted arabinogalactan endo-1,4-beta-galactosidase	G	Carbohydrate transport and metabolism	METABOLISM	5793	3912	4	3	7971	6130	8	5	4571	2675	3	2	9937	8481	11	7	11093	5040	8	4	10327	6069	9	5	11257	6246	4	5
	V529_11550	1209642	1211141	-	1211141	1209642	CDS	1497	499	499	1	0	galT1	Galactose-1-phosphate uridylyltransferase	COG4468	K00965	pfam01087, GalP_UDP_transf, Galactose-1-phosphate uridyl transferase, N-terminal domain. SCOP reports fold duplication with C-terminal domain. Both involved in Zn and Fe binding.	catalyzes the formation of alpha-D-glucose 1-phosphate and UDP-galactose from UDP-glucose and alpha-D-galactose 1-phosphate in galactose metabolism	G	Carbohydrate transport and metabolism	METABOLISM	3621	2445	2	1	6182	4754	4	3	3400	1990	1	1	9115	7780	7	5	6235	2833	3	1	6929	4072	4	2	7285	4042	2	2
	V529_11560	1211143	1212135	-	1212135	1211143	CDS	990	330	330	1	0	galE1	GalE1	COG1087	K01784	pfam01370, Epimerase, NAD dependent epimerase/dehydratase family. This family of proteins utilise NAD as a cofactor. The proteins in this family use nucleotide-sugar substrates for a variety of chemical reactions.	UDP-glucose 4-epimerase	M	Cell wall/membrane/envelope biogenesis	CELLULAR PROCESSES AND SIGNALING	4653	3142	3	3	8333	6408	9	6	5262	3080	4	3	12137	10359	15	10	9174	4168	7	4	9143	5373	9	5	9946	5518	4	5
	V529_11570	1212139	1213308	-	1213308	1212139	CDS	1167	389	389	1	0	galK1	GalK1	COG0153	K00849	pfam10509, GalKase_gal_bdg, Galactokinase galactose-binding signature. This is the highly conserved galactokinase signature sequence which appears to be present in all galactokinases irrespective of how many other ATP binding sites, etc that they carry. The function of this domain appears to be to bind galactose, and the domain is normally at the N-terminus of the enzymes, EC:2.7.1.6. This domain…	galactokinase	G	Carbohydrate transport and metabolism	METABOLISM	7287	4921	5	4	11009	8467	10	7	5489	3212	3	2	15631	13341	16	11	5473	2486	3	2	3908	2296	3	1	2488	1380	1	1
	V529_11580	1213324	1215021	-	1215021	1213324	CDS	1695	565	565	1	0	lacE	LacE	COG1455	K02787	pfam02378, PTS_EIIC, Phosphotransferase system, EIIC. The bacterial phosphoenolpyruvate: sugar phosphotransferase system (PTS) is a multi-protein system involved in the regulation of a variety of metabolic and transcriptional processes. The sugar-specific permease of the PTS consists of three domains (IIA, IIB and IIC). The IIC domain catalyzes the transfer of a phosphoryl group from IIB to the s…	phosphotransferase system (PTS) lichenan-specific enzyme IIA component	G	Carbohydrate transport and metabolism	METABOLISM	5180	3498	2	2	12085	9294	8	5	4297	2515	1	1	13533	11551	9	6	1638	744	0	0	3346	1966	2	1	917	508	0	0
	V529_11590	1215033	1215347	-	1215347	1215033	CDS	312	104	104	1	6.34e-71	lacF	LacF	COG1447	K02786	pfam02255, PTS_IIA, PTS system, Lactose/Cellobiose specific IIA subunit. The bacterial phosphoenolpyruvate: sugar phosphotransferase system (PTS) is a multi-protein system involved in the regulation of a variety of metabolic and transcriptional processes. The lactose/cellobiose-specific family are one of four structurally and functionally distinct group IIA PTS system enzymes. This family of prot…	phosphotransferase system cellobiose-specific component IIBC	G	Carbohydrate transport and metabolism	METABOLISM	2689	1815	7	5	4966	3819	17	12	2281	1335	5	4	7250	6188	28	19	729	331	1	1	663	389	2	1	1181	655	1	2
	V529_11600	1215410	1216810	-	1216810	1215410	CDS	1398	466	466	1	0	lacG	6-phospho-beta-galactosidase	COG2723	K01220	pfam00232, Glyco_hydro_1, Glycosyl hydrolase family 1.	catalyzes the formation of 6-phospho-galactose from a 6-phospho-beta-galactoside	G	Carbohydrate transport and metabolism	METABOLISM	51292	34639	30	24	54017	41544	43	29	47206	27631	25	19	70553	60220	62	42	21409	9728	12	6	17988	10572	13	7	17039	9454	5	6
	V529_11610	1217063	1217824	+	1217063	1217824	CDS	759	253	253	1	0	lacR	LacR	COG1349	K02530	pfam00455, DeoRC, DeoR C terminal sensor domain. The sensor domains of the DeoR are catalytically inactive versions of the ISOCOT fold, but retain the substrate binding site. DeorC senses diverse sugar derivatives such as deoxyribose nucleoside (DeoR), tagatose phosphate (LacR), galactosamine (AgaR), myo-inositol (Bacillus IolR) and L-ascorbate (UlaR).	COG1349; lactose phosphotransferase system repressor protein	KG	Transcription	INFORMATION STORAGE AND PROCESSING	12960	8752	14	11	9922	7631	14	10	12649	7403	12	9	12383	10569	20	13	8977	4079	9	5	15686	9219	21	12	14006	7771	8	10
	V529_11620	1217841	1218524	+	1217841	1218524	CDS	681	227	227	1	4.58e-159	pgm	Pgm	COG0637	-	pfam00702, Hydrolase, haloacid dehalogenase-like hydrolase. This family is structurally different from the alpha/beta hydrolase family (pfam00561). This family includes L-2-haloacid dehalogenase, epoxide hydrolases and phosphatases. The structure of the family consists of two domains. One is an inserted four helix bundle, which is the least well conserved region of the alignment, between residues…	COG0637; predicted phosphatase/phosphohexomutase	R	General function prediction only	POORLY CHARACTERIZED	11178	7548	13	11	9130	7021	15	10	9912	5801	11	8	11136	9505	20	13	8004	3637	9	5	7691	4520	11	6	4901	2719	3	3
	V529_11630	1218795	1220021	+	1218795	1220021	CDS	1224	408	None	-	None	-	Hypothetical protein	COG3055	-	pfam01344, Kelch_1, Kelch motif. The kelch motif was initially discovered in Kelch. In this protein there are six copies of the motif. It has been shown that the Drosophila ring canal kelch protein is related to Galactose Oxidase, for which a structure has been solved. The kelch motif forms a beta sheet. Several of these sheets associate to form a beta propeller structure as found in pfam00064, p…	-	S	Function unknown	POORLY CHARACTERIZED	96741	65333	66	53	100252	77103	92	62	167653	98133	103	79	112844	96317	113	78	91432	41547	60	33	52295	30735	45	25	35532	19716	13	16
	V529_11640	1220111	1220272	-	1220272	1220111	CDS	159	53	None	-	None	-	Hypothetical protein	-	-	-	-	-	-	-	59	39	0	0	151	116	1	0	163	95	0	0	2	1	0	0	846	384	4	2	858	504	5	3	74	41	0	0
	V529_11650	1220262	1220594	-	1220594	1220262	CDS	330	110	None	-	None	-	Hypothetical protein	-	-	-	-	-	-	-	268	180	0	0	302	232	1	0	639	374	1	1	481	410	1	1	3044	1383	7	4	1445	849	4	2	477	264	0	0
	V529_11660	1220695	1221330	+	1220695	1221330	CDS	633	211	211	1	4.14e-148	-	Protein sapB	COG1285	K07507	pfam02308, MgtC, MgtC family. The MgtC protein is found in an operon with the Mg2+ transporter protein MgtB. The function of MgtC and its homologues is not known.	-	S	Function unknown	POORLY CHARACTERIZED	13881	9374	18	14	30813	23698	54	37	8922	5222	10	8	11865	10127	23	15	29424	13370	37	21	30782	18091	51	28	50928	28259	38	44
	V529_11670	1221672	1221845	-	1221845	1221672	CDS	171	57	57	1	9.93e-35	-	Hypothetical protein	-	-	pfam14070, YjfB_motility, Putative motility protein. This family of proteins is regulated in B. subtilis by SigD, and is likely to be involved in motility or flagellin production, Proteins in this family are approximately 60 amino acids in length, and contain two highly conserved asparagine residues.	putative protein YjfB	-	-	-	2208	1491	10	8	3899	2998	25	17	3558	2082	15	11	3518	3002	25	17	1478	671	6	3	1819	1069	11	6	2352	1305	6	7
	V529_11680	1221889	1222290	-	1222290	1221889	CDS	399	133	133	1	2.11e-90	-	Hypothetical protein	-	-	pfam10990, DUF2809, Protein of unknown function (DUF2809). Some members in this family of proteins are annotated as yjgA however currently no function for the protein is known.	putative protein YjgA	-	-	-	954	644	1	1	1953	1502	5	3	1654	968	3	2	670	571	2	1	2618	1189	5	2	1885	1107	4	2	1315	729	1	1
	V529_11690	1222389	1222958	-	1222958	1222389	CDS	567	189	189	1	4.72e-139	-	Hypothetical protein	-	-	pfam14172, DUF4309, Domain of unknown function (DUF4309). This family includes the B. subtilis YjgB protein, which is functionally uncharacterized. This is not a homologue of E. coli YjgB. Expression of B. subtilis YjgB is regulated by the alternative transcription factor sigma-B. This family is found in bacteria, and is approximately 140 amino acids in length.	putative protein YjgB	-	-	-	15549	10500	22	18	47052	36187	93	63	24708	14462	32	25	20860	17805	45	31	77216	35087	109	61	28395	16688	52	29	72413	40181	60	70
	V529_11700	1223083	1226040	+	1223083	1226040	CDS	2955	985	996	0.988956	0	yjgC	Formate dehydrogenase subunit alpha	COG3383	K00123	pfam00384, Molybdopterin, Molybdopterin oxidoreductase.	formate dehydrogenase alpha subunit YjgC	R	General function prediction only	POORLY CHARACTERIZED	20198	13640	5	4	88214	67845	33	22	19865	11627	5	3	24391	20818	10	7	468034	212677	127	71	253140	148778	90	50	220801	122519	35	41
	V529_11710	1226033	1226575	+	1226033	1226575	CDS	540	180	180	1	2.83e-129	-	Hypothetical protein	COG2427	-	pfam07849, DUF1641, Protein of unknown function (DUF1641). Archaeal and bacterial hypothetical proteins are found in this family, with the region in question being approximately 40 residues long.	putative protein YjgD	S	Function unknown	POORLY CHARACTERIZED	8582	5795	13	10	19165	14739	39	27	6042	3536	8	6	5296	4520	12	8	160086	72744	237	133	72500	42610	141	78	58134	32257	51	59
	V529_11720	1226783	1228003	+	1226783	1228003	CDS	1218	406	406	1	0	yjiB	Cytochrome P450	COG2124	K00517	pfam00067, p450, Cytochrome P450. Cytochrome P450s are haem-thiolate proteins involved in the oxidative degradation of various compounds. They are particularly well known for their role in the degradation of environmental toxins and mutagens. They can be divided into 4 classes, according to the method by which electrons from NAD(P)H are delivered to the catalytic site. Sequence conservation is re…	cytochrome P450 YjiB	Q	Secondary metabolites biosynthesis, transport and catabolism	METABOLISM	184523	124616	126	102	358082	275401	330	225	1021472	597904	636	489	724836	618682	734	506	136212	61895	89	50	154171	90611	133	74	167593	92995	65	76
														#VALUE!
GI05	V529_16910	1816978	1817442	+	1816978	1817442	CDS	462	154	None	-	None	-	Hypothetical protein	-	-	-	-	-	-	-	4727	3192	8	6	2986	2296	7	4	5067	2965	8	6	10447	8917	27	19	4013	1823	6	3	4881	2868	11	6	11921	6614	12	14
	V529_16920	1817549	1817707	+	1817549	1817707	CDS	156	52	None	-	None	-	Hypothetical protein	-	-	-	-	-	-	-	573	386	3	2	531	408	3	2	1039	608	4	3	752	641	5	4	405	184	2	1	872	512	5	3	1308	725	3	4
	V529_16930	1818223	1818822	+	1818223	1818822	CDS	597	199	None	-	None	-	Hypothetical protein	-	-	-	-	-	-	-	4723	3189	6	5	6497	4996	12	8	11947	6993	15	11	7050	6017	14	10	2232	1014	2	1	3288	1932	5	3	3015	1672	2	2
	V529_16940	1818903	1819112	+	1818903	1819112	CDS	207	69	None	-	None	-	Hypothetical protein	-	-	-	-	-	-	-	3765	2542	15	12	5458	4197	29	19	7188	4207	26	20	9072	7743	53	36	1607	730	6	3	2146	1261	10	6	2240	1242	5	5
	V529_16950	1819151	1819513	+	1819151	1819513	CDS	360	120	123	0.97561	8.94e-62	-	Integral inner membrane protein	-	-	-	-	-	-	-	271	183	0	0	1281	985	3	2	1991	1165	4	3	3310	2825	11	7	734	333	1	0	258	151	0	0	527	292	0	0
	V529_16960	1819750	1820925	+	1819750	1820925	CDS	1173	391	None	-	None	-	Hypothetical protein	-	-	-	-	-	-	-	25706	17360	18	14	39204	30151	37	25	51306	30031	33	25	56747	48436	59	41	35751	16245	24	13	31390	18448	28	15	23765	13186	9	11
	V529_16970	1821634	1822728	-	1822728	1821634	CDS	1092	364	362	1.00552	0	-	Putative phage integrase	COG3386	-	pfam03022, MRJP, Major royal jelly protein. Royal jelly is the food of queen bee larvae, and is responsible for the high reproductive ability of the queen. Major royal jelly proteins make up around 90% of larval jelly proteins. This family also the sequence-related yellow protein of drosophila which controls pigmentation of the adult cuticle and larval mouth parts.	-	G	Carbohydrate transport and metabolism	METABOLISM	904	610	0	0	343	263	0	0	271	158	0	0	99	84	0	0	147629	67083	108	61	223143	131147	215	119	257967	143142	112	130
GI06	V529_17050	1835492	1835677	+	1835492	1835677	CDS	183	61	None	-	None	-	Hypothetical protein	-	-	-	-	-	-	-	10183	6877	45	36	12829	9866	77	53	14886	8713	60	46	9036	7712	60	41	14034	6377	60	34	11698	6875	66	36	33200	18422	85	99
	V529_17060	1835726	1835893	-	1835893	1835726	CDS	165	55	None	-	None	-	Hypothetical protein	-	-	-	-	-	-	-	337	227	1	1	1385	1065	9	6	2204	1290	9	7	1663	1419	12	8	457	207	2	1	201	118	1	0	0	0	0	0
	V529_17070	1836089	1836430	+	1836089	1836430	CDS	339	113	109	1.0367	1.29e-76	-	Nuclease inhibitor (dinB like protein)	COG2318	-	pfam05163, DinB, DinB family. DNA damage-inducible (din) genes in Bacillus subtilis are coordinately regulated and together compose a global regulatory network that has been termed the SOS-like or SOB regulon. This family includes DinB from B. subtilis.	-	S	Function unknown	POORLY CHARACTERIZED	29876	20176	73	58	32733	25174	107	73	50201	29384	111	85	26087	22266	94	65	49708	22587	117	66	39510	23221	122	67	61501	34126	85	99
	V529_17080	1836582	1837598	-	1837598	1836582	CDS	1014	338	338	1	0	adhP	Ethanol-active dehydrogenase/acetaldehyde-active reductase	COG1064	K13953	pfam00107, ADH_zinc_N, Zinc-binding dehydrogenase.	-	R	General function prediction only	POORLY CHARACTERIZED	45833	30952	37	30	13471	10360	14	10	12484	7307	9	7	29457	25142	35	24	30063	13660	23	13	63923	37569	66	36	44104	24472	20	24
	V529_17090	1838132	1838266	+	1838132	1838266	CDS	132	44	53	0.830189	6.12e-12	-	Carbonic anhydrase	-	-	-	-	-	-	-	0	0	0	0	294	226	2	1	0	0	0	0	89	75	0	0	3921	1781	23	13	1881	1105	14	8	1918	1064	6	7
	V529_17100	1838439	1838561	+	1838439	1838561	CDS	120	40	58	0.689655	5.14e-10	-	Hypothetical protein	-	-	-	-	-	-	-	96	64	0	0	897	689	8	5	1162	680	7	5	207	176	2	1	696	316	4	2	1024	601	8	4	229	127	0	1
	V529_17110	1838577	1838780	+	1838577	1838780	CDS	201	67	None	-	None	-	Hypothetical protein	-	-	-	-	-	-	-	2787	1882	11	9	5163	3970	28	19	7056	4130	26	20	2719	2320	16	11	8289	3766	32	18	7506	4411	38	21	7443	4130	17	20
	V529_17120	1838872	1839015	+	1838872	1839015	CDS	141	47	None	-	None	-	Hypothetical protein	-	-	-	-	-	-	-	5794	3912	33	27	6322	4862	49	33	14646	8572	77	59	4797	4094	41	28	13852	6294	77	43	10858	6381	79	44	14992	8318	49	57
	V529_17130	1839323	1839964	+	1839323	1839964	CDS	639	213	253	0.841897	6.97e-138	-	Acetyltransferase (GNAT) family protein	-	-	-	-	-	-	-	13499	9116	17	14	24879	19134	43	29	57635	33735	68	52	24005	20489	46	31	17986	8172	22	12	7923	4656	13	7	9382	5205	6	8
	V529_17140	1840182	1840724	+	1840182	1840724	CDS	540	180	175	1.02857	9.41e-25	-	Hypothetical protein	COG1670	-	pfam13302, Acetyltransf_3, Acetyltransferase (GNAT) domain. This domain catalyzes N-acetyltransferase reactions.	-	J	Translation, ribosomal structure and biogenesis	INFORMATION STORAGE AND PROCESSING	33833	22848	52	42	53207	40921	110	75	125391	73395	175	135	56954	48612	129	89	47804	21722	70	40	26484	15565	51	28	17881	9921	15	18
	V529_17150	1841448	1841738	+	1841448	1841738	CDS	288	96	None	-	None	-	Hypothetical protein	-	-	-	-	-	-	-	2400	1620	6	5	2700	2076	10	7	5151	3015	13	10	1536	1311	6	4	782	355	2	1	349	205	1	0	762	422	1	1
	V529_17160	1841867	1842346	+	1841867	1842346	CDS	477	159	159	1	6.37e-112	-	Hypothetical protein	-	-	-	-	-	-	-	37408	25263	165	133	28398	21840	169	115	62358	36500	251	193	14408	12297	94	65	6111	2776	26	14	4227	2484	23	13	3485	1933	8	10
	V529_17170	1842393	1842620	-	1842620	1842393	CDS	225	75	None	-	None	-	Hypothetical protein	-	-	-	-	-	-	-	1683	1136	6	4	2168	1667	10	7	7102	4157	23	18	2008	1713	10	7	1485	674	5	2	744	437	3	1	1200	665	2	2
	V529_17180	1842980	1843525	+	1842980	1843525	CDS	543	181	206	0.878641	4.21e-132	-	Hypothetical protein	-	-	pfam13021, DUF3885, Domain of unknown function (DUF3885). A putative Rac prophage DNA binding protein. This domain family is found in bacteria, and is approximately 40 amino acids in length. There is a conserved YDDRG sequence motif. There is a single completely conserved residue D that may be functionally important.	putative protein YnaE	-	-	-	93301	63010	143	115	70055	53879	144	98	154481	90423	215	165	9064	7736	20	14	11743	5336	17	9	3650	2145	7	3	12971	7197	11	13
	V529_17190	1843751	1844824	+	1843751	1844824	CDS	1071	357	357	1	0	-	Luciferase family protein	COG2141	-	pfam00296, Bac_luciferase, Luciferase-like monooxygenase.	-	C	Energy production and conversion	METABOLISM	318759	215271	248	200	213118	163909	223	152	451232	264122	319	245	27988	23889	32	22	252213	114607	189	106	299482	176014	295	163	354403	196653	157	183
	V529_17200	1844894	1845007	+	1844894	1845007	CDS	111	37	None	-	None	-	Hypothetical protein	-	-	-	-	-	-	-	27867	18819	204	165	18438	14180	182	124	39835	23316	265	204	7218	6160	78	54	14111	6412	99	56	13859	8145	128	71	16157	8965	67	78
	V529_17210	1845032	1845652	+	1845032	1845652	CDS	618	206	206	1	2.66e-153	-	Chitin binding protein	COG3397	K03933	pfam03067, Chitin_bind_3, Chitin binding domain. This domain is found associated with a wide variety of cellulose binding domain. This domain however is a chitin binding domain. This domain is found in isolation in baculoviral spheroidins and spindolins, protein of unknown function.	-	S	Function unknown	POORLY CHARACTERIZED	844763	570504	1138	918	555954	427584	1010	688	1259642	737314	1543	1187	661244	564403	1317	908	621697	282503	807	454	495003	290928	843	468	680232	377451	523	607
	V529_17220	1845817	1845915	-	1845915	1845817	CDS	96	32	32	1	5.63e-14	-	Hypothetical protein	-	-	-	-	-	-	-	365	246	3	2	507	389	5	3	17	9	0	0	0	0	0	0	418217	190040	3406	1919	151469	89022	1619	899	342759	190192	1654	1921
	V529_17230	1846385	1846507	-	1846507	1846385	CDS	120	40	None	-	None	-	Hypothetical protein	-	-	-	-	-	-	-	0	0	0	0	128	98	1	0	0	0	0	0	0	0	0	0	7490	3403	49	27	7357	4323	63	35	4304	2388	16	19
	V529_17240	1846664	1847200	-	1847200	1846664	CDS	534	178	178	1	1.79e-132	-	Stress response protein yvgO	-	-	-	-	-	-	-	77981	52663	121	98	79594	61215	167	113	228833	133944	324	249	85540	73012	197	135	31733	14419	47	26	30638	18006	60	33	66556	36931	59	68
	V529_17250	1847485	1847631	-	1847631	1847485	CDS	144	48	None	-	None	-	Hypothetical protein	-	-	-	-	-	-	-	2718	1835	15	12	1801	1385	13	9	2074	1213	10	8	2507	2139	21	14	235887	107188	1294	729	119716	70360	862	478	171658	95250	557	647
	V529_17260	1847800	1850217	-	1850217	1847800	CDS	2415	805	805	1	0	yobO	Pre-neck appendage protein Late protein GP12	COG5434	-	pfam11962, Peptidase_G2, Peptidase_G2, IMC autoproteolytic cleavage domain. This domain is found at the very C-terminus of bacteriophage parallel beta-helical tailspike proteins. It carries the enzymic residues that induce autoproteolytic cleavage to bring about maturation of the folding process of the helix in a chaperone-like manner. The domain thus mediates the assembly of a large tailspike pr…	putative protein YobO	M	Cell wall/membrane/envelope biogenesis	CELLULAR PROCESSES AND SIGNALING	549635	371191	190	153	225806	173667	105	71	419794	245720	132	101	462979	395174	236	163	105559	47966	35	19	159562	93779	69	38	172137	95516	34	39
	V529_17270	1850597	1851031	+	1850597	1851031	CDS	432	144	144	1	1.19e-104	yncF	DUTP pyrophosphatase	COG0756	K01520	pfam00692, dUTPase, dUTPase. dUTPase hydrolyses dUTP to dUMP and pyrophosphate.	deoxyuridine 5'-triphosphate pyrophosphatase YncF	F	Nucleotide transport and metabolism	METABOLISM	8620	5821	16	13	11679	8982	30	20	12277	7186	21	16	9735	8309	27	19	17645	8018	32	18	19030	11184	46	25	7575	4203	8	9
	V529_17280	1851437	1852258	+	1851437	1852258	CDS	819	273	274	0.99635	0	-	Hypothetical protein	COG4195	-	pfam05908, DUF867, Protein of unknown function (DUF867). This family consists of a number of bacterial and phage proteins with no known function and is present in Bacillus species and the Lambda-like viruses.	putative protein YndL	R	General function prediction only	POORLY CHARACTERIZED	627	423	0	0	1170	899	1	1	924	540	0	0	664	566	0	0	64479	29299	63	35	48946	28767	63	34	103701	57542	60	70
	V529_17290	1852367	1852516	+	1852367	1852516	CDS	147	49	49	1	2.67e-28	-	Hypothetical protein	-	-	-	-	-	-	-	4624	3122	25	20	10122	7784	76	51	11914	6973	60	46	8561	7307	70	48	7526	3419	40	22	19046	11193	134	74	64617	35855	205	239
	V529_17300	1852503	1853333	+	1852503	1853333	CDS	828	276	276	1	0	-	Hypothetical protein	-	-	pfam01145, Band_7, SPFH domain / Band 7 family. This family has been called SPFH, Band 7 or PHB domain. Recent phylogenetic analysis has shown this domain to be a slipin or Stomatin-like integral membrane domain conserved from protozoa to mammals.	-	-	-	-	17221	11630	17	13	32060	24657	43	29	34595	20249	31	24	41480	35405	61	42	72431	32913	70	39	109837	64554	139	77	120771	67014	69	80
	V529_17310	1853361	1853810	-	1853810	1853361	CDS	447	149	149	1	1.85e-105	yndM	Integral inner membrane protein	-	-	pfam10710, DUF2512, Protein of unknown function (DUF2512). Proteins in this family are predicted to be integral membrane proteins, and many of them are annotated as being YndM protein. They are all found in Firmicutes. The true function is not known.	putative protein YndM	-	-	-	1986	1341	3	2	2071	1592	5	3	1998	1169	3	2	593	506	1	1	214526	97482	384	216	184758	108587	434	241	127935	70989	135	157
	V529_17320	1853964	1854392	+	1853964	1854392	CDS	426	142	142	1	8.74e-104	-	Hypothetical protein	-	-	-	-	-	-	-	58616	39585	114	92	58957	45343	155	105	226166	132383	401	308	55315	47214	159	110	138266	62829	259	146	119490	70227	294	163	171691	95269	191	222
	V529_17330	1854731	1855351	-	1855351	1854731	CDS	618	206	206	1	3.73e-149	lexA	LexA repressor	COG1974	K01356	pfam01726, LexA_DNA_bind, LexA DNA binding domain. This is the DNA binding domain of the LexA SOS regulon repressor which prevents expression of DNA repair proteins. The aligned region contains a variant form of the helix-turn-helix DNA binding motif. This domain is found associated with pfam00717 the auto-proteolytic domain of LexA EC:3.4.21.88.	Represses a number of genes involved in the response to DNA damage	KT	Transcription	INFORMATION STORAGE AND PROCESSING	139794	94408	188	152	160414	123374	291	198	242361	141862	297	228	167483	142954	333	230	77759	35334	100	56	48792	28676	83	46	49429	27427	38	44
	V529_17340	1855508	1855819	+	1855508	1855819	CDS	309	103	103	1	5.48e-72	yneA	Cell division suppressor protein YneA	-	-	-	putative protein YneA	-	-	-	16883	11401	45	36	21505	16539	77	53	30595	17908	74	57	9252	7897	36	25	8051	3658	20	11	6628	3895	22	12	5487	3044	8	9
GI07	V529_18250	2005703	2006125	-	2006125	2005703	CDS	420	140	140	1	5.05e-94	-	Holin	COG4824	-	pfam05105, Phage_holin_4, Holin family. Phage holins and lytic enzymes are both necessary for bacterial lysis and virus dissemination.This family also includes TcdE/UtxA involved in toxin secretion in Clostridium difficile.	-	R	General function prediction only	POORLY CHARACTERIZED	1897	1281	3	3	868	667	2	1	754	441	1	1	481	410	1	0	1861	845	3	1	1962	1153	4	2	1137	630	1	1
	V529_18260	2006177	2006365	-	2006365	2006177	CDS	186	62	62	1	6.76e-38	-	Phage phi105 protein	-	-	pfam09693, Phage_XkdX, Phage uncharacterized protein (Phage_XkdX). This entry identifies a family of small (about 50 amino acid) phage proteins, found in at least 12 different phage and prophage regions of Gram-positive bacteria. In a number of these phage, the gene for this protein is found near the holin and endolysin genes.	-	-	-	-	19	12	0	0	0	0	0	0	0	0	0	0	0	0	0	0	528	239	2	1	973	571	5	3	933	517	2	2
	V529_18270	2006362	2006724	-	2006724	2006362	CDS	360	120	120	1	1.66e-77	-	Hypothetical protein	-	-	-	-	-	-	-	115	77	0	0	263	202	0	0	100	58	0	0	0	0	0	0	520	236	1	0	2038	1197	5	3	2161	1199	2	3
	V529_18280	2006721	2007953	-	2007953	2006721	CDS	1230	410	410	1	0	-	Gp20	-	-	pfam10651, DUF2479, Domain of unknown function (DUF2479). This domain is found in phage from a number of different bacteria. It is purported to be a putative long tail fibre (Bacteriophage A118) protein, but this could not be confirmed.	-	-	-	-	2177	1470	1	1	1716	1319	1	1	2430	1422	1	1	953	813	0	0	10028	4556	6	3	9772	5743	8	4	12383	6871	4	5
	V529_18290	2007970	2010531	-	2010531	2007970	CDS	2559	853	856	0.996495	0	-	Unknown	-	-	pfam11962, Peptidase_G2, Peptidase_G2, IMC autoproteolytic cleavage domain. This domain is found at the very C-terminus of bacteriophage parallel beta-helical tailspike proteins. It carries the enzymic residues that induce autoproteolytic cleavage to bring about maturation of the folding process of the helix in a chaperone-like manner. The domain thus mediates the assembly of a large tailspike pr…	-	-	-	-	2743	1852	0	0	2447	1881	1	0	1608	941	0	0	441	376	0	0	15366	6982	4	2	17684	10393	7	4	16066	8914	2	3
	V529_18300	2010571	2012274	-	2012274	2010571	CDS	1701	567	567	1	0	flgJ	Putative cell wall amidase	COG1705	-	pfam06605, Prophage_tail, Prophage endopeptidase tail. This family is of prophage tail proteins that are probably acting as endopeptidases.	-	NU	Cell motility and secretion / Intracellular trafficking and secretion	CELLULAR PROCESSES AND SIGNALING	1823	1231	0	0	2415	1857	1	1	5413	3168	2	1	1590	1357	1	0	8922	4054	4	2	5846	3435	3	2	5030	2791	1	1
	V529_18310	2012286	2013125	-	2013125	2012286	CDS	837	279	279	1	1.4e-122	-	Phage-like protein	-	-	pfam05709, Sipho_tail, Phage tail protein. This family consists of several Siphovirus and other phage tail component proteins as well as some bacterial proteins of unknown function.	-	-	-	-	379	255	0	0	1110	853	1	1	727	425	0	0	677	577	0	0	3195	1451	3	1	838	492	1	0	492	273	0	0
	V529_18320	2013125	2017000	-	2017000	2013125	CDS	3873	1291	1272	1.01494	0	-	Phage tail tape measure protein, TP901 family, core region domain protein	-	-	pfam10145, PhageMin_Tail, Phage-related minor tail protein. Members of this family are found in putative phage tail tape measure proteins.	-	-	-	-	1794	1211	0	0	3063	2355	0	0	1772	1037	0	0	1493	1274	0	0	13039	5925	2	1	10627	6245	2	1	7861	4361	0	1
	V529_18330	2017013	2017177	-	2017177	2017013	CDS	162	54	None	-	None	-	Hypothetical protein	-	-	-	-	-	-	-	0	0	0	0	0	0	0	0	106	62	0	0	0	0	0	0	706	320	3	1	1079	634	6	3	0	0	0	0
	V529_18340	2017201	2017539	-	2017539	2017201	CDS	336	112	None	-	None	-	Hypothetical protein	-	-	-	-	-	-	-	75	50	0	0	140	107	0	0	223	130	0	0	0	0	0	0	300	136	0	0	894	525	2	1	124	68	0	0
	V529_18350	2017591	2018193	-	2018193	2017591	CDS	600	200	None	-	None	-	Hypothetical protein	-	-	-	-	-	-	-	600	405	0	0	389	299	0	0	356	208	0	0	114	97	0	0	60	27	0	0	511	300	0	0	159	88	0	0
	V529_18360	2018194	2018574	-	2018574	2018194	CDS	378	126	126	1	9.49e-80	-	Conserved phage protein	-	-	-	-	-	-	-	159	107	0	0	0	0	0	0	388	227	0	0	378	322	1	0	329	149	0	0	22	12	0	0	0	0	0	0
	V529_18370	2018571	2018954	-	2018954	2018571	CDS	381	127	132	0.962121	5.79e-15	-	Hypothetical protein	-	-	pfam04883, DUF646, Bacteriophage protein of unknown function (DUF646). This family of proteins is found in the caudovirales. It may be a tail component.	-	-	-	-	229	154	0	0	0	0	0	0	25	14	0	0	79	67	0	0	0	0	0	0	135	79	0	0	0	0	0	0
	V529_18380	2018947	2019213	-	2019213	2018947	CDS	264	88	None	-	None	-	Hypothetical protein	COG5614	-	pfam05521, Phage_H_T_join, Phage head-tail joining protein.	-	R	General function prediction only	POORLY CHARACTERIZED	545	368	1	1	239	183	1	0	166	97	0	0	198	169	0	0	111	50	0	0	500	293	1	1	0	0	0	0
	V529_18390	2019239	2019586	-	2019586	2019239	CDS	345	115	100	1.15	2.3e-08	-	Hypothetical protein	-	-	pfam05135, Phage_connect_1, Phage gp6-like head-tail connector protein. This family of proteins contain head-tail connector proteins related to gp6 from bacteriophage HK97. A structure of this protein shows similarity to gp15 a well characterized connector component of bacteriophage SPP1.	-	-	-	-	248	167	0	0	246	189	0	0	396	231	0	0	612	522	2	1	226	102	0	0	510	299	1	0	436	241	0	0
	V529_18400	2019601	2020146	-	2020146	2019601	CDS	543	181	159	1.13836	1.72e-58	-	Collagen alpha-5(VI) chain Collagen alpha-1(XXIX) chain	-	-	-	-	-	-	-	855	577	1	1	493	379	1	0	1374	804	1	1	424	361	0	0	1412	641	2	1	745	437	1	0	782	433	0	0
	V529_18410	2020174	2020482	-	2020482	2020174	CDS	306	102	159	0.641509	1.44e-12	-	Hypothetical protein	-	-	-	-	-	-	-	657	443	1	1	445	342	1	1	226	132	0	0	499	425	1	1	344	156	0	0	548	322	1	1	739	410	1	1
	V529_18420	2020497	2021699	-	2021699	2020497	CDS	1200	400	400	1	0	-	Phage major capsid protein (HK97 family)	-	-	pfam05065, Phage_capsid, Phage capsid family. Family of bacteriophage hypothetical proteins and capsid proteins.	-	-	-	-	982	663	0	0	110	84	0	0	1544	903	0	0	111	94	0	0	2363	1073	1	0	2032	1194	1	0	4745	2632	1	2
	V529_18430	2021739	2022365	-	2022365	2021739	CDS	624	208	208	1	4.73e-115	-	Phage head maturation protease	COG3740	K06904	pfam04586, Peptidase_U35, Caudovirus prohead protease. Family of Caudovirus prohead proteases also found in a number of bacteria possibly as the result of horizontal transfer.	-	R	General function prediction only	POORLY CHARACTERIZED	1119	755	1	1	1048	806	1	1	1276	746	1	1	991	845	1	1	15073	6849	19	10	13245	7784	22	12	18014	9995	13	15
	V529_18440	2022355	2023605	-	2023605	2022355	CDS	1248	416	416	1	0	-	Phage portal protein, HK97 family	COG4695	-	pfam04860, Phage_portal, Phage portal protein. Bacteriophage portal proteins form a dodecamer and is located at a five-fold vertex of the viral capsid. The portal complex forms a channel through which the viral DNA is packaged into the capsid, and exits during infection. The portal protein is though to rotate during DNA packaging. Portal proteins from different phage show little sequence homology…	-	S	Function unknown	POORLY CHARACTERIZED	453	305	0	0	1115	857	1	0	1109	649	0	0	444	378	0	0	4871	2213	3	1	4915	2888	4	2	6233	3458	2	2
	V529_18450	2023611	2023841	-	2023841	2023611	CDS	228	76	56	1.35714	7.24e-17	-	Hypothetical protein	-	-	-	-	-	-	-	0	0	0	0	58	44	0	0	206	120	0	0	57	48	0	0	457	207	1	0	303	178	1	0	0	0	0	0
	V529_18460	2023853	2025562	-	2025562	2023853	CDS	1707	569	569	1	0	-	Terminase large subunit	COG4626	-	pfam03354, Terminase_1, Phage Terminase. The majority of the members of this family are bacteriophage proteins, several of which are thought to be terminase large subunit proteins. There are also a number of bacterial proteins of unknown function.	-	R	General function prediction only	POORLY CHARACTERIZED	1146	773	0	0	2639	2029	1	1	1457	852	0	0	1216	1037	0	0	4180	1899	1	1	2097	1232	1	0	1170	649	0	0
	V529_18470	2025562	2026068	-	2026068	2025562	CDS	504	168	171	0.982456	1.19e-23	-	Hypothetical protein	COG3747	-	pfam05119, Terminase_4, Phage terminase, small subunit.	-	L	Replication, recombination and repair	INFORMATION STORAGE AND PROCESSING	841	567	1	1	3790	2914	8	5	3204	1875	4	3	740	631	1	1	1117	507	1	1	1177	691	2	1	393	218	0	0
	V529_18480	2026155	2026481	-	2026481	2026155	CDS	324	108	111	0.972973	1.63e-70	-	Transglycosylase	-	-	-	-	-	-	-	1364	921	3	2	3627	2789	12	8	3278	1918	7	5	946	807	3	2	1630	740	4	2	1239	728	4	2	479	265	0	0
	V529_18490	2026450	2026824	-	2026824	2026450	CDS	372	124	121	1.02479	3.21e-11	-	Hypothetical protein	-	-	-	-	-	-	-	853	576	1	1	2538	1951	7	5	2035	1191	4	3	573	489	1	1	1116	507	2	1	982	577	2	1	457	253	0	0
	V529_18500	2027125	2027718	-	2027718	2027125	CDS	591	197	None	-	None	-	Hypothetical protein	-	-	-	-	-	-	-	7209	4868	10	8	12461	9583	23	16	27059	15838	34	26	21553	18396	44	30	3299	1499	4	2	4437	2607	7	4	1392	772	1	1
	V529_18510	2027794	2028132	-	2028132	2027794	CDS	336	112	None	-	None	-	Hypothetical protein	-	-	-	-	-	-	-	37813	25536	93	75	39560	30425	131	89	63313	37059	142	109	80090	68360	292	201	11060	5025	26	14	7992	4697	24	13	18060	10021	25	29
	V529_18520	2028276	2028869	-	2028869	2028276	CDS	591	197	None	-	None	-	Hypothetical protein	-	-	-	-	-	-	-	12452	8409	17	14	39741	30564	75	51	45800	26808	58	45	29166	24894	60	41	5674	2578	7	4	8240	4842	14	8	3509	1947	2	3
	V529_18530	2029406	2029966	-	2029966	2029406	CDS	558	186	None	-	None	-	Hypothetical protein	-	-	-	-	-	-	-	41355	27928	61	49	48511	37309	97	66	64851	37959	87	67	58517	49947	129	89	8583	3900	12	6	7483	4397	14	7	6067	3366	5	6
GI08	V529_19860	2132849	2133751	+	2132849	2133751	CDS	900	300	116	2.58621	2.59e-28	-	Hypothetical protein	COG2337	-	pfam02452, PemK, PemK-like protein. PemK is a growth inhibitor in E. coli known to bind to the promoter region of the Pem operon, auto-regulating synthesis. This Pfam family consists of the PemK protein in addition to ChpA, ChpB and other PemK-like proteins.	putative protein MazF	T	Signal transduction mechanisms	CELLULAR PROCESSES AND SIGNALING	4034	2724	3	3	8735	6718	10	7	9785	5727	8	6	8365	7139	11	7	14818	6733	13	7	10337	6075	12	6	2717	1507	1	1
	V529_19870	2133772	2133918	-	2133918	2133772	CDS	144	48	None	-	None	-	Hypothetical protein	-	-	-	-	-	-	-	668	451	3	3	218	167	1	1	546	319	2	2	575	490	4	3	56462	25656	309	174	43042	25297	309	172	32698	18143	106	123
	V529_19880	2133915	2134502	-	2134502	2133915	CDS	585	195	178	1.09551	3.69e-120	yotM	SPBc2 prophage-derived protein YotM	COG3331	-	-	-	R	General function prediction only	POORLY CHARACTERIZED	63	42	0	0	96	73	0	0	345	201	0	0	240	204	0	0	4049	1839	5	3	2967	1743	5	2	1704	945	1	1
	V529_19890	2134829	2135017	-	2135017	2134829	CDS	186	62	68	0.911765	6.77e-35	-	SPBc2 prophage-derived protein YotK	-	-	-	-	-	-	-	65	43	0	0	375	288	2	1	182	106	0	0	233	198	1	1	329	149	1	0	378	222	2	1	311	172	0	0
	V529_19900	2135114	2135257	-	2135257	2135114	CDS	141	47	None	-	None	-	Hypothetical protein	-	-	-	-	-	-	-	570	384	3	2	904	695	7	4	1670	977	8	6	854	728	7	5	988	448	5	3	910	534	6	3	1110	615	3	4
	V529_19910	2135254	2135424	-	2135424	2135254	CDS	168	56	57	0.982456	2.51e-17	-	Hypothetical protein	-	-	-	-	-	-	-	962	649	4	3	2049	1575	13	9	2128	1245	9	7	1758	1500	12	8	2133	969	10	5	1350	793	8	4	951	527	2	3
	V529_19920	2135425	2135973	-	2135973	2135425	CDS	546	182	182	1	1.7e-108	-	Hypothetical protein	-	-	-	-	-	-	-	1073	724	1	1	7181	5522	14	10	3284	1922	4	3	1636	1396	3	2	4004	1819	5	3	3485	2048	6	3	2494	1383	2	2
	V529_19930	2135954	2136367	-	2136367	2135954	CDS	411	137	None	-	None	-	Hypothetical protein	-	-	-	-	-	-	-	2028	1369	4	3	6489	4990	17	12	5862	3431	10	8	3877	3309	11	7	5735	2606	11	6	3767	2213	9	5	3166	1756	3	4
	V529_19940	2136402	2136530	-	2136530	2136402	CDS	126	42	None	-	None	-	Hypothetical protein	-	-	-	-	-	-	-	1085	732	7	5	2147	1651	18	12	511	299	3	2	865	738	8	5	956	434	5	3	1268	745	10	5	536	297	1	2
	V529_19950	2136564	2137394	-	2137394	2136564	CDS	828	276	276	1	0	-	SPBc2 prophage-derived protein YotB	-	-	-	-	-	-	-	3492	2358	3	2	12108	9312	16	11	5724	3350	5	4	5207	4444	7	5	7364	3346	7	4	7070	4155	9	5	3696	2050	2	2
	V529_19960	2137554	2137766	+	2137554	2137766	CDS	210	70	70	1	2.58e-34	-	Small acid-soluble spore protein	-	-	-	-	-	-	-	2546	1719	10	8	1139	876	6	4	362	211	1	0	1340	1143	7	5	289053	131347	1094	616	360197	211698	1790	993	450456	249952	1010	1173
	V529_19970	2137848	2138036	-	2138036	2137848	CDS	186	62	None	-	None	-	Hypothetical protein	-	-	-	-	-	-	-	263	177	1	0	619	476	3	2	1541	902	6	4	321	273	2	1	767	348	3	1	382	224	2	1	705	391	1	2
	V529_19980	2138189	2138365	-	2138365	2138189	CDS	174	58	None	-	None	-	Hypothetical protein	-	-	-	-	-	-	-	92	62	0	0	1092	839	6	4	1091	638	4	3	1405	1199	9	6	337	153	1	0	560	329	3	1	282	156	0	0
	V529_19990	2138721	2139104	-	2139104	2138721	CDS	381	127	330	0.384848	6.06e-51	-	Hypothetical protein	-	-	-	-	-	-	-	938	633	2	1	5253	4040	15	10	6519	3815	12	9	2616	2232	8	5	1081	491	2	1	850	499	2	1	2257	1252	2	3
	V529_20000	2139101	2139841	-	2139841	2139101	CDS	738	246	None	-	None	-	Hypothetical protein	-	-	-	-	-	-	-	3000	2026	3	2	7463	5739	11	7	7413	4339	7	5	4419	3771	7	5	1298	589	1	0	717	421	1	0	1873	1039	1	1
	V529_20010	2139829	2140185	-	2140185	2139829	CDS	354	118	122	0.967213	9.76e-58	-	Hypothetical protein	-	-	-	-	-	-	-	1389	938	3	2	3994	3071	12	8	12290	7193	26	20	8880	7579	30	21	790	358	1	1	1252	735	3	2	1447	802	1	2
	V529_20020	2140245	2140610	-	2140610	2140245	CDS	363	121	121	1	3.92e-82	-	Hypothetical protein	-	-	-	-	-	-	-	2525	1705	5	4	6726	5172	20	14	24612	14406	51	39	12755	10887	43	29	1740	790	3	2	2423	1424	7	3	2288	1269	2	3
	V529_20030	2140739	2141245	-	2141245	2140739	CDS	504	168	168	1	2.23e-113	folA	Dihydrofolate reductase	COG0262	-	-	-	H	Coenzyme transport and metabolism	METABOLISM	15209	10271	25	20	11880	9136	26	18	20397	11939	30	23	22781	19444	55	38	24285	11035	38	21	18116	10647	37	21	31659	17567	29	34
	V529_20040	2141245	2142084	-	2142084	2141245	CDS	837	279	279	1	0	thyA	Thymidylate synthase	COG0207	K00560	pfam00303, Thymidylat_synt, Thymidylate synthase.	ThyA; catalyzes formation of dTMP and 7,8-dihydrofolate from 5,10-methylenetetrahydrofolate and dUMP; involved in deoxyribonucleotide biosynthesis; there are 2 copies in some Bacilli, one of which appears to be phage-derived	F	Nucleotide transport and metabolism	METABOLISM	14303	9659	14	11	12078	9289	16	11	20930	12251	18	14	19277	16453	28	19	42693	19400	40	23	22974	13502	28	16	10701	5937	6	7
	V529_20050	2142155	2142781	+	2142155	2142781	CDS	624	208	215	0.967442	3.99e-23	-	Hypothetical protein	COG4333	-	-	-	S	Function unknown	POORLY CHARACTERIZED	6567	4434	8	7	11676	8980	21	14	23892	13984	29	22	11770	10046	23	16	10954	4977	14	7	9047	5317	15	8	3332	1848	2	2
	V529_20060	2142766	2143065	-	2143065	2142766	CDS	297	99	None	-	None	-	Hypothetical protein	-	-	-	-	-	-	-	301	203	0	0	204	156	0	0	246	143	0	0	57	48	0	0	863	392	2	1	1084	637	3	2	137	76	0	0
	V529_20070	2143220	2143519	-	2143519	2143220	CDS	297	99	99	1	2.53e-60	-	SPBc2 prophage-derived protein YosV	-	-	-	-	-	-	-	211	142	0	0	539	414	2	1	1027	601	2	2	319	272	1	0	4095	1860	11	6	2363	1388	8	4	635	352	1	1
	V529_20080	2143512	2143778	-	2143778	2143512	CDS	264	88	None	-	None	-	Hypothetical protein	-	-	-	-	-	-	-	1187	801	3	3	3086	2373	13	8	2417	1414	6	5	814	694	3	2	4542	2063	13	7	1202	706	4	2	281	155	0	0
	V529_20090	2143836	2144234	-	2144234	2143836	CDS	396	132	None	-	None	-	Hypothetical protein	-	-	-	-	-	-	-	2113	1426	4	3	6465	4972	18	12	2736	1601	5	4	1925	1643	5	4	9002	4090	18	10	3613	2123	9	5	1466	813	1	2
	V529_20100	2144637	2144786	+	2144637	2144786	CDS	147	49	None	-	None	-	Hypothetical protein	-	-	-	-	-	-	-	229310	154862	1279	1032	95224	73236	716	488	150994	88382	766	589	144693	123502	1193	823	45902	20858	246	139	29218	17172	206	114	35155	19507	111	130
	V529_20110	2144885	2145313	-	2145313	2144885	CDS	426	142	142	1	1.14e-93	dut	Putative deoxyuridine 5'-triphosphate nucleotidohydrolase yncF	COG0756	K01520	pfam00692, dUTPase, dUTPase. dUTPase hydrolyses dUTP to dUMP and pyrophosphate.	-	F	Nucleotide transport and metabolism	METABOLISM	2996	2023	5	4	5344	4110	14	9	1695	992	3	2	1688	1440	4	3	8335	3787	15	8	3755	2206	9	5	2053	1139	2	2
	V529_20120	2145386	2145748	-	2145748	2145386	CDS	360	120	125	0.96	1.67e-24	-	Hypothetical protein	-	-	-	-	-	-	-	162	109	0	0	1259	968	3	2	312	182	0	0	154	131	0	0	2819	1280	6	3	1803	1059	5	2	246	136	0	0
	V529_20130	2145797	2146303	-	2146303	2145797	CDS	504	168	None	-	None	-	Hypothetical protein	-	-	-	-	-	-	-	280	189	0	0	261	200	0	0	545	319	0	0	78	66	0	0	1799	817	2	1	1196	702	2	1	629	349	0	0
	V529_20140	2146303	2146551	-	2146551	2146303	CDS	246	82	80	1.025	7.14e-42	grxC	SPBc2 prophage-derived thioredoxin-like protein yosR	COG0695	-	-	-	O	Posttranslational modification, protein turnover, chaperones	CELLULAR PROCESSES AND SIGNALING	402	271	1	1	103	79	0	0	1011	591	3	2	226	192	1	0	964	438	3	1	760	446	3	1	700	388	1	1
	V529_20150	2146548	2146868	-	2146868	2146548	CDS	318	106	123	0.861789	8.74e-69	nrdF	Ribonucleotide-diphosphate reductase subunit beta	COG0208	-	-	-	F	Nucleotide transport and metabolism	METABOLISM	404	272	1	0	510	392	1	1	41	23	0	0	146	124	0	0	1568	712	3	2	686	403	2	1	649	360	0	1
	V529_20160	2147132	2147653	-	2147653	2147132	CDS	519	173	173	1	1.3e-121	-	SPbeta phage endodeoxyribonuclease	-	-	-	-	-	-	-	398	268	0	0	204	156	0	0	359	210	0	0	11	9	0	0	1525	692	2	1	776	456	1	0	416	230	0	0
	V529_20170	2147758	2148342	-	2148342	2147758	CDS	582	194	195	0.994872	1.38e-133	nrdF	Ribonucleotide-diphosphate reductase subunit beta	COG0208	K00526	pfam00268, Ribonuc_red_sm, Ribonucleotide reductase, small chain.	-	F	Nucleotide transport and metabolism	METABOLISM	535	361	0	0	450	346	0	0	611	357	0	0	265	226	0	0	3193	1450	4	2	1335	784	2	1	1074	595	0	1
	V529_20180	2148346	2148570	-	2148570	2148346	CDS	222	74	None	-	None	-	Hypothetical protein	-	-	-	-	-	-	-	280	189	1	0	462	355	2	1	231	135	0	0	97	82	0	0	3470	1576	12	7	1932	1135	9	5	762	422	1	1
	V529_20190	2148589	2149521	-	2149521	2148589	CDS	930	310	310	1	0	nrdA	SPbeta phage ribonucleoside-diphosphate reductase, alpha subunit	COG0209	-	pfam02867, Ribonuc_red_lgC, Ribonucleotide reductase, barrel domain.	putative part of nrdA	F	Nucleotide transport and metabolism	METABOLISM	279	188	0	0	192	147	0	0	999	584	0	0	396	338	0	0	3335	1515	2	1	3422	2011	3	2	534	296	0	0
	V529_20200	2149823	2150215	-	2150215	2149823	CDS	390	130	699	0.18598	5.17e-88	-	Hypothetical protein	COG0209	-	pfam02867, Ribonuc_red_lgC, Ribonucleotide reductase, barrel domain.	putative part of nrdA	F	Nucleotide transport and metabolism	METABOLISM	0	0	0	0	788	606	2	1	500	292	0	0	230	196	0	0	1738	789	3	2	1352	794	3	2	245	135	0	0
	V529_20210	2150499	2151221	-	2151221	2150499	CDS	720	240	240	1	6.11e-164	-	SPbeta phage ribonucleoside-diphosphate reductase, alpha subunit	COG0209	-	pfam08343, RNR_N, Ribonucleotide reductase N-terminal. This domain is found at the N-terminus of bacterial ribonucleoside-diphosphate reductases (ribonucleotide reductases, RNRs) which catalyze the formation of deoxyribonucleotides. It occurs together with the RNR all-alpha domain (pfam00317) and the RNR barrel domain (pfam02867).	putative part of nrdA	F	Nucleotide transport and metabolism	METABOLISM	1281	865	1	1	1185	911	1	1	1233	721	1	0	1019	869	1	1	5290	2403	5	3	4859	2855	7	3	1091	605	0	0
	V529_20220	2151184	2151579	-	2151579	2151184	CDS	393	131	131	1	1.38e-83	-	SPBc2 prophage-derived protein nrdI	COG1780	K03647	-	-	F	Nucleotide transport and metabolism	METABOLISM	559	377	1	0	475	365	1	0	1197	700	2	1	653	557	2	1	3900	1772	7	4	3419	2009	9	5	1381	766	1	1
	V529_20230	2151576	2151926	-	2151926	2151576	CDS	348	116	118	0.983051	2.44e-54	-	Antitoxin EndoAI EndoA inhibitor	-	-	-	-	-	-	-	378	255	0	0	544	418	1	1	379	221	0	0	185	157	0	0	183	83	0	0	286	168	0	0	146	81	0	0
	V529_20240	2151945	2152094	-	2152094	2151945	CDS	147	49	None	-	None	-	Hypothetical protein	-	-	-	-	-	-	-	460	310	2	2	1042	801	7	5	599	350	3	2	504	430	4	2	138	62	0	0	466	273	3	1	589	326	1	2
	V529_20250	2152129	2152461	-	2152461	2152129	CDS	330	110	47	2.34043	3.16e-27	-	Hypothetical protein	-	-	-	-	-	-	-	815	550	2	1	6023	4632	20	13	1385	810	3	2	1209	1031	4	3	1485	674	3	2	3077	1808	9	5	2987	1657	4	4
	V529_20260	2152482	2152844	-	2152844	2152482	CDS	360	120	None	-	None	-	Hypothetical protein	-	-	-	-	-	-	-	2876	1942	6	5	6728	5174	20	14	4413	2583	9	7	2545	2172	8	5	2387	1084	5	2	2616	1537	7	4	2963	1644	3	4
	V529_20270	2152884	2153240	-	2153240	2152884	CDS	354	118	None	-	None	-	Hypothetical protein	-	-	-	Evidence 3: Function proposed based on presence of amino acid motif, structural feature or limited homology; Product type pe: enzyme	-	-	-	1506	1017	3	2	6263	4816	19	13	3039	1778	6	4	1720	1468	5	4	2602	1182	5	3	2320	1363	6	3	3744	2077	5	5
	V529_20280	2153277	2153549	-	2153549	2153277	CDS	270	90	None	-	None	-	Hypothetical protein	-	-	-	-	-	-	-	892	602	2	2	4285	3295	17	12	1794	1050	5	3	1683	1436	7	5	2453	1114	7	4	1861	1093	7	4	2952	1638	5	6
	V529_20290	2153596	2153793	-	2153793	2153596	CDS	195	65	None	-	None	-	Hypothetical protein	-	-	-	-	-	-	-	794	536	3	2	2351	1808	13	9	2373	1389	9	7	637	543	3	2	1175	533	4	2	1113	654	5	3	3059	1697	7	8
	V529_20300	2153812	2154159	-	2154159	2153812	CDS	345	115	115	1	5.1e-73	yosE	Protein YosE	-	-	-	-	-	-	-	713	481	1	1	1613	1240	5	3	1726	1010	3	2	521	444	1	1	2316	1052	5	3	793	466	2	1	1850	1026	2	2
	V529_20310	2154174	2154581	-	2154581	2154174	CDS	405	135	135	1	2.39e-81	-	Hypothetical protein	-	-	-	-	-	-	-	389	262	0	0	2011	1546	5	3	3537	2070	6	5	664	566	2	1	2104	956	4	2	1552	912	4	2	1395	774	1	1
	V529_20320	2154593	2155042	-	2155042	2154593	CDS	447	149	135	1.1037	7.37e-08	-	Hypothetical protein	-	-	-	-	-	-	-	633	427	1	0	2616	2011	6	4	4567	2673	7	5	1365	1165	3	2	1452	659	2	1	1425	837	3	1	709	393	0	0
	V529_20330	2155059	2155238	-	2155238	2155059	CDS	177	59	None	-	None	-	Hypothetical protein	-	-	-	-	-	-	-	791	534	3	2	3509	2698	21	14	2137	1250	9	6	1291	1101	8	6	391	177	1	0	993	583	5	3	1172	650	3	3
	V529_20340	2155434	2155640	-	2155640	2155434	CDS	204	68	None	-	None	-	Hypothetical protein	-	-	-	-	-	-	-	900	607	3	2	1619	1245	8	6	1737	1016	6	4	628	536	3	2	491	223	1	1	757	444	3	2	333	184	0	0
	V529_20350	2155737	2155916	-	2155916	2155737	CDS	177	59	None	-	None	-	Hypothetical protein	-	-	-	-	-	-	-	698	471	3	2	2180	1676	13	9	2743	1605	11	8	1862	1589	12	8	273	124	1	0	1205	708	7	3	1103	612	2	3
	V529_20360	2155935	2156198	-	2156198	2155935	CDS	261	87	87	1	1.01e-59	-	Hypothetical protein	-	-	-	-	-	-	-	287	193	0	0	1607	1235	6	4	1951	1141	5	4	1226	1046	5	3	165	74	0	0	1754	1030	7	3	288	159	0	0
	V529_20370	2156255	2156440	-	2156440	2156255	CDS	183	61	61	1	3.54e-37	-	Hypothetical protein	-	-	-	-	-	-	-	649	438	2	2	2058	1582	12	8	2337	1367	9	7	880	751	5	4	361	164	1	0	646	379	3	2	145	80	0	0
	V529_20380	2156714	2156941	-	2156941	2156714	CDS	225	75	74	1.01351	7.19e-45	-	SPBc2 prophage-derived protein YorW	-	-	-	-	-	-	-	484	326	1	1	386	296	1	1	338	197	1	0	63	53	0	0	140	63	0	0	396	232	1	1	102	56	0	0
	V529_20390	2156979	2157194	-	2157194	2156979	CDS	213	71	72	0.986111	8.5e-39	-	Putative nucleic acid binding protein	-	-	-	-	-	-	-	330	222	1	1	620	476	3	2	223	130	0	0	75	64	0	0	272	123	1	0	362	212	1	0	377	209	0	0
	V529_20400	2157337	2157684	+	2157337	2157684	CDS	345	115	115	1	7.53e-66	-	Hypothetical protein	-	-	-	-	-	-	-	19481	13156	46	37	22136	17024	71	48	50256	29416	109	84	15741	13435	55	38	4974	2260	11	6	3568	2097	10	6	540	299	0	0
	V529_20410	2157747	2158265	-	2158265	2157747	CDS	516	172	172	1	5.51e-120	-	SPBc2 prophage-derived 5'(3')-deoxyribonucleotidase	COG4502	-	-	-	S	Function unknown	POORLY CHARACTERIZED	141	95	0	0	338	259	0	0	698	408	1	0	1234	1053	2	2	1358	617	2	1	1922	1129	3	2	672	372	0	0
	V529_20420	2158243	2158770	-	2158770	2158243	CDS	525	175	175	1	3.87e-117	yorR	SPBc2 prophage-derived protein YorR	COG0125	-	-	-	F	Nucleotide transport and metabolism	METABOLISM	386	260	0	0	959	737	2	1	1158	677	1	1	338	288	0	0	636	289	0	0	1359	798	2	1	254	140	0	0
	V529_20430	2158767	2158925	-	2158925	2158767	CDS	156	52	52	1	4.75e-32	-	Hypothetical protein	-	-	-	-	-	-	-	1019	688	5	4	510	392	3	2	1647	964	7	6	241	205	1	1	452	205	2	1	696	409	4	2	403	223	1	1
	V529_20440	2158930	2159133	-	2159133	2158930	CDS	201	67	67	1	5.83e-42	-	SPBc2 prophage-derived protein YorP	-	-	-	-	-	-	-	749	505	3	2	273	209	1	1	2102	1230	7	6	347	296	2	1	595	270	2	1	651	382	3	1	377	209	0	1
	V529_20450	2159145	2159852	-	2159852	2159145	CDS	705	235	235	1	1.47e-159	-	SPBc2 prophage-derived protein yorM	COG3584	-	pfam06725, 3D, 3D domain. This short presumed domain contains three conserved aspartate residues, hence the name 3D. It has been shown to be part of the catalytic double psi beta barrel domain of MltA.	-	S	Function unknown	POORLY CHARACTERIZED	1055	712	1	1	2141	1646	3	2	4021	2353	4	3	1390	1186	2	1	2828	1285	3	1	1645	966	2	1	1969	1092	1	1
	V529_20460	2159879	2163808	-	2163808	2159879	CDS	3927	1309	1305	1.00307	0	dnaE	Putative DNA polymerase	COG0587	-	pfam07733, DNA_pol3_alpha, Bacterial DNA polymerase III alpha subunit.	Evidence 3: Function proposed based on presence of amino acid motif, structural feature or limited homology; Product type pe: enzyme	L	DNA replication, recombination, and repair	INFORMATION STORAGE AND PROCESSING	5080	3430	1	0	8865	6818	2	1	12988	7602	2	1	4895	4178	1	1	26944	12243	5	3	14060	8263	3	2	6434	3570	0	0
	V529_20470	2163821	2165548	-	2165548	2163821	CDS	1725	575	575	1	0	recJ	SPBc2 prophage-derived single-strand DNA-specific exonuclease yorK	COG0608	-	pfam01368, DHH, DHH family. It is predicted that this family of proteins all perform a phosphoesterase function. It included the single stranded DNA exonuclease RecJ.	-	L	DNA replication, recombination, and repair	INFORMATION STORAGE AND PROCESSING	935	631	0	0	2374	1825	1	1	3422	2003	1	1	2842	2425	2	1	4513	2050	2	1	4328	2543	2	1	2248	1247	0	0
	V529_20480	2165548	2166684	-	2166684	2165548	CDS	1134	378	378	1	0	-	SPBc2 prophage-derived protein YorJ	-	-	-	-	-	-	-	172	116	0	0	1085	834	1	0	2796	1636	1	1	1331	1136	1	0	4612	2095	3	1	2432	1429	2	1	2548	1413	1	1
	V529_20490	2166700	2168214	-	2168214	2166700	CDS	1512	504	504	1	0	yorI	Replicative DNA helicase	COG0305	-	-	Evidence 3: Function proposed based on presence of amino acid motif, structural feature or limited homology; Product type pe: enzyme	L	Replication, recombination and repair	INFORMATION STORAGE AND PROCESSING	4549	3072	2	2	26006	20001	19	13	17632	10320	8	6	10379	8858	8	5	5703	2591	3	1	3698	2173	2	1	2318	1286	0	0
	V529_20500	2168229	2168699	-	2168699	2168229	CDS	468	156	156	1	8.61e-108	yorH	SPBc2 prophage-derived protein YorH	-	-	-	-	-	-	-	3036	2050	5	4	10986	8449	26	17	11788	6899	19	14	9844	8402	25	17	4342	1973	7	4	2302	1352	5	2	1264	701	1	1
	V529_20510	2168741	2169712	-	2169712	2168741	CDS	969	323	323	1	0	yorG	SPBc2 prophage-derived protein YorG	-	-	pfam13479, AAA_24, AAA domain. This AAA domain is found in a wide variety of presumed phage proteins.	Evidence 5: No homology to any previously reported sequences	-	-	-	8182	5525	7	5	21931	16867	25	17	45922	26879	35	27	20629	17607	26	18	14144	6427	11	6	8747	5140	9	5	6997	3882	3	3
	V529_20520	2169802	2170716	-	2170716	2169802	CDS	912	304	304	1	0	yorF	SPBc2 prophage-derived protein YorF	-	-	-	Evidence 5: No homology to any previously reported sequences	-	-	-	8482	5728	7	6	35558	27347	43	29	59742	34969	49	38	31585	26959	42	29	10432	4740	9	5	9026	5304	10	5	7472	4146	3	4
	V529_20530	2170739	2171119	-	2171119	2170739	CDS	378	126	None	-	None	-	Hypothetical protein	-	-	-	-	-	-	-	3005	2029	6	5	8465	6510	25	17	16960	9927	33	26	6285	5364	20	14	3056	1388	6	3	2708	1591	7	4	3105	1722	3	4
	V529_20540	2171258	2171641	-	2171641	2171258	CDS	381	127	None	-	None	-	Hypothetical protein	-	-	-	-	-	-	-	19215	12976	41	33	36101	27765	106	72	39535	23141	78	60	27030	23071	87	60	22483	10216	47	26	8759	5147	24	13	9266	5141	11	13
	V529_20550	2171833	2172210	-	2172210	2171833	CDS	375	125	125	1	2.86e-85	-	SPBc2 prophage-derived protein YorC	-	-	-	-	-	-	-	2498	1687	5	4	24833	19099	74	50	8491	4970	17	13	5493	4688	17	12	39569	17980	84	47	6202	3645	17	9	6658	3694	8	9
	V529_20560	2172283	2172519	+	2172283	2172519	CDS	234	78	None	-	None	-	Hypothetical protein	-	-	-	-	-	-	-	1252	845	4	3	4288	3297	20	13	2842	1663	9	7	2810	2398	14	10	11035	5014	37	21	9332	5484	41	23	5210	2890	10	12
	V529_20570	2172551	2173075	-	2173075	2172551	CDS	522	174	None	-	None	-	Hypothetical protein	-	-	-	-	-	-	-	246117	166213	392	316	704061	541493	1513	1031	339924	198969	492	378	230065	196371	542	374	1621885	736996	2491	1403	786668	462348	1586	880	2623043	1455491	2387	2772
	V529_20580	2173188	2174930	-	2174930	2173188	CDS	1740	580	580	1	0	-	SPBc2 prophage-derived protein YorA	-	-	pfam12708, Pectate_lyase_3, Pectate lyase superfamily protein. This family of proteins possesses a beta helical structure like Pectate lyase. This family is most closely related to glycosyl hydrolase family 28.	-	-	-	-	8900	6010	4	3	8105	6233	5	3	17744	10386	7	5	8594	7335	6	4	25488	11581	11	6	19508	11465	11	6	14060	7801	3	4
	V529_20590	2174927	2175751	-	2175751	2174927	CDS	822	274	274	1	5.06e-169	-	Hypothetical protein	COG4195	-	pfam05908, DUF867, Protein of unknown function (DUF867). This family consists of a number of bacterial and phage proteins with no known function and is present in Bacillus species and the Lambda-like viruses.	-	R	General function prediction only	POORLY CHARACTERIZED	1438	971	1	1	1109	852	1	1	888	519	0	0	506	431	0	0	11276	5123	11	6	7766	4564	9	5	6808	3777	3	4
	V529_20600	2175848	2176246	-	2176246	2175848	CDS	396	132	None	-	None	-	Hypothetical protein	-	-	-	-	-	-	-	187	126	0	0	223	171	0	0	222	129	0	0	113	96	0	0	419	190	0	0	1586	932	4	2	712	395	0	0
	V529_20610	2176313	2176534	-	2176534	2176313	CDS	219	73	71	1.02817	2.21e-37	-	SPBc2 prophage-derived protein YoqX	-	-	-	-	-	-	-	254	171	0	0	124	95	0	0	616	360	2	1	0	0	0	0	1685	765	6	3	1327	779	6	3	203	112	0	0
	V529_20620	2176605	2177279	+	2176605	2177279	CDS	672	224	224	1	1.13e-163	-	Hypothetical protein	COG2135	-	pfam02586, DUF159, Uncharacterized ACR, COG2135.	Evidence 4: Homologs of previously reported genes of unknown function	S	Function unknown	POORLY CHARACTERIZED	2768	1869	3	2	4584	3525	7	5	21878	12805	24	18	4126	3521	7	5	10000	4544	11	6	5278	3102	8	4	699	387	0	0
	V529_20630	2177349	2178161	+	2177349	2178161	CDS	810	270	270	1	0	ligB	ATP-dependent DNA ligase	COG1793	K01971	pfam01068, DNA_ligase_A_M, ATP dependent DNA ligase domain. This domain belongs to a more diverse superfamily, including pfam01331 and pfam01653.	catalyzes the ATP-dependent formation of a phosphodiester at the site of a single-strand break in duplex DNA	L	Replication, recombination and repair	INFORMATION STORAGE AND PROCESSING	515	347	0	0	4361	3354	6	4	3466	2028	3	2	369	314	0	0	1579	717	1	0	1247	732	1	0	1287	714	0	0
	V529_20640	2178267	2178638	-	2178638	2178267	CDS	369	123	None	-	None	-	Hypothetical protein	-	-	-	Evidence 4: Homologs of previously reported genes of unknown function	-	-	-	596	402	1	1	539	414	1	1	841	492	1	1	1234	1053	4	2	9714	4414	21	11	6853	4027	19	10	3344	1855	4	4
	V529_20650	2178691	2178804	-	2178804	2178691	CDS	111	37	None	-	None	-	Hypothetical protein	-	-	-	-	-	-	-	154	104	1	0	431	331	4	2	133	77	0	0	47	40	0	0	1990	904	14	7	2199	1292	20	11	1781	988	7	8
	V529_20660	2178801	2179634	-	2179634	2178801	CDS	831	277	265	1.04528	8.23e-98	-	Hypothetical protein	-	-	-	-	-	-	-	2775	1874	2	2	1450	1115	1	1	1649	965	1	1	1615	1378	2	1	9231	4194	8	5	9458	5558	12	6	9466	5252	5	6
	V529_20670	2179970	2180332	-	2180332	2179970	CDS	360	120	120	1	1.43e-81	-	Hypothetical protein	-	-	-	-	-	-	-	3121	2107	7	5	2334	1795	7	4	2599	1521	5	4	2750	2347	9	6	9938	4515	22	12	10925	6420	31	17	10041	5571	13	15
	V529_20680	2180369	2180770	-	2180770	2180369	CDS	399	133	None	-	None	-	Hypothetical protein	-	-	-	-	-	-	-	2209	1491	4	3	1635	1257	4	3	3142	1839	5	4	1750	1493	5	3	12914	5868	25	14	9956	5851	26	14	4302	2387	5	5
	V529_20690	2180894	2181268	+	2180894	2181268	CDS	372	124	124	1	1.6e-71	-	Membrane protein; phage SPbeta	-	-	-	-	-	-	-	6850	4626	15	12	4710	3622	14	9	19380	11343	39	30	5958	5085	19	13	13428	6101	28	16	6586	3870	18	10	3031	1681	3	4
	V529_20700	2181282	2181497	-	2181497	2181282	CDS	213	71	None	-	None	-	Hypothetical protein	-	-	-	Evidence 5: No homology to any previously reported sequences	-	-	-	352	237	1	1	99	76	0	0	1242	726	4	3	675	576	3	2	5635	2560	21	11	2603	1529	12	7	814	451	1	2
	V529_20710	2181681	2181905	-	2181905	2181681	CDS	222	74	None	-	None	-	Hypothetical protein	-	-	-	-	-	-	-	817	551	3	2	2986	2296	14	10	1776	1039	6	4	1649	1407	9	6	1565	711	5	3	2110	1240	9	5	1586	880	3	3
	V529_20720	2181895	2182491	-	2182491	2181895	CDS	594	198	None	-	None	-	Hypothetical protein	-	-	-	-	-	-	-	2769	1870	3	3	9662	7431	18	12	4820	2821	6	4	5806	4955	12	8	5754	2614	7	4	6645	3905	11	6	3998	2218	3	3
	V529_20730	2182536	2183717	-	2183717	2182536	CDS	1179	393	792	0.496212	2.46e-09	-	Hypothetical protein	COG0507	K01144	pfam13604, AAA_30, AAA domain. This family of domains contain a P-loop motif that is characteristic of the AAA superfamily. Many of the proteins in this family are conjugative transfer proteins. There is a Walker A and Walker B.	putative protein RecD	L	Replication, recombination and repair	INFORMATION STORAGE AND PROCESSING	9237	6238	6	5	32169	24741	30	20	22684	13277	14	11	22164	18918	23	16	22741	10333	15	8	23667	13909	21	11	12402	6881	5	5
	V529_20740	2183775	2184110	-	2184110	2183775	CDS	333	111	117	0.948718	1.63e-49	-	Hypothetical protein	-	-	-	-	-	-	-	609	411	1	1	4407	3389	14	10	4913	2875	11	8	1686	1439	6	4	3384	1537	8	4	2812	1652	8	4	3886	2156	5	6
	V529_20750	2184107	2184412	-	2184412	2184107	CDS	303	101	102	0.990196	2.72e-51	-	Hypothetical protein	-	-	-	-	-	-	-	2726	1840	7	6	8009	6159	29	20	8041	4706	19	15	4725	4033	19	13	4136	1879	10	6	6605	3881	22	12	8449	4688	13	15
	V529_20760	2184409	2184579	-	2184579	2184409	CDS	168	56	None	-	None	-	Hypothetical protein	-	-	-	-	-	-	-	1955	1320	9	7	7480	5752	49	33	4890	2862	21	16	3046	2599	22	15	2492	1132	11	6	3154	1853	19	10	6247	3466	17	20
	V529_20770	2184576	2184779	-	2184779	2184576	CDS	201	67	None	-	None	-	Hypothetical protein	-	-	-	-	-	-	-	1657	1119	6	5	6636	5103	36	25	5830	3412	21	16	3083	2631	18	12	2139	971	8	4	3644	2141	18	10	7095	3936	16	19
	V529_20780	2184769	2184966	-	2184966	2184769	CDS	195	65	None	-	None	-	Hypothetical protein	-	-	-	-	-	-	-	1830	1235	7	6	5665	4356	32	22	4391	2570	16	12	2752	2348	17	11	1848	839	7	4	2248	1321	12	6	5445	3021	13	15
	V529_20790	2184963	2185187	-	2185187	2184963	CDS	222	74	None	-	None	-	Hypothetical protein	-	-	-	-	-	-	-	2278	1538	8	6	6920	5322	34	23	8380	4905	28	21	2911	2484	16	11	1495	679	5	3	3480	2045	16	9	5305	2943	11	13
	V529_20800	2185225	2185449	-	2185449	2185225	CDS	222	74	None	-	None	-	Hypothetical protein	-	-	-	-	-	-	-	6282	4242	23	18	6003	4616	30	20	6963	4075	23	18	3548	3028	19	13	1175	533	4	2	2505	1472	11	6	2452	1360	5	6
	V529_20810	2185558	2185677	-	2185677	2185558	CDS	117	39	None	-	None	-	Hypothetical protein	-	-	-	-	-	-	-	1250	844	8	7	3392	2608	31	21	4383	2565	27	21	2134	1821	22	15	2483	1128	16	9	1147	674	10	5	639	354	2	2
	V529_20820	2185878	2186177	-	2186177	2185878	CDS	297	99	99	1	1.8e-67	-	Hypothetical protein	-	-	-	-	-	-	-	7427	5015	20	16	29310	22542	110	75	29903	17503	75	58	11053	9434	45	31	5762	2618	15	8	3108	1826	10	6	1363	756	2	2
	V529_20830	2186343	2186564	+	2186343	2186564	CDS	219	73	73	1	1.29e-39	-	SPBc2 prophage-derived HTH-type transcriptional regulator yopS	-	-	-	-	-	-	-	22666	15307	85	68	23391	17990	118	81	47147	27596	161	124	22567	19262	125	86	14623	6644	53	29	8886	5222	42	23	9850	5465	21	24
	V529_20840	2186785	2187768	-	2187768	2186785	CDS	981	327	327	1	0	-	SPBc2 prophage-derived protein YopR	-	-	-	-	-	-	-	189001	127640	160	129	428962	329914	491	335	388598	227460	300	231	258451	220600	324	224	290816	132148	238	134	237916	139830	255	142	184952	102627	89	104
	V529_20850	2187789	2189138	-	2189138	2187789	CDS	1347	449	449	1	0	-	SPBc2 prophage-derived protein YopQ	-	-	pfam14072, DndB, DNA-sulfur modification-associated. This is family of bacterial proteins likely to be necessary for binding to DNA and recognising the modification sites. Members are found in bacteria, archaea and on viral plasmids, and are typically between 354 and 474 amino acids in length. There is a conserved DGQHR sequence motif.	-	-	-	-	157210	106170	97	78	440700	338942	368	251	481105	281608	271	208	291209	248560	266	184	225260	102359	134	75	195230	114742	153	84	119207	66146	42	48
	V529_20860	2189215	2190273	-	2190273	2189215	CDS	1056	352	352	1	0	-	SPBc2 prophage-derived integrase/recombinase yopP	-	-	pfam00589, Phage_integrase, Phage integrase family. Members of this family cleave DNA substrates by a series of staggered cuts, during which the protein becomes covalently linked to the DNA through a catalytic tyrosine residue at the carboxy end of the alignment. The catalytic site residues in CRE recombinase are Arg-173, His-289, Arg-292 and Tyr-324.	-	-	-	-	31591	21334	24	20	94632	72781	100	68	171210	100215	123	94	71710	61207	83	57	49699	22583	37	21	37147	21832	37	20	44481	24681	20	23
	V529_20870	2190283	2190447	-	2190447	2190283	CDS	162	54	None	-	None	-	Hypothetical protein	-	-	-	-	-	-	-	4021	2715	20	16	19233	14792	131	89	38488	22528	177	136	13327	11375	99	68	6821	3099	33	18	4925	2894	31	17	5427	3011	15	18
	V529_20880	2190486	2190716	-	2190716	2190486	CDS	228	76	None	-	None	-	Hypothetical protein	-	-	-	-	-	-	-	14555	9829	52	42	41733	32096	203	138	83949	49138	276	212	41840	35712	224	154	14264	6481	49	28	13760	8087	63	35	11969	6641	24	28
	V529_20890	2190731	2190943	-	2190943	2190731	CDS	210	70	None	-	None	-	Hypothetical protein	-	-	-	-	-	-	-	11328	7650	44	35	22795	17531	120	82	48277	28258	172	132	19024	16237	110	76	9248	4202	35	19	10059	5911	49	27	4398	2440	9	11
	V529_20900	2191093	2191248	-	2191248	2191093	CDS	153	51	None	-	None	-	Hypothetical protein	-	-	-	-	-	-	-	1682	1135	9	7	11206	8618	81	55	11950	6994	58	44	3347	2856	26	18	3619	1644	18	10	3395	1995	23	12	5985	3320	18	21
	V529_20910	2191374	2191499	-	2191499	2191374	CDS	123	41	None	-	None	-	Hypothetical protein	-	-	-	-	-	-	-	557197	376298	3702	2986	317626	244286	2844	1938	639620	374392	3863	2971	539400	460403	5296	3653	219631	99801	1405	792	145420	85467	1221	678	240619	133516	912	1059
	V529_20920	2191528	2192682	-	2192682	2191528	CDS	1152	384	384	1	0	-	SPBc2 prophage-derived protein YopK	-	-	-	-	-	-	-	69938	47232	50	40	125651	96638	122	83	252485	147788	166	127	140541	119958	150	103	63002	28628	43	24	40295	23682	36	20	40639	22550	16	19
	V529_20930	2193131	2193676	-	2193676	2193131	CDS	543	181	None	-	None	-	Hypothetical protein	-	-	-	-	-	-	-	79885	53949	122	98	89373	68736	184	125	97391	57006	135	104	69110	58988	156	108	56866	25840	83	47	32785	19268	63	35	29608	16429	25	30
	V529_20940	2193727	2194383	-	2194383	2193727	CDS	654	218	None	-	None	-	Hypothetical protein	COG1573	-	pfam03167, UDG, Uracil DNA glycosylase superfamily.	-	L	DNA replication, recombination, and repair	INFORMATION STORAGE AND PROCESSING	46074	31115	58	47	65605	50456	112	76	112458	65825	130	100	71504	61032	134	92	51776	23527	63	35	27722	16293	44	24	19295	10706	14	16
	V529_20950	2194462	2194593	-	2194593	2194462	CDS	129	43	43	1	5.8e-23	-	Hypothetical protein	-	-	-	-	-	-	-	7592	5127	48	38	13041	10029	111	75	25472	14909	146	112	12776	10904	119	82	8203	3727	50	28	5895	3464	47	26	1893	1050	6	7
	V529_20960	2194605	2194820	-	2194820	2194605	CDS	213	71	None	-	None	-	Hypothetical protein	-	-	-	-	-	-	-	14900	10062	57	46	24471	18820	127	87	47986	28087	169	130	20302	17328	116	80	18232	8284	68	38	12565	7384	61	34	5897	3272	13	15
	V529_20970	2194823	2195074	-	2195074	2194823	CDS	249	83	83	1	7e-51	-	SPBc2 prophage-derived protein YopE	-	-	-	-	-	-	-	8933	6032	29	23	15932	12253	71	48	26607	15574	80	61	10447	8917	51	35	9948	4520	31	17	5374	3158	22	12	3159	1752	5	6
	V529_20980	2195341	2195565	-	2195565	2195341	CDS	222	74	None	-	None	-	Hypothetical protein	-	-	-	-	-	-	-	82832	55939	308	248	122353	94101	613	418	150533	88112	509	391	77991	66569	428	295	37269	16935	133	75	25277	14856	118	66	23454	13014	49	57
	V529_20990	2195590	2195817	-	2195817	2195590	CDS	225	75	None	-	None	-	Hypothetical protein	-	-	-	-	-	-	-	64905	43833	238	192	105944	81481	524	357	111751	65411	373	286	54839	46807	297	205	23191	10538	82	46	18562	10909	86	47	23817	13215	49	57
	V529_21000	2195866	2196345	-	2196345	2195866	CDS	477	159	None	-	None	-	Hypothetical protein	-	-	-	-	-	-	-	120712	81521	210	169	186058	143097	437	298	187117	109526	296	228	102908	87836	265	182	33394	15174	56	31	28560	16785	62	34	37338	20718	37	43
	V529_21010	2196393	2196782	-	2196782	2196393	CDS	387	129	None	-	None	-	Hypothetical protein	-	-	-	-	-	-	-	149122	100708	320	258	208254	160168	602	410	274386	160608	535	411	123103	105074	390	269	25915	11775	53	30	43828	25759	118	66	72414	40181	88	103
	V529_21020	2196811	2197185	-	2197185	2196811	CDS	372	124	None	-	None	-	Hypothetical protein	-	-	-	-	-	-	-	42289	28559	94	76	85746	65947	257	175	129945	76061	263	202	65894	56243	217	149	13662	6208	29	16	18643	10957	52	29	30284	16804	38	44
	V529_21030	2197247	2197624	-	2197624	2197247	CDS	375	125	None	-	None	-	Hypothetical protein	-	-	-	-	-	-	-	90608	61191	200	161	144409	111065	431	293	152953	89528	307	236	74756	63807	244	168	9051	4112	19	10	24294	14278	68	37	74811	41511	94	109
	V529_21040	2197656	2197847	-	2197847	2197656	CDS	189	63	None	-	None	-	Hypothetical protein	-	-	-	-	-	-	-	39107	26410	170	137	87748	67487	515	351	71332	41753	282	217	37531	32034	241	166	4531	2058	19	10	9117	5358	50	27	40161	22284	99	116
	V529_21050	2197964	2198167	-	2198167	2197964	CDS	201	67	67	1	7.31e-39	-	Putative transcriptional regulator; phage SPbeta	-	-	pfam13443, HTH_26, Cro/C1-type HTH DNA-binding domain. This is a helix-turn-helix domain that probably binds to DNA.	-	-	-	-	1460	986	5	4	2824	2171	15	10	3434	2010	12	9	2567	2191	15	10	2161	981	8	4	2519	1480	13	7	830	460	1	2
	V529_21060	2198261	2198698	-	2198698	2198261	CDS	435	145	145	1	4.92e-99	-	YoaW protein	-	-	-	-	-	-	-	75196	50783	143	115	59220	45546	152	103	133423	78097	231	178	73391	62642	207	143	49716	22591	91	51	36064	21195	87	48	66719	37021	72	84
	V529_21070	2199002	2200093	+	2199002	2200093	CDS	1089	363	363	1	0	-	Acetyltransferase	COG1835	-	-	-	I	Lipid metabolism	METABOLISM	1134	765	0	0	1282	985	1	0	2160	1264	1	1	1410	1203	1	1	3208	1457	2	1	1303	765	1	0	258	143	0	0
	V529_21080	2200155	2200466	-	2200466	2200155	CDS	309	103	None	-	None	-	Hypothetical protein	-	-	-	-	-	-	-	20626	13929	55	44	27347	21032	98	67	31871	18655	77	59	23979	20467	95	65	6601	2999	17	9	5766	3388	19	10	2651	1471	4	4
	V529_21090	2200500	2200670	-	2200670	2200500	CDS	168	56	None	-	None	-	Hypothetical protein	-	-	-	-	-	-	-	20226	13659	99	79	30309	23310	199	136	39778	23283	177	136	24781	21151	179	123	6382	2900	30	16	6262	3680	38	21	4333	2404	12	14
	V529_21100	2200674	2201099	-	2201099	2200674	CDS	423	141	None	-	None	-	Hypothetical protein	-	-	-	-	-	-	-	28357	19150	55	44	46286	35598	122	83	71030	41576	126	97	54034	46120	156	108	12219	5552	23	13	9731	5719	24	13	8076	4481	9	10
	V529_21110	2201285	2202037	-	2202037	2201285	CDS	750	250	250	1	7.89e-164	-	SPBc2 prophage-derived antirepressor protein yoqD	COG3646	-	pfam09669, Phage_pRha, Phage regulatory protein Rha (Phage_pRha). Members of this protein family are found in temperate phage and bacterial prophage regions. Members include the product of the rha gene of the lambdoid phage phi-80, a late operon gene. The presence of this gene interferes with infection of bacterial strains that lack integration host factor (IHF), which regulates the rha gene. It …	-	S	Function unknown	POORLY CHARACTERIZED	2654	1792	2	2	11913	9162	17	12	22718	13297	22	17	12000	10242	19	13	6579	2989	7	3	7256	4264	10	5	7229	4011	4	5
	V529_21120	2202371	2203975	-	2203975	2202371	CDS	1602	534	533	1.00188	0	-	DNA methyl transferase	-	-	pfam13708, Methyltransf_27, Methyltransferase domain. This family contains methyltransferase domains.	-	-	-	-	2614	1765	1	1	10712	8238	7	5	16325	9555	7	5	9626	8216	7	5	5269	2394	2	1	3254	1912	2	1	3170	1758	0	1
	V529_21130	2204029	2205900	-	2205900	2204029	CDS	1869	623	621	1.00322	0	-	Hypothetical protein	-	-	-	-	-	-	-	35996	24309	16	12	141676	108963	85	58	151298	88560	61	47	76538	65328	50	34	30878	14031	13	7	36460	21428	20	11	38407	21311	9	11
	V529_21140	2206210	2207442	-	2207442	2206210	CDS	1230	410	405	1.01235	1.42e-151	-	SPBc2 prophage-derived protein YonV	-	-	-	Evidence 4: Homologs of previously reported genes of unknown function	-	-	-	15379	10386	10	8	66520	51160	60	41	106538	62360	65	50	24638	21029	24	17	10335	4696	6	3	10425	6127	8	4	9452	5244	3	4
	V529_21150	2207522	2207761	-	2207761	2207522	CDS	237	79	None	-	None	-	Hypothetical protein	-	-	-	-	-	-	-	103303	69764	360	290	308798	237496	1451	989	287700	168401	912	701	132428	113033	682	470	24600	11178	82	46	30105	17693	132	73	48948	27160	97	113
	V529_21160	2207812	2208015	-	2208015	2207812	CDS	201	67	67	1	5.83e-29	-	Putative membrane protein yoyJ	-	-	-	-	-	-	-	51958	35089	213	172	186641	143545	1032	703	135516	79322	505	388	79206	67606	480	331	14322	6508	56	31	14974	8800	77	43	21431	11891	50	58
	V529_21170	2208064	2208243	-	2208243	2208064	CDS	177	59	None	-	None	-	Hypothetical protein	-	-	-	Evidence 5: No homology to any previously reported sequences	-	-	-	4645	3136	21	17	10413	8008	65	44	10073	5896	42	32	5752	4909	39	27	517	234	2	1	679	399	3	2	3240	1797	8	9
	V529_21180	2209231	2210343	-	2210343	2209231	CDS	1110	370	370	1	0	ftsZ	Cell division protein FtsZ	COG0206	-	pfam00091, Tubulin, Tubulin/FtsZ family, GTPase domain. This family includes the tubulin alpha, beta and gamma chains, as well as the bacterial FtsZ family of proteins. Members of this family are involved in polymer formation. FtsZ is the polymer-forming protein of bacterial cell division. It is part of a ring in the middle of the dividing cell that is required for constriction of cell membrane a…	-	D	Cell division and chromosome partitioning	CELLULAR PROCESSES AND SIGNALING	13326	8999	10	8	15893	12223	16	10	14085	8244	9	7	10257	8754	11	7	11859	5388	8	4	8306	4881	7	4	11294	6266	4	5
	V529_21190	2210343	2210627	-	2210627	2210343	CDS	282	94	None	-	None	-	Hypothetical protein	-	-	-	-	-	-	-	2474	1670	7	5	2541	1954	10	6	2875	1682	7	5	1741	1486	7	5	766	348	2	1	354	208	1	0	569	315	0	1
	V529_21200	2210806	2211042	+	2210806	2211042	CDS	234	78	None	-	None	-	Hypothetical protein	-	-	-	-	-	-	-	1132	764	3	3	1075	826	5	3	3551	2078	11	8	1109	946	5	3	1118	508	3	2	780	458	3	1	0	0	0	0
	V529_21210	2211162	2211341	+	2211162	2211341	CDS	177	59	59	1	8.71e-35	-	SPBc2 prophage-derived protein YonP	-	-	-	-	-	-	-	10	6	0	0	1445	1111	9	6	2081	1218	8	6	429	366	2	2	308	139	1	0	732	430	4	2	482	267	1	1
	V529_21220	2211382	2212911	+	2211382	2212911	CDS	1527	509	386	1.31865	2.18e-12	-	Hypothetical protein	COG4469	-	pfam06054, CoiA, Competence protein CoiA-like family. Many of the members of this family are described as transcription factors. CoiA falls within a competence-specific operon in Streptococcus. CoiA is an uncharacterized protein.	putative protein CoiA	R	General function prediction only	POORLY CHARACTERIZED	678	457	0	0	4145	3187	3	2	5729	3353	2	2	2489	2124	2	1	1325	602	0	0	1546	908	1	0	902	500	0	0
	V529_21230	2212908	2215679	+	2212908	2215679	CDS	2769	923	625	1.4768	1.24e-24	-	Hypothetical protein	-	-	-	-	-	-	-	351	237	0	0	2025	1557	0	0	2655	1554	0	0	640	546	0	0	3210	1458	0	0	2689	1580	1	0	1322	733	0	0
	V529_21240	2215679	2216506	+	2215679	2216506	CDS	825	275	None	-	None	-	Hypothetical protein	-	-	-	-	-	-	-	110	74	0	0	240	184	0	0	905	529	0	0	809	690	1	0	679	308	0	0	348	204	0	0	21	11	0	0
	V529_21250	2216612	2216887	+	2216612	2216887	CDS	273	91	91	1	8.57e-53	himA	Putative HU-related DNA-binding protein (phage SPbeta)	COG0776	-	pfam00216, Bac_DNA_binding, Bacterial DNA-binding protein.	-	L	DNA replication, recombination, and repair	INFORMATION STORAGE AND PROCESSING	206	139	0	0	1076	827	4	2	1456	852	4	3	606	517	2	1	888	403	2	1	724	425	2	1	301	167	0	0
	V529_21260	2217458	2217604	+	2217458	2217604	CDS	144	48	None	-	None	-	Hypothetical protein	-	-	-	-	-	-	-	275	185	1	1	1044	802	8	5	658	385	3	2	126	107	1	0	496	225	2	1	287	168	2	1	180	99	0	0
	V529_21270	2218910	2219101	+	2218910	2219101	CDS	189	63	63	1	1.92e-38	yonK	SPBc2 prophage-derived protein YonK	-	-	pfam09642, YonK, YonK protein. YonK protein is expressed by the bacterial prophage SPbetaC. It is a 63 residue protein that associates into a homo-octamer in the form of a beta-stranded barrel with four outer helical features at points of the compass. Its function is unknown.	Evidence 4: Homologs of previously reported genes of unknown function	-	-	-	133	89	0	0	0	0	0	0	62	36	0	0	0	0	0	0	0	0	0	0	99	58	0	0	0	0	0	0
	V529_21280	2219114	2220325	+	2219114	2220325	CDS	1209	403	413	0.975787	0	-	SPBc2 prophage-derived protein YonJ	-	-	-	-	-	-	-	1338	903	0	0	472	363	0	0	272	159	0	0	176	150	0	0	1167	530	0	0	781	459	0	0	0	0	0	0
	V529_21290	2220427	2220906	+	2220427	2220906	CDS	477	159	174	0.913793	6.38e-13	-	Hypothetical protein	-	-	-	Evidence 3: Function proposed based on presence of amino acid motif, structural feature or limited homology; Product type ps: structure	-	-	-	1988	1342	3	2	1428	1098	3	2	3158	1848	5	3	1306	1114	3	2	2707	1230	4	2	700	411	1	0	701	388	0	0
	V529_21300	2221015	2221944	+	2221015	2221944	CDS	927	309	None	-	None	-	Hypothetical protein	-	-	-	-	-	-	-	454	306	0	0	962	739	1	0	917	536	0	0	170	145	0	0	393	178	0	0	309	181	0	0	0	0	0	0
	V529_21310	2221947	2223722	+	2221947	2223722	CDS	1773	591	None	-	None	-	Hypothetical protein	-	-	-	-	-	-	-	1149	775	0	0	2503	1925	1	1	2807	1643	1	0	1704	1454	1	0	2717	1234	1	0	2169	1274	1	0	443	245	0	0
	V529_21320	2223741	2225282	+	2223741	2225282	CDS	1539	513	480	1.06875	7.81e-08	-	Hypothetical protein	-	-	-	-	-	-	-	1052	710	0	0	904	695	0	0	901	527	0	0	264	225	0	0	780	354	0	0	1012	594	0	0	350	194	0	0
	V529_21330	2225300	2226454	+	2225300	2226454	CDS	1152	384	None	-	None	-	Hypothetical protein	-	-	-	-	-	-	-	1682	1135	1	0	820	630	0	0	1597	934	1	0	733	625	0	0	2156	979	1	0	1960	1151	1	0	588	326	0	0
	V529_21340	2226657	2226959	+	2226657	2226959	CDS	300	100	None	-	None	-	Hypothetical protein	-	-	-	-	-	-	-	614	414	1	1	396	304	1	1	95	55	0	0	268	228	1	0	2601	1181	6	3	1379	810	4	2	510	282	0	0
	V529_21350	2226984	2228090	+	2226984	2228090	CDS	1104	368	None	-	None	-	Hypothetical protein	-	-	-	-	-	-	-	584	394	0	0	1062	816	1	0	660	386	0	0	555	473	0	0	1975	897	1	0	469	275	0	0	530	294	0	0
	V529_21360	2228145	2228618	+	2228145	2228618	CDS	471	157	None	-	None	-	Hypothetical protein	-	-	-	-	-	-	-	1265	854	2	1	683	525	1	1	711	416	1	0	747	637	1	1	1179	535	2	1	768	451	1	0	115	63	0	0
	V529_21370	2228631	2229017	+	2228631	2229017	CDS	384	128	None	-	None	-	Hypothetical protein	-	-	-	-	-	-	-	966	652	2	1	656	504	1	1	1269	742	2	1	601	512	1	1	1254	569	2	1	228	134	0	0	818	453	1	1
	V529_21380	2229027	2229692	+	2229027	2229692	CDS	663	221	221	1	6.97e-76	-	SPBc2 prophage-derived protein YomX	-	-	-	-	-	-	-	1089	735	1	1	3491	2684	5	4	2749	1609	3	2	1354	1155	2	1	3836	1743	4	2	1613	948	2	1	1108	614	0	0
	V529_21390	2229689	2230195	+	2229689	2230195	CDS	504	168	168	1	3.94e-118	-	SPBc2 prophage-derived protein YomW	-	-	-	-	-	-	-	376	253	0	0	286	219	0	0	390	228	0	0	572	488	1	0	235	106	0	0	0	0	0	0	149	82	0	0
	V529_21400	2230192	2230902	+	2230192	2230902	CDS	708	236	237	0.995781	9.03e-60	-	Hypothetical protein	-	-	-	Evidence 4: Homologs of previously reported genes of unknown function	-	-	-	459	309	0	0	207	159	0	0	1896	1109	2	1	894	763	1	1	1089	494	1	0	561	329	0	0	210	116	0	0
	V529_21410	2230943	2231746	+	2230943	2231746	CDS	801	267	261	1.02299	9.16e-90	-	SPBc2 prophage-derived protein YomU	-	-	-	Evidence 5: No homology to any previously reported sequences	-	-	-	2249	1518	2	1	401	308	0	0	792	463	0	0	278	237	0	0	315	143	0	0	448	263	0	0	108	59	0	0
	V529_21420	2232298	2232657	+	2232298	2232657	CDS	357	119	119	1	1.34e-75	-	Lytic exoenzyme	-	-	-	-	-	-	-	398	268	0	0	116	89	0	0	434	254	0	0	351	299	1	0	141	64	0	0	0	0	0	0	0	0	0	0
	V529_21430	2232657	2234003	+	2232657	2234003	CDS	1344	448	444	1.00901	0	-	SPBc2 prophage-derived protein YomR	-	-	-	-	-	-	-	818	552	0	0	828	636	0	0	1472	861	0	0	580	495	0	0	3869	1758	2	1	2023	1188	1	0	166	92	0	0
	V529_21440	2233997	2234335	+	2233997	2234335	CDS	336	112	89	1.25843	1.07e-25	-	SPBc2 prophage-derived protein YomQ	-	-	-	-	-	-	-	384	259	0	0	282	216	0	0	457	267	1	0	177	151	0	0	1762	800	4	2	785	461	2	1	0	0	0	0
	V529_21450	2234614	2235099	+	2234614	2235099	CDS	483	161	161	1	5.21e-108	-	SPBc2 prophage-derived protein YomO	-	-	-	-	-	-	-	176	118	0	0	105	80	0	0	79	46	0	0	0	0	0	0	0	0	0	0	117	68	0	0	128	71	0	0
	V529_21460	2235099	2235515	+	2235099	2235515	CDS	414	138	138	1	1e-88	-	SPBc2 prophage-derived protein YomN	-	-	-	-	-	-	-	210	141	0	0	0	0	0	0	446	261	0	0	187	159	0	0	554	251	1	0	119	69	0	0	331	183	0	0
	V529_21470	2235529	2236548	+	2235529	2236548	CDS	1017	339	350	0.968571	0	xerC	Site-specific tyrosine recombinase	COG4973	-	pfam00589, Phage_integrase, Phage integrase family. Members of this family cleave DNA substrates by a series of staggered cuts, during which the protein becomes covalently linked to the DNA through a catalytic tyrosine residue at the carboxy end of the alignment. The catalytic site residues in CRE recombinase are Arg-173, His-289, Arg-292 and Tyr-324.	-	L	DNA replication, recombination, and repair	INFORMATION STORAGE AND PROCESSING	153	103	0	0	790	607	0	0	676	395	0	0	642	547	0	0	990	449	0	0	288	169	0	0	99	54	0	0
	V529_21480	2236668	2237375	-	2237375	2236668	CDS	705	235	None	-	None	-	Hypothetical protein	-	-	-	-	-	-	-	28495	19243	33	27	31590	24295	50	34	71476	41837	76	59	24033	20513	41	28	11969	5438	13	7	7908	4647	11	6	4908	2723	3	3
	V529_21490	2237435	2237593	+	2237435	2237593	CDS	156	52	None	-	None	-	Hypothetical protein	-	-	-	-	-	-	-	743	501	3	3	830	638	5	4	3317	1941	15	12	733	625	5	3	2060	936	10	5	1652	970	10	6	1635	907	4	5
	V529_21500	2237660	2238070	+	2237660	2238070	CDS	408	136	136	1	7.7e-91	-	SPBc2 prophage-derived protein YomK	-	-	-	-	-	-	-	553	373	1	0	321	246	0	0	2322	1359	4	3	982	838	2	2	658	298	1	0	1281	752	3	1	566	314	0	0
	V529_21510	2238142	2238822	+	2238142	2238822	CDS	678	226	227	0.995595	2.15e-90	-	Immunity protein d	-	-	-	-	-	-	-	100892	68136	124	100	179008	137675	296	202	239281	140059	267	205	117500	100291	213	147	39144	17787	46	26	38820	22815	60	33	61455	34100	43	50
	V529_21520	2238881	2245768	+	2238881	2245768	CDS	6885	2295	2291	1.00175	0	nlpD	SPbeta phage protein	COG0739	K01417	pfam01551, Peptidase_M23, Peptidase family M23. Members of this family are zinc metallopeptidases with a range of specificities. The peptidase family M23 is included in this family, these are Gly-Gly endopeptidases. Peptidase family M23 are also endopeptidases. This family also includes some bacterial lipoproteins such as Escherichia coli murein hydrolase activator NlpD, for which no proteolytic …	-	M	Cell envelope biogenesis, outer membrane	CELLULAR PROCESSES AND SIGNALING	2171	1466	0	0	3979	3060	0	0	10183	5960	1	0	3389	2892	0	0	12363	5617	1	0	7192	4226	1	0	1983	1100	0	0
	V529_21530	2245813	2246574	+	2245813	2246574	CDS	759	253	253	1	0	yomH	SPBc2 prophage-derived protein YomH	COG4722	-	pfam05709, Sipho_tail, Phage tail protein. This family consists of several Siphovirus and other phage tail component proteins as well as some bacterial proteins of unknown function.	-	S	Function unknown	POORLY CHARACTERIZED	0	0	0	0	471	362	0	0	183	107	0	0	645	550	1	0	965	438	1	0	299	175	0	0	0	0	0	0
	V529_21540	2246589	2249885	+	2246589	2249885	CDS	3294	1098	877	1.252	0	-	SPBc2 prophage-derived protein YomG	-	-	-	-	-	-	-	894	603	0	0	3951	3038	1	0	3545	2075	0	0	1450	1237	0	0	13180	5989	3	1	10082	5925	3	1	11664	6472	1	1
	V529_21550	2249906	2250721	+	2249906	2250721	CDS	813	271	272	0.996324	2.17e-160	-	SPBc2 prophage-derived protein YomF	-	-	-	-	-	-	-	1493	1008	1	1	1533	1179	2	1	1178	689	1	0	781	666	1	0	6721	3054	6	3	7425	4363	9	5	8909	4943	5	6
	V529_21560	2250735	2253317	+	2250735	2253317	CDS	2580	860	852	1.00939	0	-	Pre-neck appendage protein	-	-	pfam11962, Peptidase_G2, Peptidase_G2, IMC autoproteolytic cleavage domain. This domain is found at the very C-terminus of bacteriophage parallel beta-helical tailspike proteins. It carries the enzymic residues that induce autoproteolytic cleavage to bring about maturation of the folding process of the helix in a chaperone-like manner. The domain thus mediates the assembly of a large tailspike pr…	-	-	-	-	5095	3440	1	1	5661	4353	2	1	6995	4094	2	1	2653	2264	1	0	13884	6308	4	2	9408	5529	3	2	10002	5549	1	2
	V529_21570	2253766	2254812	+	2253766	2254812	CDS	1044	348	359	0.969359	0	-	N-acetylmuramoyl-L-alanine amidase	COG5632	-	pfam01510, Amidase_2, N-acetylmuramoyl-L-alanine amidase. This family includes zinc amidases that have N-acetylmuramoyl-L-alanine amidase activity EC:3.5.1.28. This enzyme domain cleaves the amide bond between N-acetylmuramoyl and L-amino acids in bacterial cell walls (preferentially: D-lactyl-L-Ala). The structure is known for the bacteriophage T7 structure and shows that two of the conserved hi…	-	M	Cell envelope biogenesis, outer membrane	CELLULAR PROCESSES AND SIGNALING	1820	1229	1	1	708	544	0	0	510	298	0	0	585	499	0	0	259	117	0	0	1377	809	1	0	149	82	0	0
	V529_21580	2254919	2255290	+	2254919	2255290	CDS	369	123	None	-	None	-	Hypothetical protein	-	-	-	-	-	-	-	234	158	0	0	437	336	1	0	539	315	1	0	142	121	0	0	350	159	0	0	100	58	0	0	151	83	0	0
	V529_21590	2255303	2255554	+	2255303	2255554	CDS	249	83	83	1	5.53e-52	-	Phage holin	COG5546	-	-	-	S	Function unknown	POORLY CHARACTERIZED	220	148	0	0	168	129	0	0	133	77	0	0	0	0	0	0	1437	652	4	2	627	368	2	1	1757	974	3	3
	V529_21600	2255608	2255895	+	2255608	2255895	CDS	285	95	None	-	None	-	Hypothetical protein	-	-	-	-	-	-	-	51	34	0	0	20	15	0	0	57	33	0	0	0	0	0	0	626	284	1	0	843	495	3	1	1689	937	2	3
	V529_21610	2255892	2256197	+	2255892	2256197	CDS	303	101	92	1.09783	1.7e-55	-	Hypothetical protein	-	-	-	-	-	-	-	0	0	0	0	210	161	0	0	61	35	0	0	152	129	0	0	2125	965	5	3	1257	738	4	2	1775	984	2	3
	V529_21620	2256349	2257509	+	2256349	2257509	CDS	1158	386	386	1	0	-	Response regulator aspartate phosphatase I	-	K06367	-	-	-	-	-	1360208	918606	980	791	1347518	1036376	1309	892	2812757	1646408	1843	1418	1808542	1543677	1927	1329	962359	437302	668	376	905244	532039	825	458	1632745	905988	671	780
	V529_21630	2257506	2257625	+	2257506	2257625	CDS	117	39	None	-	None	-	Hypothetical protein	-	-	-	-	-	-	-	102566	69267	715	577	89110	68534	837	571	199437	116737	1264	972	129681	110688	1337	922	66433	30187	446	251	62707	36854	553	307	115865	64291	461	535
	V529_21640	2257673	2258923	-	2258923	2257673	CDS	1248	416	416	1	0	uvrX	Lesion bypass phage DNA polymerase	COG0389	K03502	pfam00817, IMS, impB/mucB/samB family. These proteins are involved in UV protection.	Evidence 2b: Function of strongly homologous gene; PubMedId: 12137951, 12644484; Product type e : enzyme	L	Replication, recombination and repair	INFORMATION STORAGE AND PROCESSING	1693	1143	1	0	2060	1584	1	1	2900	1697	1	1	487	415	0	0	42794	19445	27	15	55063	32362	46	25	58373	32390	22	25
	V529_21650	2258916	2259248	-	2259248	2258916	CDS	330	110	110	1	1.85e-76	-	SPBc2 prophage-derived protein YolD	-	-	-	-	-	-	-	1110	749	2	2	1095	842	3	2	375	219	0	0	147	125	0	0	15166	6891	36	20	12219	7181	38	21	11133	6177	15	18
	V529_21660	2259465	2260223	-	2260223	2259465	CDS	756	252	252	1	3.09e-179	yunB	Spore formation protein	-	-	pfam09560, Spore_YunB, Sporulation protein YunB (Spo_YunB). Spo_YunB is the sporulation protein YunB. In Bacillus subtilis its expression is controlled by sigmaE.The gene YunB seems to code for a protein involved, at least indirectly, in the pathway leading to the activation of sigmaK. Inactivation of YunB delays sigmaK activation and results in reduced sporulation efficiency.	-	-	-	-	1760	1188	1	1	3878	2982	5	3	4256	2491	4	3	1776	1515	2	1	723026	328548	768	432	690139	405615	962	534	359087	199252	226	262
	V529_21670	2260351	2260554	-	2260554	2260351	CDS	201	67	None	-	None	-	Hypothetical protein	-	-	-	-	-	-	-	19478	13154	79	64	36841	28334	203	138	45077	26385	168	129	11670	9960	70	48	14432	6558	57	32	9830	5777	51	28	7456	4137	17	20
	V529_21680	2260573	2260914	-	2260914	2260573	CDS	339	113	None	-	None	-	Hypothetical protein	-	-	-	-	-	-	-	29374	19837	71	58	47488	36523	156	106	67914	39752	151	116	18645	15914	67	46	22307	10136	52	29	15589	9162	48	26	10200	5659	14	16
	V529_21690	2261501	2262061	-	2262061	2261501	CDS	558	186	198	0.939394	2.1e-29	-	Hypothetical protein	-	-	pfam09346, SMI1_KNR4, SMI1 / KNR4 family (SUKH-1). Proteins in this family are involved in the regulation of 1,3-beta-glucan synthase activity and cell-wall formation. Genome contextual information showed that SMI1 are primary immunity proteins in bacterial toxin systems.	hypothetical protein [bacteriophage SPBc2] YokK	-	-	-	188119	127044	280	226	235177	180874	472	322	431440	252537	585	450	235526	201032	519	358	137008	62257	196	110	121759	71561	229	127	129398	71801	110	127
	V529_21700	2262061	2263815	-	2263815	2262061	CDS	1752	584	571	1.02277	0	-	Hypothetical protein	COG5444	-	pfam04740, LXG, LXG domain of WXG superfamily. This domain is present is the N-terminal region of a group of polymorphic toxin proteins in bacteria. It is predicted to use Type VII secretion pathway to mediate export of bacterial toxins.	-	S	Function unknown	POORLY CHARACTERIZED	291940	197159	139	112	328759	252848	211	144	626783	366878	271	209	362274	309218	255	176	177707	80751	81	46	159398	93683	96	53	153436	85139	41	48
	V529_21710	2264081	2265094	+	2264081	2265094	CDS	1011	337	None	-	None	-	Hypothetical protein	-	-	-	-	-	-	-	67597	45651	55	45	43353	33342	48	32	111813	65448	83	64	68574	58531	83	57	597631	271567	475	267	366066	215148	382	212	286089	158746	134	156
	V529_21720	2265138	2265671	-	2265671	2265138	CDS	531	177	185	0.956757	1.19e-16	-	Hypothetical protein	-	-	-	-	-	-	-	108517	73286	170	137	57258	44037	120	82	153574	89892	218	168	74243	63369	172	118	73795	33532	111	62	42360	24896	83	46	39958	22172	35	41
	V529_21730	2265835	2266815	+	2265835	2266815	CDS	978	326	326	1	0	-	Micrococcal nuclease	COG1525	K01174	pfam00565, SNase, Staphylococcal nuclease homologue. Present in all three domains of cellular life. Four copies in the transcriptional coactivator p100: these, however, appear to lack the active site residues of Staphylococcal nuclease. Positions 14 (Asp-21), 34 (Arg-35), 39 (Asp-40), 42 (Glu-43) and 110 (Arg-87) (SNase numbering in parentheses) are thought to be involved in substrate-binding and…	-	L	DNA replication, recombination, and repair	INFORMATION STORAGE AND PROCESSING	64498	43558	55	44	105676	81275	121	82	126120	73822	97	75	157661	134571	198	137	257659	117082	211	119	171644	100880	185	102	61106	33906	29	34
	V529_21740	2267083	2268657	-	2268657	2267083	CDS	1572	524	569	0.920914	3.56e-09	-	Hypothetical protein	COG1961	K06400	pfam07508, Recombinase, Recombinase. This domain is usually found associated with pfam00239 in putative integrases/recombinases of mobile genetic elements of diverse bacteria and phages.	-	L	DNA replication, recombination, and repair	INFORMATION STORAGE AND PROCESSING	96037	64857	51	41	276652	212773	198	135	247394	144808	119	91	109212	93217	85	59	250144	113667	128	72	162880	95729	109	60	72159	40040	21	25
GI09	V529_22190	2303586	2303714	+	2303586	2303714	CDS	126	42	42	1	1.95e-24	sspL	SspL	-	K06429	-	small acid-soluble spore protein SspL	-	-	-	5672	3830	36	29	4130	3176	36	24	9148	5354	53	41	1823	1556	17	12	7630	3467	47	26	6994	4110	57	31	6865	3809	25	29
	V529_22200	2303720	2304607	-	2304607	2303720	CDS	885	295	295	1	0	ypcP	5'-3' exonuclease	COG0258	-	pfam02739, 5_3_exonuc_N, 5'-3' exonuclease, N-terminal resolvase-like domain.	5'-3' exonuclease YpcP	L	Replication, recombination and repair	INFORMATION STORAGE AND PROCESSING	41701	28162	39	31	85179	65511	108	73	111765	65420	95	73	40200	34312	56	38	70185	31892	63	35	49210	28922	58	32	24686	13697	13	15
	V529_22210	2304702	2304845	-	2304845	2304702	CDS	141	47	47	1	1.5e-19	-	Hypothetical protein	-	-	-	-	-	-	-	30167	20373	175	141	21194	16300	166	113	44975	26325	237	182	20364	17381	174	120	54443	24739	304	171	69028	40569	507	281	104104	57765	345	401
	V529_22220	2304922	2305179	-	2305179	2304922	CDS	255	85	89	0.955056	9.8e-59	-	Hypothetical protein	-	-	pfam10752, DUF2533, Protein of unknown function (DUF2533). This family of proteins with unknown function appears to be restricted to Bacillus spp.	-	-	-	-	73972	49956	240	193	46468	35738	203	138	121823	71307	359	276	55880	47696	267	184	43492	19763	135	76	39009	22926	160	88	14930	8284	27	32
	V529_22230	2305247	2308825	-	2308825	2305247	CDS	3576	1192	1193	0.999162	0	-	Hypothetical protein	COG1159	-	pfam00350, Dynamin_N, Dynamin family.	putative protein YpbR	R	General function prediction only	POORLY CHARACTERIZED	261706	176741	61	49	190066	146179	59	40	265859	155616	56	43	220358	188086	76	52	190521	86574	42	24	181526	106688	53	29	135357	75107	18	20
	V529_22240	2308854	2308982	-	2308982	2308854	CDS	126	42	None	-	None	-	Hypothetical protein	-	-	-	-	-	-	-	2730	1843	17	14	2680	2061	23	15	5346	3129	31	24	851	726	8	5	832	378	5	2	1066	626	8	4	1517	841	5	6
	V529_22250	2309176	2309682	-	2309682	2309176	CDS	504	168	168	1	3.14e-119	-	Hypothetical protein	COG1755	K16168	pfam04140, ICMT, Isoprenylcysteine carboxyl methyltransferase (ICMT) family. The isoprenylcysteine o-methyltransferase (EC:2.1.1.100) family carry out carboxyl methylation of cleaved eukaryotic proteins that terminate in a CaaX motif. In Saccharomyces cerevisiae this methylation is carried out by Ste14p, an integral endoplasmic reticulum membrane protein. Ste14p is the founding member of the isop…	putative protein YpbQ	S	Function unknown	POORLY CHARACTERIZED	975	658	1	1	627	482	1	0	1045	611	1	1	466	397	1	0	33286	15125	52	29	32582	19149	68	37	26272	14577	24	28
	V529_22260	2309682	2310782	-	2310782	2309682	CDS	1098	366	366	1	0	bcsA	Chalcone synthase	COG3424	K16167	pfam02797, Chal_sti_synt_C, Chalcone and stilbene synthases, C-terminal domain. This domain of chalcone synthase is reported to be structurally similar to domains in thiolase and beta-ketoacyl synthase. The differences in activity are accounted for by differences in the N-terminal domain.	-	Q	Secondary metabolites biosynthesis, transport and catabolism	METABOLISM	2156	1456	1	1	1849	1422	1	1	1771	1036	1	0	938	800	1	0	92078	41840	67	38	115665	67979	111	61	136038	75485	59	68
	V529_22270	2310947	2311555	+	2310947	2311555	CDS	606	202	202	1	7.99e-145	-	Putative N-acetyltransferase	COG1670	-	pfam13302, Acetyltransf_3, Acetyltransferase (GNAT) domain. This domain catalyzes N-acetyltransferase reactions.	-	J	Translation, ribosomal structure and biogenesis	INFORMATION STORAGE AND PROCESSING	41995	28361	57	46	31044	23875	57	39	79478	46521	99	76	25880	22089	52	36	13226	6009	17	9	16754	9846	29	16	16149	8960	12	14
	V529_22280	2311584	2311892	-	2311892	2311584	CDS	306	102	102	1	9.19e-68	-	Methylated DNA-protein cysteine methyltransferase	COG3695	K07443	pfam01035, DNA_binding_1, 6-O-methylguanine DNA methyltransferase, DNA binding domain. This domain is a 3 helical bundle.	-	L	Replication, recombination and repair	INFORMATION STORAGE AND PROCESSING	14135	9545	38	30	8805	6771	32	21	15343	8980	37	29	9392	8016	37	25	11512	5231	30	16	12192	7165	41	23	5313	2948	8	9
	V529_22290	2312123	2312392	+	2312123	2312392	CDS	267	89	91	0.978022	5.8e-17	-	Hypothetical protein	-	-	-	-	-	-	-	145993	98595	452	365	210556	161938	879	599	423951	248153	1195	919	232147	198148	1063	733	42927	19506	128	72	29515	17346	115	64	38194	21193	67	78
	V529_22300	2312911	2313495	+	2312911	2313495	CDS	582	194	224	0.866071	6.68e-43	-	Hypothetical protein	COG2323	-	pfam04239, DUF421, Protein of unknown function (DUF421). YDFR family.	membrane protein YdfR	S	Function unknown	POORLY CHARACTERIZED	82	55	0	0	334	256	0	0	1594	933	2	1	193	164	0	0	10161	4617	14	7	8220	4831	14	8	6488	3600	5	6
	V529_22310	2313488	2313682	+	2313488	2313682	CDS	192	64	None	-	None	-	Hypothetical protein	-	-	-	-	-	-	-	225	151	0	0	0	0	0	0	169	98	0	0	0	0	0	0	933	423	3	2	1352	794	7	4	436	241	1	1
	V529_22320	2313734	2314300	-	2314300	2313734	CDS	564	188	188	1	1.74e-135	yrdC	Isochorismatase	COG1335	-	pfam00857, Isochorismatase, Isochorismatase family. This family are hydrolase enzymes.	putative protein YrdC	Q	Secondary metabolites biosynthesis, transport and catabolism	METABOLISM	3785	2556	5	4	6989	5375	13	9	19655	11504	26	20	6871	5864	14	10	15883	7217	22	12	12625	7420	23	13	2574	1428	2	2
	V529_22330	2314618	2314893	+	2314618	2314893	CDS	273	91	91	1	8.57e-62	-	SPBc2 prophage-derived protein YoqM	-	-	-	-	-	-	-	93477	63128	283	228	84957	65340	347	236	187838	109948	517	398	137756	117581	617	426	26433	12011	77	43	16558	9731	63	35	13317	7389	23	26
	V529_22340	2314886	2315014	-	2315014	2314886	CDS	126	42	None	-	None	-	Hypothetical protein	-	-	-	-	-	-	-	216	145	1	1	770	592	6	4	858	502	5	3	490	418	4	3	153	69	0	0	48	28	0	0	344	190	1	1
	V529_22350	2315353	2315583	-	2315583	2315353	CDS	228	76	81	0.938272	1.77e-28	-	Hypothetical protein	-	-	-	-	-	-	-	37885	25585	137	110	69414	53386	339	231	67731	39645	223	171	34818	29718	186	128	22676	10304	79	44	16502	9698	75	41	24204	13430	50	58
	V529_22360	2315570	2315770	-	2315770	2315570	CDS	198	66	69	0.956522	2.7e-22	-	Phage protein	-	-	-	-	-	-	-	63864	43130	265	214	107867	82960	605	412	154909	90673	586	451	68885	58796	424	292	31465	14297	126	71	25659	15080	135	75	51630	28648	122	142
	V529_22370	2316155	2316847	+	2316155	2316847	CDS	690	230	230	1	8.58e-161	-	Prophage pi3 protein 59	-	-	-	-	-	-	-	7556	5102	9	7	17210	13236	28	19	24738	14480	27	20	6944	5927	12	8	13116	5960	15	8	8674	5097	13	7	2810	1559	1	2
	V529_22380	2316941	2318431	-	2318431	2316941	CDS	1488	496	496	1	0	rfaG	Poly(glycerol-phosphate)alpha-glucosyltransferase	COG0438	K00712	pfam00534, Glycos_transf_1, Glycosyl transferases group 1. Mutations in this domain of human PIGA lead to disease (Paroxysmal Nocturnal haemoglobinuria). Members of this family transfer activated sugars to a variety of substrates, including glycogen, Fructose-6-phosphate and lipopolysaccharides. Members of this family transfer UDP, ADP, GDP or CMP linked sugars. The eukaryotic glycogen synthases …	-	M	Cell envelope biogenesis, outer membrane	CELLULAR PROCESSES AND SIGNALING	5536	3738	3	2	10987	8450	8	5	11093	6493	5	4	7749	6614	6	4	26519	12050	14	8	17577	10330	12	6	9622	5339	3	3
	V529_22390	2318794	2319390	+	2318794	2319390	CDS	594	198	198	1	1.61e-142	-	RNA polymerase sigma70 ECF	-	-	-	-	-	-	-	367	247	0	0	485	373	0	0	764	447	0	0	374	319	0	0	510	231	0	0	115	67	0	0	0	0	0	0
	V529_22400	2319599	2320126	+	2319599	2320126	CDS	525	175	None	-	None	-	Hypothetical protein	-	-	-	-	-	-	-	16371	11056	25	20	23737	18256	50	34	39101	22887	56	43	31454	26847	73	50	1242	564	1	1	1650	969	3	1	3263	1810	2	3
	V529_22410	2320313	2321473	-	2321473	2320313	CDS	1158	386	385	1.0026	0	-	N-acetylmuramoyl-L-alanine amidase	COG5632	-	pfam01471, PG_binding_1, Putative peptidoglycan binding domain. This domain is composed of three alpha helices. This domain is found at the N or C terminus of a variety of enzymes involved in bacterial cell wall degradation. This domain may have a general peptidoglycan binding function. This family is found N-terminal to the catalytic domain of matrixins. The domain is found to bind peptidoglycan…	-	M	Cell envelope biogenesis, outer membrane	CELLULAR PROCESSES AND SIGNALING	1332	899	0	0	881	677	0	0	1376	805	0	0	1550	1322	1	1	2006	911	1	0	3185	1871	2	1	1663	922	0	0
	V529_22420	2321519	2321941	-	2321941	2321519	CDS	420	140	140	1	2.98e-82	-	Holin Lysis protein	COG4824	-	pfam05105, Phage_holin_4, Holin family. Phage holins and lytic enzymes are both necessary for bacterial lysis and virus dissemination.This family also includes TcdE/UtxA involved in toxin secretion in Clostridium difficile.	-	R	General function prediction only	POORLY CHARACTERIZED	2276	1537	4	3	2022	1555	5	3	2743	1605	4	3	2087	1781	6	4	1998	907	3	2	3356	1972	8	4	2676	1484	3	3
	V529_22430	2321991	2322176	-	2322176	2321991	CDS	183	61	61	1	1.36e-39	-	Hypothetical protein	-	-	pfam09693, Phage_XkdX, Phage uncharacterized protein (Phage_XkdX). This entry identifies a family of small (about 50 amino acid) phage proteins, found in at least 12 different phage and prophage regions of Gram-positive bacteria. In a number of these phage, the gene for this protein is found near the holin and endolysin genes.	-	-	-	-	1176	794	5	4	1016	781	6	4	1864	1091	7	5	745	635	4	3	5105	2319	22	12	4414	2594	25	13	1244	690	3	3
	V529_22440	2322176	2322538	-	2322538	2322176	CDS	360	120	120	1	2.76e-41	-	Hypothetical protein	-	-	-	-	-	-	-	1244	840	2	2	2681	2061	8	5	3454	2021	7	5	2418	2063	8	5	12696	5769	28	15	8447	4964	24	13	3526	1956	4	5
	V529_22450	2322535	2324358	-	2324358	2322535	CDS	1821	607	607	1	0	-	SPBc2 prophage-derived protein YomR	-	-	pfam10651, DUF2479, Domain of unknown function (DUF2479). This domain is found in phage from a number of different bacteria. It is purported to be a putative long tail fibre (Bacteriophage A118) protein, but this could not be confirmed.	-	-	-	-	3284	2217	1	1	6731	5176	4	2	9125	5341	3	2	3753	3203	2	1	27586	12535	12	6	19471	11443	11	6	6776	3759	1	2
	V529_22460	2324373	2326937	-	2326937	2324373	CDS	2562	854	854	1	0	-	Pre-neck appendage protein Late protein GP12	-	-	pfam11962, Peptidase_G2, Peptidase_G2, IMC autoproteolytic cleavage domain. This domain is found at the very C-terminus of bacteriophage parallel beta-helical tailspike proteins. It carries the enzymic residues that induce autoproteolytic cleavage to bring about maturation of the folding process of the helix in a chaperone-like manner. The domain thus mediates the assembly of a large tailspike pr…	-	-	-	-	7141	4822	2	1	4318	3320	1	1	8200	4799	2	1	5357	4572	2	1	22690	10310	7	4	25919	15233	10	5	15512	8607	2	3
	V529_22470	2326991	2328694	-	2328694	2326991	CDS	1701	567	567	1	0	flgJ	N-acetylmuramoyl-L-alanine amidase	COG1705	-	pfam06605, Prophage_tail, Prophage endopeptidase tail. This family is of prophage tail proteins that are probably acting as endopeptidases.	-	NU	Cell motility and secretion / Intracellular trafficking and secretion	CELLULAR PROCESSES AND SIGNALING	2872	1939	1	1	6780	5214	4	3	12272	7183	5	4	4165	3555	3	2	31988	14535	15	8	21979	12917	13	7	9520	5282	2	3
	V529_22480	2328709	2329548	-	2329548	2328709	CDS	837	279	279	1	0	-	Phage-like protein	-	-	pfam05709, Sipho_tail, Phage tail protein. This family consists of several Siphovirus and other phage tail component proteins as well as some bacterial proteins of unknown function.	-	-	-	-	1316	888	1	1	2346	1804	3	2	4007	2345	3	2	2525	2155	3	2	3179	1444	3	1	1064	625	1	0	1760	976	1	1
	V529_22490	2329542	2334029	-	2334029	2329542	CDS	4485	1495	1495	1	0	-	SPBc2 prophage-derived transglycosylase	COG3953	-	pfam10145, PhageMin_Tail, Phage-related minor tail protein. Members of this family are found in putative phage tail tape measure proteins.	-	R	General function prediction only	POORLY CHARACTERIZED	9957	6724	1	1	7395	5687	1	1	17851	10448	3	2	8557	7303	2	1	8550	3885	1	0	12506	7350	2	1	7669	4255	0	0
GI10	V529_39670	4008553	4010478	+	4008553	4010478	CDS	1923	641	641	1	0	fbp	Fbp	COG3855	K04041	pfam06874, FBPase_2, Firmicute fructose-1,6-bisphosphatase. This family consists of several bacterial fructose-1,6-bisphosphatase proteins (EC:3.1.3.11) which seem to be specific to phylum Firmicutes. Fructose-1,6-bisphosphatase (FBPase) is a well known enzyme involved in gluconeogenesis. This family does not seem to be structurally related to pfam00316.	fructose-1,6-bisphosphatase Fbp	G	Carbohydrate transport and metabolism	METABOLISM	63004	42549	27	22	45530	35017	26	18	66140	38714	26	20	65578	55973	42	29	62158	28245	26	14	42603	25039	23	13	35732	19827	8	10
	V529_39680	4010518	4010976	-	4010976	4010518	CDS	456	152	152	1	1.14e-110	-	Carbon monoxide dehydrogenase small subunit	COG2080	K03518	pfam01799, Fer2_2, [2Fe-2S] binding domain.	-	C	Energy production and conversion	METABOLISM	4553	3074	8	6	3236	2488	7	5	3188	1866	5	4	4019	3430	10	7	109314	49673	192	108	56688	33317	130	72	39727	22043	41	48
	V529_39690	4010969	4011811	-	4011811	4010969	CDS	840	280	280	1	0	-	Xanthine dehydrogenase FAD-binding subunit	COG1319	-	pfam00941, FAD_binding_5, FAD binding domain in molybdopterin dehydrogenase.	-	C	Energy production and conversion	METABOLISM	8579	5793	8	6	5826	4480	7	5	9979	5841	9	6	6027	5144	8	6	171825	78078	164	92	100055	58805	125	69	81912	45451	46	53
	V529_39700	4011798	4014128	-	4014128	4011798	CDS	2328	776	776	1	0	-	Carbon monoxide dehydrogenase large subunit	COG1529	-	pfam02738, Ald_Xan_dh_C2, Molybdopterin-binding domain of aldehyde dehydrogenase.	-	C	Energy production and conversion	METABOLISM	18346	12389	6	5	19791	15221	9	6	15587	9123	5	3	10227	8729	5	3	294104	133642	101	57	191839	112749	87	48	131574	73008	26	31
	V529_39710	4014134	4014754	-	4014754	4014134	CDS	618	206	174	1.18391	2.78e-117	-	Xanthine dehydrogenase	COG2068	K07141	pfam12804, NTP_transf_3, MobA-like NTP transferase domain. This family includes the MobA protein (Molybdopterin-guanine dinucleotide biosynthesis protein A). The family also includes a wide range of other NTP transferase domain.	-	R	General function prediction only	POORLY CHARACTERIZED	2583	1744	3	2	2651	2038	4	3	3977	2327	4	3	2536	2164	5	3	80236	36459	104	58	35905	21102	61	33	9527	5286	7	8
	V529_39720	4014751	4015767	-	4015767	4014751	CDS	1014	338	338	1	0	-	Xanthine dehydrogenase	COG1975	K07402	pfam13478, XdhC_C, XdhC Rossmann domain. This entry is the rossmann domain found in the Xanthine dehydrogenase accessory protein.	-	O	Posttranslational modification, protein turnover, chaperones	CELLULAR PROCESSES AND SIGNALING	3288	2220	2	2	7955	6118	8	6	12382	7247	9	7	5508	4701	6	4	180049	81815	142	80	99774	58640	103	57	22080	12251	10	12
	V529_39730	4015836	4016852	-	4016852	4015836	CDS	1014	338	338	1	0	-	Hypothetical protein	COG4129	-	pfam13515, FUSC_2, Fusaric acid resistance protein-like.	-	S	Function unknown	POORLY CHARACTERIZED	2613	1764	2	1	9515	7317	10	7	15682	9179	11	9	8693	7419	10	7	12255	5568	9	5	12607	7409	13	7	8483	4707	3	4
	V529_39740	4017296	4018066	-	4018066	4017296	CDS	768	256	None	-	None	-	Hypothetical protein	-	-	-	-	-	-	-	13895	9383	15	12	17227	13249	25	17	28329	16581	27	21	23828	20338	38	26	21025	9553	21	12	12881	7570	17	9	5555	3082	3	3
	V529_39750	4019244	4020932	-	4020932	4019244	CDS	1686	562	None	-	None	-	Hypothetical protein	-	-	-	-	-	-	-	32023	21626	15	12	57805	44457	38	26	121365	71039	54	42	80181	68438	58	40	66017	29998	31	17	44313	26044	27	15	6981	3873	1	2
	V529_39760	4021219	4021698	-	4021698	4021219	CDS	477	159	159	1	9.39e-112	yydA	RRNA large subunit methyltransferase	COG1576	K00783	pfam02590, SPOUT_MTase, Predicted SPOUT methyltransferase. This family of proteins are predicted to be SPOUT methyltransferases.	SPOUT methyltransferase family protein; crystal structure shows homodimer; in Escherichia coli this protein methylates pseudouridine at position 1915 of the 23S ribosomal RNA	S	Function unknown	POORLY CHARACTERIZED	10359	6995	18	14	7740	5952	18	12	19245	11264	30	23	12774	10903	32	22	19899	9042	33	18	16737	9836	36	20	7746	4298	7	8
	V529_39770	4021779	4021949	-	4021949	4021779	CDS	168	56	56	1	1.34e-36	-	Hypothetical protein	-	-	-	-	-	-	-	3105	2096	15	12	3236	2488	21	14	4025	2355	17	13	3406	2907	24	17	4806	2183	22	12	4642	2728	28	15	2482	1377	6	8
	V529_39780	4022103	4022273	-	4022273	4022103	CDS	168	56	None	-	None	-	Hypothetical protein	-	-	-	-	-	-	-	3497	2361	17	13	2199	1691	14	9	3044	1781	13	10	2522	2152	18	12	3985	1810	18	10	1133	665	7	3	1553	861	4	5
	V529_39790	4022330	4022596	-	4022596	4022330	CDS	264	88	None	-	None	-	Hypothetical protein	-	-	-	-	-	-	-	130	87	0	0	469	360	1	1	194	113	0	0	525	448	2	1	2975	1351	8	5	2025	1190	8	4	818	453	1	1
	V529_39800	4022593	4023756	-	4023756	4022593	CDS	1161	387	387	1	0	-	Hypothetical protein	-	-	-	putative protein YycP	-	-	-	8122	5485	5	4	6257	4812	6	4	15430	9031	10	7	21719	18538	23	15	65647	29830	45	25	89292	52479	81	45	29996	16644	12	14
	V529_39810	4023767	4024516	-	4024516	4023767	CDS	747	249	250	0.996	0	-	Hypothetical protein	COG3863	-	-	hypothetical protein; expressed in presence of soil extract	S	Function unknown	POORLY CHARACTERIZED	4994	3372	5	4	5689	4375	8	5	12970	7591	13	10	14771	12607	24	16	44731	20326	48	27	55555	32651	78	43	28256	15678	18	20
	V529_39820	4024699	4025679	+	4024699	4025679	CDS	978	326	326	1	0	-	Aldo/keto reductase	COG0667	-	pfam00248, Aldo_ket_red, Aldo/keto reductase family. This family includes a number of K+ ion channel beta chain regulatory domains - these are reported to have oxidoreductase activity.	-	C	Energy production and conversion	METABOLISM	94734	63977	80	65	67586	51980	77	52	160456	93920	124	95	79770	68087	100	69	84092	38211	69	38	77666	45646	83	46	63325	35138	30	35
	V529_39830	4025709	4026182	-	4026182	4025709	CDS	471	157	157	1	1.36e-110	yycN	Acetyltransferase	COG1670	-	pfam00583, Acetyltransf_1, Acetyltransferase (GNAT) family. This family contains proteins with N-acetyltransferase functions such as Elp3-related proteins.	putative protein YycN	J	Translation, ribosomal structure and biogenesis	INFORMATION STORAGE AND PROCESSING	240317	162296	424	342	149357	114870	355	242	346553	202850	556	427	149043	127215	389	268	141568	64329	240	135	78860	46348	176	97	118443	65722	119	138
	V529_39840	4026230	4026364	-	4026364	4026230	CDS	132	44	None	-	None	-	Hypothetical protein	-	-	-	-	-	-	-	82274	55563	510	411	54474	41895	455	310	133488	78135	752	578	61653	52623	565	389	39832	18099	237	134	20540	12071	161	89	55798	30961	197	229
	V529_39850	4026351	4027466	-	4027466	4026351	CDS	1113	371	371	1	0	-	Response regulator aspartate phosphatase	COG2909	-	-	-	K	Transcription	INFORMATION STORAGE AND PROCESSING	705426	476404	529	426	770503	592594	779	530	1802302	1054952	1229	945	537483	458767	595	411	383629	174323	277	156	264355	155369	250	139	364496	202253	156	181
	V529_39860	4027597	4028487	-	4028487	4027597	CDS	888	296	296	0.925676	0	rocF	RocF	COG0010	K01476	pfam00491, Arginase, Arginase family.	-	E	Amino acid transport and metabolism	METABOLISM	175633	118612	165	133	102709	78993	130	88	121134	70904	103	79	109208	93214	151	104	121075	55017	109	61	80252	47166	95	52	64275	35665	34	40
	V529_39870	4028561	4029961	-	4029961	4028561	CDS	1398	466	466	1	0	rocE	RocE	COG0833	K02205	pfam00324, AA_permease, Amino acid permease.	amino acid permease RocE	E	Amino acid transport and metabolism	METABOLISM	123068	83113	73	59	61003	46917	49	33	83861	49086	45	35	75026	64038	66	45	78779	35797	45	25	47630	27993	35	19	49609	27527	16	19
	V529_39880	4030185	4031390	-	4031390	4030185	CDS	1203	401	401	1	0	rocD	Ornithine--oxo-acid transaminase	COG4992	K00819	pfam00202, Aminotran_3, Aminotransferase class-III.	ornithine aminotransferase RocD	E	Amino acid transport and metabolism	METABOLISM	144032	97270	99	80	66579	51205	62	42	107646	63009	67	52	88492	75532	90	62	56518	25682	37	21	38793	22799	34	18	41654	23113	16	19
	V529_39890	4031426	4031581	-	4031581	4031426	CDS	153	51	None	-	None	-	Hypothetical protein	-	-	-	-	-	-	-	12	8	0	0	75	57	0	0	158	92	0	0	622	530	4	3	400	181	2	1	143	84	0	0	490	271	1	1
	V529_39900	4031620	4032255	-	4032255	4031620	CDS	633	211	211	1	5.51e-148	-	Immunity protein sdpI	COG5658	-	-	-	S	Function unknown	POORLY CHARACTERIZED	29218	19732	38	31	26008	20002	46	31	46474	27202	55	42	27533	23500	53	36	15525	7054	19	11	13347	7844	22	12	15841	8789	11	13
	V529_39910	4032252	4032539	-	4032539	4032252	CDS	285	95	95	1	3.8e-62	arsR	Transcriptional repressor sdpR	COG0640	-	pfam01022, HTH_5, Bacterial regulatory protein, arsR family. Members of this family contains a DNA binding 'helix-turn-helix' motif. This family includes other proteins which are not included in the Prosite definition.	-	K	Transcription	INFORMATION STORAGE AND PROCESSING	8450	5706	24	19	17806	13694	69	47	29619	17337	78	60	13853	11824	59	41	4387	1993	12	6	5653	3322	20	11	7443	4130	12	14
	V529_39920	4032714	4034129	+	4032714	4034129	CDS	1413	471	471	1	0	rocR	Arginine utilization regulatory protein RocR	COG3829	K06714	pfam00158, Sigma54_activat, Sigma-54 interaction domain.	arginine utilization regulatory protein RocR	KT	Transcription	INFORMATION STORAGE AND PROCESSING	23909	16146	14	11	27197	20917	21	14	33228	19449	17	13	22347	19074	19	13	33407	15180	19	10	35981	21147	26	14	18016	9996	6	7
	V529_39930	4034171	4034890	-	4034890	4034171	CDS	717	239	239	1	0	-	Histone arginine demethylase JMJD6	-	-	pfam13621, Cupin_8, Cupin-like domain. This cupin like domain shares similarity to the JmjC domain.	-	-	-	-	335910	226854	390	315	144609	111218	226	154	222492	130232	235	180	224481	191605	385	266	97221	44177	108	61	98898	58125	145	80	314634	174586	208	242
	V529_39940	4034904	4036529	-	4036529	4034904	CDS	1623	541	541	1	0	-	ABC transporter ATP-binding protein	COG0488	-	pfam12848, ABC_tran_2, ABC transporter. This domain is related to pfam00005.	-	R	General function prediction only	POORLY CHARACTERIZED	556951	376132	286	231	232223	178602	161	109	494266	289311	231	177	433741	370218	330	227	168588	76607	83	47	153837	90414	100	55	407244	225974	119	138
GI11	V529_40290	4070118	4071662	+	4070118	4071662	CDS	1542	514	514	1	0	yveB	Levanase	COG1621	K01212	pfam00251, Glyco_hydro_32N, Glycosyl hydrolases family 32 N-terminal domain. This domain corresponds to the N-terminal domain of glycosyl hydrolase family 32 which forms a five bladed beta propeller structure.	putative protein YveB	G	Carbohydrate transport and metabolism	METABOLISM	5081	3431	2	2	2494	1918	1	1	2384	1395	1	0	1649	1407	1	0	3468	1575	1	1	4232	2487	2	1	392	217	0	0
	V529_40300	4071742	4072404	+	4071742	4072404	CDS	660	220	220	1	3.68e-146	-	Transcriptional regulator	COG1802	-	pfam07729, FCD, FCD domain. This domain is the C-terminal ligand binding domain of many members of the GntR family. This domain probably binds to a range of effector molecules that regulate the transcription of genes through the action of the N-terminal DNA-binding domain pfam00392. This domain is found in E. coli nanR and dgoR that are regulators of sugar biosynthesis operons. It is also in the …	-	K	Transcription	INFORMATION STORAGE AND PROCESSING	22997	15530	29	23	27816	21393	47	32	41848	24495	48	36	23444	20010	43	30	39169	17798	47	26	19103	11227	30	16	10718	5947	7	8
	V529_40310	4072482	4072991	-	4072991	4072482	CDS	507	169	169	1	5.19e-123	dinB	DinB	COG2318	-	pfam05163, DinB, DinB family. DNA damage-inducible (din) genes in Bacillus subtilis are coordinately regulated and together compose a global regulatory network that has been termed the SOS-like or SOB regulon. This family includes DinB from B. subtilis.	nuclease inhibitor DinB	S	Function unknown	POORLY CHARACTERIZED	31268	21116	51	41	26799	20611	59	40	44196	25869	65	50	28484	24312	69	47	28233	12829	44	25	29220	17173	60	33	29592	16420	27	32
	V529_40320	4073042	4074259	-	4074259	4073042	CDS	1215	405	431	0.939675	0	-	Major Facilitator Superfamily protein	-	-	-	-	-	-	-	17498	11817	12	9	31126	23939	28	19	49974	29251	31	24	27639	23591	28	19	36415	16547	24	13	29502	17339	25	14	28021	15548	10	12
	V529_40330	4074593	4074961	-	4074961	4074593	CDS	366	122	122	1	1.01e-78	-	Hypothetical protein	COG3759	K08987	pfam06993, DUF1304, Protein of unknown function (DUF1304). This family consists of several hypothetical bacterial proteins of around 120 residues in length. The function of this family is unknown.	-	S	Function unknown	POORLY CHARACTERIZED	5832	3938	13	10	3059	2352	9	6	5138	3007	10	8	2631	2245	8	6	4482	2036	9	5	5565	3270	15	8	6508	3611	8	9
	V529_40340	4074992	4075630	-	4075630	4074992	CDS	636	212	212	1	8.44e-158	-	Hypothetical protein	COG0778	K00540	pfam00881, Nitroreductase, Nitroreductase family. The nitroreductase family comprises a group of FMN- or FAD-dependent and NAD(P)H-dependent enzymes able to metabolize nitrosubstituted compounds.	NADH dehydrogenase YdgI	C	Energy production and conversion	METABOLISM	15394	10396	20	16	16189	12450	28	19	24560	14375	29	22	8766	7482	16	11	14666	6664	18	10	15344	9018	25	14	13289	7373	9	11
	V529_40350	4075644	4076078	-	4076078	4075644	CDS	432	144	144	1	1.49e-101	ydgJ	Multiple antibiotic resistance protein marR	COG1846	-	pfam01047, MarR, MarR family. The Mar proteins are involved in the multiple antibiotic resistance, a non-specific resistance system. The expression of the mar operon is controlled by a repressor, MarR. A large number of compounds induce transcription of the mar operon. This is thought to be due to the compound binding to MarR, and the resulting complex stops MarR binding to the DNA. With the MarR…	HTH-type transcriptional regulator YdgJ	K	Transcription	INFORMATION STORAGE AND PROCESSING	6432	4343	12	9	12005	9233	31	21	15860	9283	27	21	6707	5724	19	13	5724	2601	10	5	5638	3313	13	7	5310	2946	5	6
	V529_40360	4076217	4077095	-	4077095	4076217	CDS	876	292	292	1	0	-	Hypothetical protein	COG1284	-	pfam10035, DUF2179, Uncharacterized protein conserved in bacteria (DUF2179). This domain, found in various hypothetical bacterial proteins, has no known function.	putative protein YdeO	S	Function unknown	POORLY CHARACTERIZED	30851	20834	29	23	39159	30117	50	34	43844	25663	37	29	39521	33733	55	38	61365	27884	56	31	30977	18206	37	20	23628	13110	12	14
	V529_40370	4077263	4077715	-	4077715	4077263	CDS	450	150	150	1	1.05e-107	yybA	Transcriptional regulator slyA Regulator of antibiotic and pigment protein	COG1846	-	pfam01047, MarR, MarR family. The Mar proteins are involved in the multiple antibiotic resistance, a non-specific resistance system. The expression of the mar operon is controlled by a repressor, MarR. A large number of compounds induce transcription of the mar operon. This is thought to be due to the compound binding to MarR, and the resulting complex stops MarR binding to the DNA. With the MarR…	transcription regulator homolog YybA	K	Transcription	INFORMATION STORAGE AND PROCESSING	6394	4318	11	9	6677	5135	16	11	10761	6298	18	13	7346	6270	20	13	6475	2942	11	6	7779	4571	18	10	3614	2005	3	4
	V529_40380	4077836	4078267	+	4077836	4078267	CDS	429	143	143	1	1.04e-101	yyaT	Acetyltransferase	COG2153	-	pfam13508, Acetyltransf_7, Acetyltransferase (GNAT) domain. This domain catalyzes N-acetyltransferase reactions.	putative protein YyaT	R	General function prediction only	POORLY CHARACTERIZED	1834	1238	3	2	1039	799	2	1	2992	1751	5	4	1816	1550	5	3	3197	1452	5	3	2255	1325	5	3	2078	1153	2	2
	V529_40390	4078656	4079522	+	4078656	4079522	CDS	864	288	288	1	0	-	Hypothetical protein	-	-	pfam07485, DUF1529, Domain of Unknown Function (DUF1259). This family is the lppY/lpqO homologue family.	-	-	-	-	2528	1707	2	1	4030	3099	5	3	624	365	0	0	580	495	0	0	1565661	711447	1456	820	748063	439659	913	507	2211776	1227284	1218	1415
	V529_40400	4079710	4080111	-	4080111	4079710	CDS	399	133	None	-	None	-	Hypothetical protein	COG0599	K01607	pfam02627, CMD, Carboxymuconolactone decarboxylase family. Carboxymuconolactone decarboxylase (CMD) EC:4.1.1.44 is involved in protocatechuate catabolism. In some bacteria a gene fusion event leads to expression of CMD with a hydrolase involved in the same pathway. In these bifunctional proteins CMD represents the C-terminal domain, pfam00561 represents the N-terminal domain.	-	S	Function unknown	POORLY CHARACTERIZED	1457	983	3	2	2738	2105	7	5	2649	1550	5	3	2855	2436	8	6	1484	674	2	1	469	275	1	0	556	308	0	0
	V529_40410	4080216	4081124	-	4081124	4080216	CDS	906	302	302	1	0	-	HTH-type transcriptional regulator	COG0583	-	pfam03466, LysR_substrate, LysR substrate binding domain. The structure of this domain is known and is similar to the periplasmic binding proteins.	-	K	Transcription	INFORMATION STORAGE AND PROCESSING	3422	2311	3	2	5192	3993	6	4	5600	3277	4	3	3282	2801	4	3	2428	1103	2	1	1476	867	1	0	657	364	0	0
	V529_40420	4081222	4082028	+	4081222	4082028	CDS	804	268	268	1	0	yxjF1	3-hydroxybutyrate dehydrogenase	COG1028	K00019	pfam00106, adh_short, short chain dehydrogenase. This family contains a wide variety of dehydrogenases.	catalyzes the formation of acetoacetate from 3-hydroxybutyrate	IQR	Lipid transport and metabolism	METABOLISM	14467	9770	15	12	15618	12011	21	14	22809	13350	21	16	24990	21330	38	26	6997	3179	6	3	3694	2171	4	2	3245	1800	1	2
	V529_40430	4082849	4083394	+	4082849	4083394	CDS	543	181	181	1	1.45e-124	-	Hypothetical protein	-	-	-	-	-	-	-	34736	23458	53	42	53255	40958	110	75	99699	58357	138	106	36736	31355	83	57	34463	15660	50	28	24145	14190	46	25	8976	4980	7	9
	V529_40440	4083523	4083981	-	4083981	4083523	CDS	456	152	152	1	8.13e-105	-	Stage III sporulation protein AH	-	-	-	-	-	-	-	69206	46737	126	101	86862	66805	213	145	62235	36428	103	79	66491	56753	179	123	47396	21537	83	46	36230	21293	83	46	21690	12035	22	26
	V529_40450	4084057	4084842	-	4084842	4084057	CDS	783	261	261	1	0	-	Hypothetical protein	-	-	-	-	-	-	-	83498	56389	88	71	102945	79175	147	100	100088	58585	96	74	101609	86728	159	110	75441	34280	77	43	64552	37939	86	48	27041	15004	16	19
	V529_40460	4084857	4085846	-	4085846	4084857	CDS	987	329	329	1	0	aprE	Peptidase S8 and S53 subtilisin kexin sedolisin	COG1404	-	pfam00082, Peptidase_S8, Subtilase family. Subtilases are a family of serine proteases. They appear to have independently and convergently evolved an Asp/Ser/His catalytic triad, like that found in the trypsin serine proteases (see pfam00089). Structure is an alpha/beta fold containing a 7-stranded parallel beta sheet, order 2314567.	-	O	Posttranslational modification, protein turnover, chaperones	CELLULAR PROCESSES AND SIGNALING	12748	8609	10	8	42864	32966	48	33	51609	30208	39	30	35015	29886	43	30	19446	8836	15	8	19760	11613	21	11	3980	2208	1	2
	V529_40470	4086424	4087872	-	4087872	4086424	CDS	1446	482	482	1	0	aRO8	GntR family transcriptional regulator	COG1167	-	pfam00155, Aminotran_1_2, Aminotransferase class I and II.	-	KE	Transcription / Amino acid transport and metabolism	INFORMATION STORAGE AND PROCESSING	6971	4707	4	3	5432	4177	4	2	9686	5669	5	3	5130	4378	4	3	3305	1501	1	1	3822	2246	2	1	1124	623	0	0
	V529_40480	4088000	4088911	+	4088000	4088911	CDS	909	303	303	1	0	rhaT	Putative transporter yoaV	COG0697	-	pfam00892, EamA, EamA-like transporter family. This family includes many hypothetical membrane proteins of unknown function. Many of the proteins contain two copies of the aligned region. The family used to be known as DUF6.	-	GER	Carbohydrate transport and metabolism / Amino acid transport and metabolism / General function prediction only	METABOLISM	865	584	0	0	877	674	1	0	819	479	0	0	400	341	0	0	229	104	0	0	512	300	0	0	142	78	0	0
	V529_40490	4089081	4089284	-	4089284	4089081	CDS	201	67	None	-	None	-	Hypothetical protein	-	-	-	-	-	-	-	0	0	0	0	7	5	0	0	84	49	0	0	3	2	0	0	312	141	1	0	141	82	0	0	201	111	0	0
	V529_40500	4089796	4090437	-	4090437	4089796	CDS	639	213	213	1	6.28e-154	acpD	NAD(P)H dehydrogenase (quinone)	COG1182	-	pfam02525, Flavodoxin_2, Flavodoxin-like fold. This family consists of a domain with a flavodoxin-like fold. The family includes bacterial and eukaryotic NAD(P)H dehydrogenase (quinone) EC:1.6.99.2. These enzymes catalyze the NAD(P)H-dependent two-electron reductions of quinones and protect cells against damage by free radicals and reactive oxygen species. This enzyme uses a FAD co-factor. The eq…	-	I	Lipid metabolism	METABOLISM	1585	1070	2	1	1062	816	1	1	1598	935	1	1	724	617	1	0	23610	10728	29	16	14582	8570	24	13	9239	5126	6	7
	V529_40510	4090996	4091133	+	4090996	4091133	CDS	135	45	167	0.269461	1.23e-21	-	HTH-type transcriptional regulator iscR	-	-	-	-	-	-	-	3051	2060	18	14	2498	1921	20	13	3014	1764	16	12	2522	2152	22	15	2922	1327	17	9	1491	876	11	6	920	510	3	3
	V529_40520	4091391	4091708	+	4091391	4091708	CDS	315	105	156	0.673077	6.67e-57	-	DoxX	-	-	-	-	-	-	-	489	330	1	1	385	296	1	0	919	537	2	1	141	120	0	0	1196	543	3	1	854	501	2	1	918	509	1	1
	V529_40530	4092300	4094189	+	4092300	4094189	CDS	1887	629	689	0.912917	0	-	Hypothetical protein	COG1331	K06888	pfam03190, DUF255, Protein of unknown function, DUF255.	putative protein YyaL	O	Posttranslational modification, protein turnover, chaperones	CELLULAR PROCESSES AND SIGNALING	27632	18661	12	9	21938	16872	13	8	35599	20837	14	11	24605	21001	16	11	151057	68641	64	36	114452	67266	64	35	56411	31301	14	16
	V529_40540	4094186	4095082	-	4095082	4094186	CDS	894	298	277	1.07581	0	yyaK	CAAX amino terminal protease family protein	-	K07052	-	-	-	-	-	42130	28452	39	31	38810	29848	48	33	55004	32195	46	35	51945	44337	71	49	128222	58264	115	64	104089	61176	122	68	57198	31738	30	35
	V529_40550	4095262	4096593	+	4095262	4096593	CDS	1329	443	443	1	0	yyaJ	Putative metabolite transport protein yyaJ	COG2814	K08369	pfam00083, Sugar_tr, Sugar (and other) transporter.	putative protein YyaJ	G	Carbohydrate transport and metabolism	METABOLISM	24039	16234	15	12	16670	12820	14	9	15496	9070	8	6	22705	19379	21	14	4521	2054	2	1	5199	3055	4	2	1453	806	0	0
	V529_40560	4096625	4097005	-	4097005	4096625	CDS	378	126	126	1	2.1e-89	yyaH	Lactoylglutathione lyase	COG0346	K01759	pfam00903, Glyoxalase, Glyoxalase/Bleomycin resistance protein/Dioxygenase superfamily.	putative protein YyaH	E	Amino acid transport and metabolism	METABOLISM	17436	11775	38	30	15183	11677	44	30	13403	7845	26	20	11322	9663	36	25	10311	4685	21	12	33081	19442	91	51	119737	66440	150	174
	V529_40570	4097062	4098000	-	4098000	4097062	CDS	936	312	312	1	0	ccpB	CcpB	COG1609	-	pfam00532, Peripla_BP_1, Periplasmic binding proteins and sugar binding domain of LacI family. This family includes the periplasmic binding proteins, and the LacI family transcriptional regulators. The periplasmic binding proteins are the primary receptors for chemotaxis and transport of many sugar based solutes. The LacI family of proteins consist of transcriptional regulators related to the lac…	catabolite control protein B (CcpB)	K	Transcription	INFORMATION STORAGE AND PROCESSING	17684	11942	15	12	18911	14544	22	15	23243	13604	18	14	16156	13789	21	14	18490	8401	15	8	26813	15758	30	16	29688	16473	15	17
	V529_40580	4098063	4098821	-	4098821	4098063	CDS	756	252	252	1	0	exoA	ExoA	COG0708	K01142	pfam03372, Exo_endo_phos, Endonuclease/Exonuclease/phosphatase family. This large family of proteins includes magnesium dependent endonucleases and a large number of phosphatases involved in intracellular signalling. This family includes: AP endonuclease proteins EC:4.2.99.18, DNase I proteins EC:3.1.21.1, Synaptojanin an inositol-1,4,5-trisphosphate phosphatase EC:3.1.3.56, Sphingomyelinase EC:3…	exodeoxyribonuclease ExoA	L	Replication, recombination and repair	INFORMATION STORAGE AND PROCESSING	27807	18779	30	24	19263	14815	28	19	20707	12120	20	15	26978	23027	43	30	19063	8662	20	11	12096	7109	16	9	18186	10091	11	13
	V529_40590	4098818	4099375	-	4099375	4098818	CDS	555	185	185	1	1.19e-134	adaB	AdaB	COG0350	K13531	pfam01035, DNA_binding_1, 6-O-methylguanine DNA methyltransferase, DNA binding domain. This domain is a 3 helical bundle.	O-6-methylguanine-DNA alkyltransferase AdaB	L	Replication, recombination and repair	INFORMATION STORAGE AND PROCESSING	16956	11451	25	20	11911	9160	24	16	14804	8665	20	15	12308	10505	27	18	9774	4441	14	7	14010	8234	26	14	11786	6539	10	11
[truncated: 10 more columns]
