# Supplementary material for: Whole transcriptomic analysis of the plant-beneficial rhizobacterium Bacillus amyloliquefaciens SQR9 during enhanced biofilm formation regulated by maize root exudates
Source: BMC Genomics. 2015 Sep 7;16(1):685. doi: 10.1186/s12864-015-1825-5 (PMC4562157; doi:10.1186/s12864-015-1825-5)
Supplement: Additional file 12: Table S6. — Illumina RNA-Seq data of all significantly differentially expressed genes in different categories (Sheet 1, 24 h post-inoculation; Sheet 2, 48 h post-inoculation). (XLSX 275 kb) [file 12864_2015_1825_MOESM12_ESM.xlsx]

## Sheet: 24h
Table S6 Illumina RNA-Seq data of all significantly differentially expressed genes in different categories (Sheet 1, 24 h post-inoculation; Sheet 2, 48 h post-inoculation)
Locus	Start	End	Length	Gene	Control		Maize root exudates		Fold_change normalized	q-value	Result	Proudct
					Reads	RPM	Reads	RPM
1.1 Cell wall
V529_01780	180036	180965	930	murQ	850	155.237	1033	233.901	1.54034	4.12922e-20	up	N-acetylmuramic acid 6-phosphate etherase
V529_16850	1810285	1811043	759	cwlC	15159	4820.43	7751	3078.27	0.64807	5.85069e-224	down	Sporulation-specific N-cetylmuramoyl-L-alanine amidase
V529_30450	3111020	3111424	405	ytkC	2333	1964.13	907	982.347	0.492751	1.79124e-80	down	Autolytic amidase YtkC
V529_35380	3589257	3590015	759	tuaG	1190	1911.9	615	1251.99	0.655032	9.66722e-18	down	Teichuronic acid biosynthesis glycosyl transferase;probably involved in elicitation of plant basal defence
V529_35390	3590039	3590719	681	tuaF	726	1168.65	280	570.725	0.488828	3.28149e-26	down	Teichuronic acid biosynthesis protein; probably involved in elicitation of plant basal defence
V529_35400	3590716	3592203	1488	tuaE	700	1128.12	262	534.341	0.474393	5.37216e-27	down	Teichuronic acid biosynthesis protein; probably involved in elicitation of plant basal defence
V529_35410	3592271	3593611	1341	tuaD	1286	2074.86	511	1042.73	0.503633	1.31044e-42	down	UDP-glucose 6-dehydrogenase; probably involved in elicitation of plant basal defence
V529_35420	3593616	3594812	1197	tuaC	457	738.865	205	418.751	0.568555	1.11152e-11	down	Teichuronic acid biosynthesis glycosyl transferase; probably involved in elicitation of plant basal defence
V529_35430	3594809	3596257	1449	tuaB	393	635.862	149	304.488	0.480539	3.2524e-15	down	Teichuronic acid biosynthesis protein; probably involved in elicitation of plant basal defence
V529_35440	3596294	3596953	660	tuaA	371	600.648	147	300.492	0.502202	4.02902e-13	down	Undecaprenyl-phosphate N-acetylgalactosaminyl 1-phosphate transferase; probably involved in elicitation of plant basal defence
V529_35460	3598683	3600803	2121	lytB	129	209.029	171	349.759	1.68012	2.19961e-05	up	Amidase enhancer precursor (Modifier protein of major autolysin)
V529_35500	3603650	3604534	885	gtaB	3469	5635.68	1725	3538.73	0.63026	7.19966e-58	down	UTP-glucose-1-phosphate uridylyltransferase
V529_35520	3606139	3606966	828	tagG	882	1446.26	450	928.798	0.646664	4.2351e-14	down	Teichoic acid translocation permease protein
V529_35580	3613828	3616473	2646	lytD	140	234.551	176	369.568	1.59338	9.82731e-05	up	Beta-N-acetylglucosaminidase (major autolysin)
1.2 Transport/binding proteins and lipoproteins
V529_00580	65874	67454	1581	yabM	1124	180.056	384	78.04	0.433012	3.29835e-51	down	Amino acid transport protein YabM
V529_01630	161031	162245	1215	glcP1	745	135.624	385	86.878	0.654997	1.70317e-11	down	Glucose/mannose:H+ symporter/fucose permease GlcP1
V529_01680	167484	168464	981	ybaS	450	82.0645	576	130.202	1.62235	4.82723e-14	up	Sodium dependent transporter YbaS
V529_01700	169202	170224	1023	feuC	259	47.239	102	23.0602	0.499155	1.35415e-09	down	Iron-uptake system permease protein FeuC
V529_01710	170214	171221	1008	feuB	237	43.2284	118	26.6781	0.631057	6.88561e-05	down	Iron-uptake system permease protein FeuB
V529_01720	171241	172197	957	feuA	1461	266.496	557	125.933	0.483214	4.78097e-53	down	Iron-binding protein FeuA
V529_02210	217470	218804	1335	glpT	590	108.523	1093	249.046	2.34803	8.29228e-65	up	Glycerol-3-phosphate transporter GlpT
V529_02370	231855	233105	1251	gltP	53	9.76324	80	18.2658	1.91315	0.000526041	up	Proton/glutamate symport protein GltP
V529_02390	234584	236047	1464	ybgF	134	24.6858	60	13.7009	0.56752	0.000370608	down	Histidine permease YbgF
V529_02750	268978	269673	696	ycdI	195	36.0438	239	54.7522	1.55345	1.37223e-05	up	ABC transporter
V529_02780	271786	272382	597	yceC	384	70.9836	524	120.054	1.72956	1.00446e-15	up	ABC transporter
V529_02790	272406	272987	582	yceD	375	69.3248	469	107.466	1.58517	9.56438e-11	up	ABC transporter
V529_02800	273020	273598	579	yceE	418	77.2794	524	120.081	1.58887	5.55716e-12	up	ABC transporter
V529_02810	273637	274410	774	yceF	621	114.819	756	173.268	1.543	4.22102e-15	up	ABC transporter
V529_03510	370888	371679	792	yxeM	195	36.7524	68	15.8273	0.441986	2.07889e-09	down	Amino-acid ABC transporter binding protein yxem
V529_03520	371702	372376	675	yxeN	80	15.0785	25	5.81895	0.396082	3.30101e-05	down	Amino acid ABC transporter (permease); possibly involved in opine transport
V529_03530	372390	373139	750	yxeO	215	40.524	91	21.1811	0.53646	6.05255e-07	down	Probable amino acid ABC transporter (ATP-binding protein) YxeO
V529_03550	374305	375651	1347	yxeQ	154	29.0283	73	16.992	0.600809	0.00051122	down	Conserved hypothetical protein YxeQ
V529_03660	383720	384673	954	yclN	378	71.402	141	32.8884	0.472783	3.59413e-15	down	Ferrichrome ABC transporter (permease) YclN
V529_03670	384663	385610	948	yclO	674	127.324	227	52.9497	0.426875	6.23436e-32	down	Ferrichrome ABC transporter (permease) YclO
V529_03680	385604	386362	759	yclP	970	183.264	338	78.8455	0.441651	1.01845e-42	down	Ferrichrome ABC transporter (permease) YclP
V529_03690	386384	387328	945	yclQ	2054	388.137	759	177.066	0.468356	2.34619e-79	down	Ferrichrome ABC transporter (permease) YclQ
V529_03780	395855	396718	864	glcU	2019	381.857	2404	561.22	1.50915	1.01606e-41	up	Glucose uptake protein GlcU
V529_03840	401127	402560	1434	mtlA	572	108.562	851	199.402	1.88568	1.24444e-31	up	Phosphotransferase system (PTS) mannitol-specific enzyme IIABC component MtlA
V529_03850	402586	403017	432	levD	248	47.0739	518	121.399	2.64736	4.4796e-38	up	PTS mannitol-specific enzyme IIA component
V529_04420	452469	453725	1257	dctA	1256	240.641	2027	478.615	2.0455	3.77084e-90	up	C4-dicarboxylate transporter DctA
V529_04800	488483	489886	1404	proP	1616	316.186	741	177.502	0.581181	3.51485e-36	down	Permease
V529_05530	550162	551724	1563	yveA	1506	297.548	625	151.274	0.526005	1.11482e-44	down	Aspartate-proton symporter YveA
V529_06320	642929	644407	1479	opuE	683	137.012	192	47.2432	0.356299	4.54906e-43	down	Proline transporter OpuE
V529_06940	762485	763870	1386	yfnA	107	22.1164	152	38.5187	1.80051	7.9e-06	up	Metabolite transporter yfna
V529_07290	804439	805821	1383	nagP	1126	233.994	1906	485.497	2.14545	3.95011e-94	up	Phosphotransferase system (PTS) N-acetylglucosamine-specific enzyme IICB component
V529_07810	857960	859546	1587	glvC	232	48.5942	340	87.2881	1.85749	8.78767e-13	up	Phosphotransferase system (PTS) maltose-specific enzyme IICB component GlvC
V529_08440	926404	927171	768	ssuB	127	26.9555	170	44.2887	1.6966	1.68421e-05	up	Aliphatic sulfonates transport ATP-binding protein SsuB
V529_08460	928176	929009	834	ssuC	275	58.3736	421	109.698	1.94037	2.40773e-17	up	Aliphatic sulfonates transport permease protein SsuC
V529_08750	951432	952757	1326	yhcL	774	165.828	211	55.4963	0.345522	8.74359e-51	down	Sodium-dicarboxylate symporter YhcL
V529_09280	1004296	1004847	552	yheI	240	52.3705	336	90.5353	1.77445	3.18437e-11	up	ABC transporter
V529_09700	1039819	1041045	1227	ecsB	891	198.553	405	111.697	0.576119	5.89466e-21	down	ABC-type transporter;secretion to extracellular matrix
V529_10850	1150833	1152461	1629	appA	7325	1735.29	9349	2742.15	1.61768	3.18359e-210	up	Oligopeptide ABC transporter (oligopeptide-binding protein)
V529_12290	1272885	1274504	1620	dppE	2952	743.114	3685	1150.04	1.58218	9.35303e-77	up	Dipeptide ABC transporter (dipeptide-binding protein) (sporulation)
V529_13170	1349665	1351578	1914	ykvW	511	131.369	716	228.856	1.77593	8.6891e-23	up	Cation transport atpase YkvW
V529_13540	1385626	1386432	807	ykuT	1593	413.473	354	114.28	0.281658	1.54155e-132	down	Small-conductance mechanosensitive channel
V529_14860	1557804	1559255	1452	pyrP	1583	438.514	587	202.177	0.469993	6.21072e-61	down	Uracil permease PyrP
V529_18990	2063217	2064464	1248	yoaB	439	151.265	542	233.11	1.56484	1.05435e-11	up	Alpha-ketoglutarate permease
V529_26460	2718143	2719066	924	yqeW	686	350.31	283	180.261	0.522874	3.08547e-21	down	Putative Na+/anion cotransporter
V529_27030	2767901	2769859	1959	manP	164	86.7444	212	140.311	1.63843	5.63628e-06	up	Phosphotransferase system (PTS) mannose-specificenzyme IIBCA component manp
V529_27080	2774698	2775906	1209	yybF1	170	89.9538	203	134.424	1.5135	0.000168529	up	Hypothetical transport protein
V529_27140	2781591	2782391	801	yrhG	105	55.9388	137	91.4978	1.65373	0.000249453	up	Formate transporter
V529_29950	3063002	3063706	705	ythP	74	60.5018	105	110.156	1.79842	0.000248694	up	ABC transporter (ATP-binding protein) YthP
V529_30010	3068402	3069937	1536	opuD	1009	826.044	467	490.446	0.586625	2.48844e-22	down	Glycine betaine transporter
V529_30040	3071423	3072700	1278	msmE	56	45.8875	82	86.1656	1.85593	0.000768194	up	Multiple sugar-binding protein
V529_30250	3092933	3093811	879	ytrB	279	230.455	450	476.855	2.04429	8.58206e-21	up	Hypothetical ABC transporter ATP-binding protein
V529_30410	3107787	3108791	1005	ytlA	1378	1154.92	2327	2504.95	2.14034	3.88348e-114	up	ABC-transport system substrate-binding protein
V529_30420	3108803	3109585	783	ytlC	527	442.198	889	959.388	2.13809	4.09362e-44	up	ABC-transport system substrate-binding protein
V529_30430	3109560	3110372	813	ytlD	610	512.068	985	1064.01	2.04664	2.27276e-44	up	ABC transporter (permease)
V529_31210	3189099	3190172	1074	yufN	589	535.683	776	906.972	1.66986	2.0151e-20	up	Hypothetical lipoprotein
V529_31260	3194354	3196756	2403	mrpA	606	551.611	307	359.274	0.642097	2.845e-10	down	Monovalent cation/H+ antiporter subunit A
V529_31820	3251331	3252035	705	-	452	435.71	152	185.783	0.426226	8.01802e-22	down	ABC-transporter ATP-binding protein
V529_31830	3252028	3253683	1656	-	172	165.873	65	79.4615	0.478982	2.80543e-07	down	ABC-transporter ATP-binding protein
V529_32430	3306557	3307225	669	yusB	322	333.041	439	579.024	1.728	2.61637e-13	up	ABC transporter (permease)
V529_33030	3356577	3357380	804	fhuC	350	395.77	143	206.973	0.517848	1.32546e-11	down	Ferrichrome ABC transporter (ATP-binding protein) FhuC
V529_33040	3357399	3358409	1011	fhuG	226	255.655	114	165.033	0.639339	0.000159706	down	Ferrichrome ABC transporter (permease) FhuG
V529_33370	3395098	3396105	1008	-	119	139.079	148	220.614	1.57634	0.000515625	up	ABC-type polar amino acid transport system
V529_33390	3396878	3397585	708	ytmM	44	51.4367	73	108.856	2.10283	0.000196223	up	Amino-acid ABC transporter permease protein; possibly involved in octopin transport
V529_35640	3622981	3624357	1377	ywtG	2728	4597.53	652	1376.41	0.302927	1.26924e-208	down	Transport protein YwtG
V529_35800	3638670	3640163	1494	rbsA	51	87.9115	77	165.737	1.91362	0.000679169	up	Ribose ABC transport system, ATP-binding protein RbsA
V529_36340	3687567	3688778	1212	nrgA	240	460.977	295	751.462	1.55792	9.88666e-07	up	Ammonium transporter
V529_37060	3748513	3750240	1728	ywjA	921	2453.58	249	878.164	0.342669	6.66069e-61	down	ABC transporter ATP-binding protein YwjA
V529_37660	3802119	3803357	1239	ywfA	1005	3171.23	1200	4945.78	1.51339	1.33968e-21	up	Conserved hypothetical protein
V529_37680	3804815	3806233	1419	rocC	283	896.162	122	505.523	0.546397	1.9552e-08	down	Amino acid permease
V529_38350	3865896	3867230	1335	ywbA	277	1349.6	664	4039.3	3.03825	9.26002e-59	up	PTS system IIBC component YwbA
V529_38490	3881355	3881687	333	licA	595	3056.09	2000	13151.5	4.26037	4.40251e-251	up	Phosphotransferase system (PTS) lichenan specific enzyme IIA component LicA
V529_38500	3881706	3883064	1359	licC	1131	5826.95	3212	21402.8	3.59954	0	up	Phosphotransferase system (PTS) lichenan specific enzyme IIC component LicC
V529_38510	3883080	3883388	309	licB	844	4373.8	2125	14469.4	3.19118	8.1034e-198	up	Phosphotransferase system (PTS) lichenan specific enzyme IIB component LicB
V529_38550	3886577	3887605	1029	-	172	902.238	69	480.207	0.508458	1.84345e-06	down	Ferrichrome transport system permease
V529_38600	3891451	3891762	312	ydhM	34	179.571	61	426.615	2.27397	0.000227011	up	Cellobiose phosphotransferase system enzyme
V529_38780	3911793	3912893	1101	msmX	249	1360.34	561	4062.42	2.8556	6.99644e-46	up	Multiple sugar-binding transport ATP-binding protein MsmX
V529_38940	3928185	3929465	1281	citH	142	819.072	178	1367.32	1.58879	9.806e-05	up	Citrate transporter
V529_39300	3968082	3969044	963	yxeB	318	2043.41	131	1168.7	0.52213	1.94383e-10	down	ABC transporter (binding protein)
V529_39400	3977729	3979024	1296	iolF	69	446.252	219	1975.55	4.02281	5.35429e-27	up	Inositol transport protein IolF
V529_39480	3987584	3988972	1389	csbC	980	6415.59	241	2235.62	0.311692	5.01065e-73	down	Sugar transport
1.3 Sensors (signal transduction)
V529_15840	1652070	1654088	2019	cheA	238	69.3117	311	112.032	1.65622	1.37957e-08	up	Signal transduction histidine kinase CheA
V529_26890	2754756	2756054	1299	yrkQ	270	142.446	79	52.1766	0.37085	1.0251e-16	down	Two-component sensor histidine kinase
V529_30490	3112842	3113315	474	luxS	2945	2523.45	1407	1541.67	0.605541	7.09179e-57	down	S-ribosylhomocysteinase
V529_31120	3179495	3180778	1284	kinB	520	470.722	267	310.882	0.650792	1.56774e-08	down	Sporulation-specific ATP-dependent protein kinase KinB
1.4 Membrand bioenergetics (electron transport chain and ATP synthase)
V529_02500	246438	246827	390	ydfQ	190	35.0087	263	60.0658	1.75443	9.78738e-09	up	Conserved hypothetical protein
V529_13480	1381462	1381935	474	ykuN	218	56.4785	31	9.98802	0.180235	2.40906e-27	down	Flavodoxin
V529_13500	1382845	1383300	456	ykuP	293	75.9198	87	28.0321	0.376345	1.1433e-17	down	Probable flavodoxin-2 YkuP
V529_14300	1501071	1502141	1071	ctaC	5106	1366.72	6572	2192.58	1.63137	1.56202e-152	up	Cytochrome c oxidase subunit II precursor CtaC
V529_19630	2116038	2116649	612	yodC	1801	641.069	902	401.658	0.634786	9.83127e-30	down	Nitroreductase yodc
V529_23390	2400287	2400790	504	qcrA	2707	1069.62	3306	1623.48	1.54792	2.63038e-63	up	Menaquinol-cytochrome c reductase iron-sulfur subunit (Rieske iron-sulfur protein)
V529_28440	2910191	2911168	978	etfA	2444	1567.24	4348	3600.85	2.25488	2.67474e-236	up	Electron transfer flavoprotein (alpha subunit) involved in calcium carbonate precipitation
V529_28450	2911200	2911973	774	etfB	4263	2737.99	8450	7023.26	2.51233	0	up	Electron transfer flavoprotein (beta subunit)
V529_29520	3023343	3024533	1191	hmp	1081	778.73	1560	1487.77	1.82908	1.1994e-52	up	Nitric oxide dioxygenase
V529_33340	3392643	3393278	636	yvaB	1473	1718.2	1905	2830.49	1.63918	1.24347e-45	up	FMN-dependent NADH-azoreductase
V529_37020	3743684	3745792	2109	ywjF	2140	5655.33	2801	9760.19	1.65895	1.99551e-69	up	Unknown; similar to iron-sulphur-binding reductase
V529_37090	3752687	3753358	672	narI	218	583.587	270	954.01	1.56979	2.09653e-06	up	Nitrate reductase (gamma subunit) NarI
V529_37120	3755391	3759077	3687	narG	70	187.518	151	534.146	2.73409	2.2107e-12	up	Nitrate reductase delta chain NarG
1.5 Mobility and chemotaxis
V529_13280	1360923	1362890	1968	mcpC	146	37.662	242	77.6823	2.10086	2.4504e-12	up	Methyl-accepting chemotaxis protein McpC
V529_15610	1631908	1633503	1596	fliF	364	105.877	470	168.984	1.63656	5.5274e-12	up	Flagellar MS-ring protein
V529_15620	1633516	1634532	1017	fliG	263	76.5071	345	124.063	1.66264	1.57754e-09	up	Flagellar motor switch protein G
V529_15630	1634525	1635280	756	fliH	333	96.8776	516	185.578	1.96399	1.24847e-21	up	Flagellar assembly protein H
V529_15640	1635277	1636593	1317	fliI	245	71.2832	338	121.583	1.74858	7.73811e-11	up	Lagellum-specific ATP synthase
V529_15650	1636598	1637041	444	FliJ	89	25.8966	141	50.7258	2.008	5.78314e-07	up	Flagellar biosynthesis chaperone
V529_15660	1637053	1637667	615	ylxF	107	31.1349	134	48.2099	1.58729	0.000842303	up	Putative kinesin-like protein
V529_15670	1637674	1639017	1344	fliK	192	55.87	301	108.298	1.98701	2.11434e-13	up	Flagellar hook-length control protein
V529_15680	1639018	1639458	441	flgD	125	36.3757	187	67.2885	1.89612	7.4059e-08	up	Flagellar basal body rod modification protein
V529_15690	1639483	1640259	777	flgG	144	41.9063	241	86.7253	2.12124	1.58376e-12	up	Flagellar basal body rod protein FlgG
V529_15710	1640511	1640930	420	fliL	123	35.7978	164	59.0254	1.68995	2.73959e-05	up	Lagellar basal body-associated protein
V529_15800	1646986	1649019	2034	flhA	204	59.4003	263	94.7162	1.63403	4.0339e-07	up	Flagellar biosynthesis protein
V529_15820	1650107	1651000	894	flhF	100	29.1206	132	47.5451	1.67305	0.000244632	up	Flagellar biosynthesis regulator
V529_15830	1650997	1652064	1068	cheB	134	39.0227	180	64.8373	1.70256	8.15133e-06	up	Chemotaxis response regulator protein-glutamate methylesterase CheB
V529_15850	1654111	1654584	474	cheW	104	30.2896	149	53.6804	1.81588	7.50207e-06	up	Modulation of chea activity in response to attractants
V529_17290	1852367	1852516	150	-	67	21.58	154	61.9166	2.91327	1.04629e-13	up	Conserved hypothetical protein
V529_30860	3157259	3159244	1986	mcpB	151	133.421	197	222.745	1.65357	8.90787e-06	up	Methyl-accepting chemotaxis protein McpB
V529_35190	3573132	3573962	831	hag	1375	2158.72	1664	3301.74	1.53386	3.26329e-31	up	Flagellin; involved in elicitation of plant basal defence; upregulation by root exudate
1.6 Protein secretion
V529_10130	1082287	1082802	516	sipV	168	39.0794	78	22.3658	0.588464	0.000157123	down	Type I signal peptidase
1.7 Cell division
V529_08110	887224	887751	528	yfhK	1342	282.593	564	145.962	0.532674	1.14275e-38	down	Unknown; similar to cell-division inhibitor
V529_14650	1534146	1534934	789	divIB	565	154.152	271	92.1294	0.607933	1.31248e-11	down	Cell-division initiation protein
1.8 Sporulation
V529_00030	3208	3423	216	yaaA	201	31.5734	89	17.7165	0.561214	6.92422e-06	down	Conserved hypothetical protein YaaA
V529_00170	25077	26357	1281	yaaH	18184	2867.72	21893	4374.47	1.52599	0	up	Spore cortex-lytic enzyme, N-acetylglucosaminidase slel (EC 3.2.1.-)
V529_00240	30985	31248	264	bofA	234	37.0578	121	24.3186	0.655397	0.000270087	down	Inhibitor of pro-sigmak processing BofA
V529_00460	54297	54464	168	sspF	1890	300.568	2646	534.022	1.77445	3.14563e-81	up	Small acid-soluble spore protein (alpha/beta-type SASP) SspF
V529_02540	247941	248372	432	cwlJ	1767	325.686	2695	615.69	1.93311	1.93916e-104	up	Spore cortex-lytic enzyme CwlJ
V529_05150	519367	519666	300	yraD	246	48.4294	355	85.5795	1.82906	8.70158e-13	up	Spore coat protein YraD
V529_05160	519682	519879	198	yraE	459	90.3665	826	199.14	2.28088	1.15751e-46	up	Spore coat protein YraE
V529_05180	521053	521421	369	yraF	561	110.494	823	198.576	1.85939	1.57615e-29	up	Spore coat protein YraF
V529_05190	521439	521684	246	yraG	684	134.735	1057	255.087	1.95863	6.39622e-43	up	Spore coat protein YraG
V529_07780	855411	855593	183	sspH	217	45.4479	361	92.6614	2.10854	4.99733e-18	up	Small, acid-soluble spore protein SspH
V529_08090	886547	886699	153	sspK	2198	462.62	4953	1280.15	2.85611	0	up	Acid-soluble spore protein K
V529_09350	1010499	1010705	207	sspB	2896	633.051	4620	1246.56	2.02199	5.44653e-199	up	Small acid-soluble spore protein (beta-type SASP)
V529_11900	1245410	1245544	135	phrA	132	33.1484	249	77.4839	2.39089	4.5879e-16	up	Quorum sensing peptide; phosphatase rapa inhibitor
V529_12740	1314656	1314850	195	sspD	3003	767.587	7551	2396.93	3.18701	0	up	Small acid-soluble spore protein (alpha/beta-type SASP) SspD
V529_13270	1359767	1360795	1029	splB	2002	516.168	3014	966.563	1.90816	6.5747e-113	up	Spore photoproduct lyase
V529_15210	1594622	1594756	135	spoVM	908	256.152	1127	393.555	1.57316	1.1211e-23	up	Stage V sporulation protein
V529_16140	1683476	1684366	891	spoVFA	3625	1094.34	5290	1964.75	1.84962	7.43772e-182	up	Dipicolinate synthase subunit A
V529_16150	1684369	1684959	591	spoVFB	1747	527.975	2689	1000.68	1.95089	1.28483e-106	up	Dipicolinate synthase subunit B
V529_16460	1717787	1718332	546	cotE	32149	9939.62	55218	21093.9	2.17695	0	up	Outer spore coat protein CotE
V529_16860	1811353	1812318	966	spoVK	5242	1675.13	6515	2595.74	1.57526	8.90359e-133	up	Spore formation protein
V529_17460	1863191	1863337	147	sspP	288	93.0336	550	221.818	2.4205	6.07677e-35	up	Acid-soluble spore protein P
V529_17470	1863367	1863513	147	sspO	152	49.1056	404	162.972	3.36878	6.94461e-41	up	Acid-soluble spore protein O
V529_17520	1867310	1867456	147	sspN	453	146.854	1073	434.533	3.00218	6.60759e-93	up	Acid-soluble spore protein N
V529_17530	1867481	1867723	243	tlp	1342	435.115	2392	969.11	2.25914	7.30724e-131	up	Small acid-soluble spore protein Tlp
V529_19140	2076415	2076936	522	yobW	1267	436.938	637	274.268	0.637232	6.22768e-21	down	Hypothetical protein
V529_21850	2277772	2278071	300	cgeC	5049	1845.92	2414	1108.48	0.605991	1.37518e-96	down	Spore maturation protein
V529_23110	2374128	2374247	120	sspM	52	20.1758	100	48.2713	2.43743	2.84034e-07	up	Small, acid-soluble spore protein SspM
V529_23770	2432347	2433696	1350	ypeB	4352	1782.49	6358	3248.59	1.85168	4.46388e-219	up	Spore germination protein
V529_24200	2472074	2472679	606	spoVAE1	1473	620.342	2431	1282.38	2.09178	1.85427e-113	up	Stage V sporulation protein AE1 (SpoVAE1)
V529_24220	2473037	2474053	1017	spoVAD	1324	558.065	2037	1076.27	1.95001	6.86335e-81	up	Stage V sporulation protein AD (SpoVAD)
V529_24230	2474065	2474517	453	spoVAC	618	260.632	877	463.871	1.79865	1.08697e-28	up	Stage V sporulation protein AC (SpoVAC)
V529_24350	2482648	2483292	645	spoIIM	236	101.162	119	63.8755	0.639101	0.000110469	down	Stage II sporulation protein M (SpoIIM)
V529_25310	2622148	2623428	1281	spoIVB	3794	1719.78	5509	3117.1	1.84039	9.10045e-187	up	Stage IV sporulation protein SpoIVB
V529_27750	2839909	2840502	594	coxA	3161	1769.82	4483	3152.64	1.79754	2.58455e-142	up	Spore cortex protein
V529_27760	2840650	2841840	1191	safA	23593	13233	28338	19991.6	1.52237	0	up	Spovid associated morphogenetic protein SafA
V529_27890	2851967	2852833	867	spoIVFB	883	511.286	409	299.499	0.58708	1.24307e-19	down	Stage IV sporulation protein FB (SpoIVFB)
V529_28310	2897070	2898155	1086	sporeVID	8326	4946.23	11407	8602.84	1.73648	0	up	Stage VI sporulation protein D
V529_28050	2867783	2868889	1107	-	11765	7023.99	19801	15062.9	2.13319	0	up	Stage VI sporulation protein
V529_28600	2927281	2927496	216	sspI	3195	2074.58	4989	4227.64	1.97914	3.50627e-204	up	Small acid-soluble spore protein
V529_29400	3009714	3009935	222	sspA	15133	10701	23220	21527.9	1.94479	0	up	Small acid-soluble spore protein
V529_30870	3159386	3160123	738	tgl	1872	1654.29	2898	3277.45	1.96213	1.8415e-116	up	Transglutaminase
V529_32570	3317963	3318295	333	yusN	831	876.753	1044	1428.03	1.59233	5.17671e-23	up	Spore coat F-containing protein
V529_33080	3362633	3362773	141	sspJ	670	758.724	842	1220.14	1.59284	8.56755e-19	up	Small acid-soluble spore protein
V529_35900	3649299	3650192	894	cotB	7862	13938.7	16662	37299.2	2.68614	0	up	Spore coat protein B (outer) (cotb)
V529_35910	3650315	3651409	1095	cotH	1198	2153.98	2853	6634.11	3.01842	2.88073e-247	up	Spore coat protein H (inner) (coth)
V529_36280	3681490	3681771	282	spoIIID	6388	12092.6	9091	22560.5	1.80377	1.02794e-290	up	Stage III sporulation protein D
V529_40240	4065148	4065633	486	cotF	1419	27146.5	2049	51104.9	1.83018	6.09683e-69	up	Spore coat protein F
1.9 Germination
V529_10270	1102321	1102716	396	gerPE	2185	509.094	3882	1115.51	2.25185	1.60959e-210	up	Spore germination protein GerPE
V529_10280	1102716	1102892	177	gerPD	174	40.5618	216	62.138	1.5734	2.29105e-05	up	Spore germination protein GerPD
V529_10290	1102889	1103506	618	gerPC	1181	275.319	2200	632.926	2.36106	7.95347e-131	up	Spore germination protein GerPC
V529_10300	1103542	1103778	237	gerPB	350	81.6156	562	161.786	2.03518	1.89043e-25	up	Spore germination protein GerPB
V529_10310	1103791	1104012	222	gerPA	575	134.094	982	282.74	2.1646	6.91324e-50	up	Spore germination protein GerPA
V529_26580	2731921	2733027	1107	gpr	1102	571.365	1421	918.049	1.63436	5.80276e-34	up	Germination protease
2.1 Metabolism of carbohydrates and related molecules
2.1.1 Specific pathway
V529_01980	199074	199919	846	kdgR1	706	129.369	255	57.9212	0.457794	2.87717e-29	down	2,5-diketo-D-gluconic acid reductase KdgR1
V529_02230	219437	220882	1446	yoaI	1817	334.276	3178	724.365	2.21684	3.15237e-167	up	4-hydroxyphenylacetate 3-monooxygenase yoai (EC 1.14.13.3)
V529_02720	265237	266016	780	ycdF	543	100.331	137	31.3763	0.319783	1.09846e-39	down	Glucose 1-dehydrogenase (EC 1.1.1.47)
V529_02730	266100	267779	1680	ycdG	598	110.504	97	22.216	0.205592	1.02682e-66	down	Oligo-1,6-glucosidase (EC 3.2.1.10)
V529_03190	319948	321084	1137	yycR	593	111.295	174	40.2895	0.371903	2.66097e-35	down	Glutathione-dependent formaldehyde dehydrogenase
V529_03250	323850	324485	636	hxlA	137	25.7296	186	43.099	1.72079	3.77207e-06	up	3-hexulose-6-phosphate synthase (HPS) HxlA
V529_03790	396739	397524	786	gdh	3468	656.16	4911	1147.13	1.79484	3.76896e-155	up	Glucose 1-dehydrogenase (EC 1.1.1.47)
V529_03860	403019	404140	1122	mtlD	213	40.4323	603	141.337	3.58816	8.50656e-65	up	Mannitol-1-phosphate 5-dehydrogenase
V529_04040	420094	420954	861	ydaD	804	152.992	222	52.1627	0.349971	8.48809e-52	down	Alcohol dehydrogenase YdaD
V529_04190	437151	438872	1722	ydaP	4248	811.116	1137	267.715	0.339243	2.43618e-281	down	Pyruvate oxidase (E.C. 1.2.2.2)
V529_05170	519898	521034	1137	adhB	1673	329.405	2499	602.603	1.89324	6.86739e-92	up	Hypothetical proteinalcohol dehydrogenase AdhB
V529_06950	764115	765572	1458	yfmT	137	28.3179	165	41.8146	1.5265	0.000597133	up	Benzaldehyde dehydrogenase YfmT
V529_06970	766571	767470	900	yhxD	488	100.874	171	43.3382	0.444131	8.67676e-22	down	Unknown; similar to alcohol dehydrogenase
V529_07730	848791	849792	1002	acoA	1002	209.65	1523	390.366	1.92649	6.25292e-59	up	Acetoin dehydrogenase E1 component (TPP-dependent alpha subunit) AcoA
V529_07740	849794	850822	1029	acoB	647	135.401	804	206.157	1.57502	2.83701e-17	up	Acetoin dehydrogenase E2 component (TPP-dependent beta subunit) AcoB
V529_07750	850837	852036	1200	acoC	967	202.396	1156	296.475	1.51519	6.01272e-21	up	Acetoin dehydrogenase E2 component (dihydrolipoamide acetyltransferase) AcoC
V529_07770	853537	855345	1809	acoR	124	25.9696	173	44.4037	1.76831	3.27809e-06	up	Transcriptional activator of acetoin dehydrogenase operon AcoR
V529_07790	855764	857113	1350	glvA	144	30.1604	268	68.7966	2.35889	8.04999e-17	up	6-phospho-alpha-glucosidase
V529_08130	888165	889025	861	yfhM	2416	509.12	792	205.039	0.415492	2.08018e-117	down	Unknown; similar to epoxide hydrolase
V529_08840	960181	960603	423	yhcV	11735	2522.62	16078	4246.41	1.73654	0	up	Unknown; similar to IMP dehydrogenase
V529_08900	966156	967646	1491	glpK	2819	608.48	3679	977.336	1.65413	5.1123e-90	up	Glycerol kinase (EC 2.7.1.30)
V529_08910	967785	969452	1668	glpD	22024	4756.77	26428	7027.53	1.52091	0	up	Glycerol-3-phosphate dehydrogenase GlpD (EC 1.1.5.3)
V529_09060	984827	985696	870	yhdF	1699	369.725	542	145.61	0.404334	7.84772e-87	down	Glucose 1-dehydrogenase YhdF
V529_13400	1375347	1376111	765	ykuF	288	74.5125	515	165.754	2.26647	3.85502e-29	up	Short chain dehydrogenase
V529_14040	1477926	1478726	801	-	606	160.551	303	100	0.633731	9.23084e-11	down	Polysaccharide deacetylase
V529_15960	1662070	1663221	1152	dxr	1985	585.532	1015	369.633	0.648097	3.84935e-30	down	1-deoxy-D-xylulose 5-phosphate reductoisomerase
V529_17010	1827889	1829226	1338	XylA	528	169.291	160	64.0367	0.384079	4.8345e-30	down	Xylose isomerase
V529_17020	1829362	1830861	1500	XylB	354	113.521	120	48.0306	0.429648	4.40262e-17	down	Xylulose kinase
V529_17080	1836582	1837598	1017	adhP	222	71.2349	439	175.822	2.50638	9.19711e-30	up	Alcohol dehydrogenase
V529_17900	1935838	1936623	786	yxjF	664	222.401	866	361.342	1.65304	6.30956e-22	up	3-hydroxybutyrate dehydrogenase
V529_19000	2064512	2065978	1467	yoaC	343	118.205	568	244.349	2.09889	1.75363e-27	up	Xylulokinase YoaC
V529_19010	2065971	2066987	1017	yoaD	154	53.0778	218	93.8049	1.7942	7.36638e-08	up	Phosphoglycerate dehydrogenase
V529_19690	2121758	2123200	1443	bglA	420	149.628	581	258.887	1.75332	4.99449e-18	up	6-phospho-beta-glucosidase (EC 3.2.1.86)
V529_29640	3032316	3034034	1719	acsA	1284	1009.25	1606	1632.88	1.58531	2.79365e-34	up	Acetyl-coa synthetase (EC 6.2.1.1)
V529_34100	3466851	3467567	717	yvfV	386	512.312	465	783.708	1.52686	2.58604e-09	up	Glycolate oxidase
V529_34590	3510870	3511451	582	yvdA	286	400.19	424	746.545	1.87903	3.74526e-16	up	Carbonic anhydrase
V529_34630	3514242	3514499	258	crh	474	666.73	586	1039.16	1.56695	1.23811e-12	up	Phosphocarrier protein chrcatabolite repression hpr-like protein Crh
V529_34880	3537075	3538265	1191	nagA	406	591.633	500	921.119	1.56091	8.83031e-11	up	N-acetylglucosamine-6-phosphate deacetylase
V529_34890	3538262	3538987	726	nagB	200	291.617	266	490.487	1.68572	6.85223e-08	up	N-acetylglucosamine-6-phosphate isomerase
V529_35590	3616614	3617564	951	pmi	962	1612.08	447	938.965	0.588935	4.41944e-21	down	Mannose-6-phosphate isomerase (EC 5.3.1.8)
V529_35850	3643401	3644168	768	alsD	2102	3645.28	2630	5676.35	1.58583	1.52849e-55	up	Alpha-acetolactate decarboxylase (EC 4.1.1.5)
V529_35860	3644229	3645944	1716	alsS	5020	8737.52	7720	16757.3	1.94916	6.49455e-304	up	Acetolactate synthase
V529_38480	3880030	3881358	1329	licH	1590	8100.55	5250	33370.6	4.18501	0	up	6-phospho-beta-glucosidase LicH
V529_38950	3929507	3930238	732	bglS	1140	6581.04	1725	13268.8	1.91787	7.32205e-66	up	Endo-beta-1,3-1,4 glucanase (Licheninase) (EC 3.2.1.73)
V529_39370	3974853	3975695	843	iolI	83	536.013	219	1963.86	3.34426	1.84271e-22	up	Inositol utilization protein I (IolI)
V529_39380	3975783	3976652	870	iolH	89	575.069	239	2147.43	3.40363	6.88527e-25	up	Inositol utilization protein H (IolH)
V529_39390	3976672	3977706	1035	iolG	54	349.119	202	1818.89	4.74124	1.31135e-28	up	Myo-inositol 2-dehydrogenase IolG
V529_39410	3979037	3979933	897	iolE	62	401.159	316	2856.21	6.45996	3.9552e-54	up	Inositol utilization protein E (IolE)
V529_39420	3979949	3981862	1914	iolD	148	957.991	488	4423.5	4.1792	6.16367e-61	up	Inositol utilization protein D (IolD)
V529_39430	3981887	3982879	993	iolC	54	349.872	152	1383.93	3.56767	5.01733e-17	up	Inositol utilization protein C (IolC)
V529_39440	3982903	3983718	816	IolB	33	213.886	111	1012.04	4.26328	6.3991e-15	up	Inositol utilization protein B (IolB)
V529_39510	3991444	3992265	822	yxbG	271	1818.45	63	599.96	0.29465	2.609e-22	down	Short chain dehydrogenase
2.1.2 Main glycolytic pathways
V529_28940	2961255	2962277	1023	gapB	1879	1249.97	2418	2104.78	1.63104	1.18881e-56	up	Glyceraldehyde-3-phosphate dehydrogenase (EC 1.2.1.13)
V529_39360	3973978	3974850	873	fbaB	96	619.583	176	1575.78	2.32368	4.08489e-11	up	Ructose-1,6-bisphosphate aldolase FbaB
2.1.3 TCA cycle
V529_15490	1619858	1621015	1158	sucC	6474	1858.13	7703	2728.72	1.50807	3.45708e-131	up	Succinyl-coa synthetase subunit beta
2.2 Metabolism of amino acids and related molecules
V529_02380	233473	234543	1071	ybgE	252	46.4219	389	88.8193	1.95652	1.9964e-16	up	Branched-chain amino acid aminotransferase YbgE (EC 2.6.1.42)
V529_06250	632866	634440	1575	yerD	1184	237.105	177	43.4743	0.189477	3.36546e-139	down	Similar to glutamate synthase (ferredoxin)
V529_08080	885490	886401	912	mpr	4335	911.57	6474	1670.48	1.89286	1.41727e-236	up	Extracellular metalloprotease precursor Mpr
V529_09260	1002710	1003561	852	dat	2802	611.032	4069	1095.15	1.84058	3.52124e-138	up	D-alanine aminotransferase Dat
V529_09290	1004886	1005386	501	yheH	3553	775.342	1559	420.111	0.556142	2.06518e-89	down	ABC transporter
V529_09450	1019613	1020902	1290	IucD	4669	1034	695	190.595	0.188667	0	down	Lysine/ornithine N-monooxygenase
V529_10360	1106974	1108815	1842	asnO	7853	1832.44	11846	3412.93	1.91192	0	up	Asparagine synthetase [glutamine-hydrolyzing] III
V529_10470	1116475	1118316	1842	-	443	103.589	614	177.561	1.75671	4.24685e-19	up	Bifunctional homocysteine S-methyltransferase/5,10-methylenetetrahydrofolate
V529_11390	1196485	1197606	1122	yjcI	259	64.5174	476	146.715	2.32939	2.11194e-28	up	Cystathionine gamma-synthase
V529_11400	1197599	1198774	1176	yjcJ	344	85.6965	647	199.45	2.38386	7.54688e-40	up	Cystathionine beta-lyase
V529_12420	1285161	1286408	1248	proA	1678	423.846	641	200.876	0.484173	1.64264e-60	down	Gamma-glutamyl phosphate reductase
V529_12530	1293741	1296029	2289	metE	4924	1249.01	6904	2171.28	1.77712	1.4748e-211	up	5-methyltetrahydropteroyltriglutamate--homocysteine methyltransferase (EC 2.1.1.14)
V529_13760	1405312	1406544	1233	ampS	1027	268.486	1321	429.645	1.6303	2.28588e-31	up	Aminopeptidase AmpS
V529_13870	1416388	1416942	555	def	643	168.684	331	108.035	0.652457	3.26051e-10	down	Peptide deformylase
V529_14900	1562658	1565873	3216	carB	5222	1449.3	2305	794.72	0.55946	9.48758e-129	down	Carbamoyl phosphate synthase large subunit
V529_15540	1626609	1627526	918	xerC	1355	390.938	696	248.165	0.651035	1.51169e-20	down	Site-specific tyrosine recombinase
V529_16160	1685094	1686134	1041	asd	6205	1876.25	8045	2996.85	1.64331	1.89695e-191	up	Aspartate-semialdehyde dehydrogenase
V529_16170	1686224	1687438	1215	dapG	2468	747.671	3231	1207.2	1.65931	5.32371e-80	up	Aspartate kinase
V529_16430	1714258	1715433	1176	kbl	369	113.925	671	255.969	2.30479	7.35642e-39	up	2-amino-3-ketobutyrate coa ligase
V529_18900	2051211	2052692	1482	gltD	495	170.088	799	342.642	2.04586	3.56715e-36	up	Glutamate synthase subunit beta
V529_18910	2052709	2057268	4560	gltA	1080	371.165	1513	649.055	1.77562	5.72481e-47	up	Glutamate synthase [NADPH] large subunit GltA (EC 1.4.1.13)
V529_19850	2132309	2132734	426	kamA	1053	378.395	1947	874.902	2.34354	2.63484e-114	up	L-lysine 2,3-aminomutase KamA
V529_21750	2268692	2269756	1065	-	2233	812.606	3460	1575.36	1.96391	3.36922e-139	up	Lysine 2,3-aminomutase
V529_21770	2270588	2271889	1302	yodQ	1883	686.312	3403	1554.16	2.29058	7.93831e-191	up	Acetylornithine deacetylase
V529_22060	2293621	2295297	1677	ilvD	448	168.277	584	274.07	1.65223	4.15806e-15	up	Dihydroxy-acid dehydratase
V529_22260	2309682	2310782	1101	bcsA	567	218.452	723	346.1	1.61618	3.92073e-17	up	Naringenin-chalcone synthase
V529_25290	2619737	2620918	1182	yncD	3795	1716.55	4671	2635.05	1.56003	6.97666e-92	up	Alanine racemase YncD
V529_28190	2885053	2885652	600	leuD	624	386.863	888	704.716	1.80369	2.89745e-29	up	Isopropylmalate isomerase small subunit
V529_28200	2885668	2887086	1419	leuC	1605	995.441	2685	2132.32	2.12033	5.69474e-129	up	Isopropylmalate isomerase large subunit
V529_28210	2887136	2888233	1098	leuB	1039	645.043	1568	1247.9	1.91278	1.46814e-59	up	3-isopropylmalate dehydrogenase
V529_28220	2888254	2889810	1557	leuA	1854	1151.76	2721	2168.23	1.86017	2.10028e-95	up	2-isopropylmalate synthase
V529_28230	2889797	2890825	1029	ilvC	2551	1586.59	4540	3625.56	2.25569	7.28078e-247	up	Ketol-acid reductoisomerase
V529_28240	2890848	2891366	519	ilvH	813	506.447	1528	1224.67	2.38214	1.31609e-92	up	Acetolactate synthase 3 regulatory subunit
V529_28250	2891363	2893087	1725	ilvB	1317	820.822	2153	1727.72	2.07201	1.67536e-98	up	Acetolactate synthase catalytic subunit
V529_28400	2904509	2905738	1230	lysC	720	460.777	993	820.368	1.74804	8.75466e-30	up	Aspartate kinase (EC 2.7.2.4)
V529_31070	3175193	3176362	1170	alaT	619	559.64	858	997.278	1.75684	2.92839e-26	up	Alanine transaminase
V529_32550	3316696	3317604	909	yusM	1587	1670.64	2164	2948.63	1.72828	1.64024e-61	up	Proline dehydrogenase
V529_35060	3559348	3560748	1401	yvjB	2818	4236.19	3577	6801.21	1.60884	2.49663e-79	up	Periplasmic protease
V529_35680	3627532	3628767	1236	pgdS	167	283.579	212	449.214	1.60899	1.15424e-05	up	Gamma-DL-glutamyl hydrolase precursorhydrolase
V529_37690	3806258	3807940	1683	rocB	745	2361.27	320	1326.63	0.544413	1.00916e-20	down	Arginine degradation protein
V529_39150	3954898	3956562	1665	hutU	217	1334.69	263	2181.92	1.53614	8.06051e-06	up	Urocanate hydratase
V529_39450	3983792	3985255	1464	iolA	324	2100.42	794	7246.58	3.10606	4.72699e-72	up	Methylmalonate-semialdehyde dehydrogenase iolA
V529_40560	4096625	4097005	381	yyaH	68	1916.19	227	7803.64	4.23108	3.28104e-29	up	Lactoylglutathione lyase
2.3 Metabloism of nucleotides and nucleic acids
V529_06160	623266	624696	1431	purF	758	151.483	1064	260.65	1.77913	1.55523e-33	up	Amidophosphoribosyltransferase (EC 2.4.2.14)
V529_06170	624788	625828	1041	purM	337	67.3581	531	130.114	1.9971	4.23891e-23	up	Phosphoribosylformylglycinamidine cyclo-ligase (EC 6.3.3.1)
V529_06180	625825	626412	588	purN	260	51.9712	390	95.5765	1.90119	2.2445e-15	up	Phosphoribosylglycinamide formyltransferase (EC 2.1.2.2)
V529_06190	626409	627947	1539	purH	822	164.318	1446	354.402	2.22962	1.87378e-77	up	Bifunctional phosphoribosylaminoimidazolecarboxamide formyltransferase/IMP cyclohydrolase
V529_06200	627963	629231	1269	purD	548	109.563	837	205.214	1.93588	2.96699e-33	up	Phosphoribosylamine--glycine ligase (EC 6.3.4.13)
V529_12850	1323455	1324516	1062	mtnA	364	93.2741	457	145.621	1.59129	1.22729e-10	up	Methylthioribose-1-phosphate isomerase
V529_12860	1324523	1325707	1185	mtnK	205	52.5356	300	95.6076	1.85482	2.32588e-11	up	Methylthioribose kinase
V529_12890	1328349	1329563	1215	mtnW	308	78.9518	381	121.467	1.56787	1.37169e-08	up	2,3-diketo-5-methylthiopentyl-1-phosphate enolase
V529_14880	1560296	1561582	1287	pyrC	1731	479.84	828	285.284	0.606273	1.00726e-33	down	Dihydroorotase
V529_14890	1561579	1562673	1095	pyrAA	2613	724.681	1145	394.618	0.555393	3.01093e-66	down	Carbamoyl phosphate synthase small subunit
V529_14910	1565870	1566640	771	pyrK	1203	334.363	633	218.42	0.666918	1.15941e-16	down	Dihydroorotate dehydrogenase electron transfer subunit
V529_14920	1566640	1567575	936	pyrD	961	267.191	467	161.176	0.615925	3.36648e-18	down	Dihydroorotate dehydrogenase 1B
V529_16640	1797171	1797605	435	nucB	2054	646.886	3096	1217.29	1.91045	2.6147e-116	up	Sporulation-specific extracellular nuclease precursor nucb
V529_27580	2825102	2825614	513	apt	1145	632.023	571	397.308	0.63207	1.3338e-19	down	Adenine phosphoribosyltransferase
V529_31790	3249528	3250508	981	guaC	848	816.455	367	448.221	0.548536	5.74492e-23	down	Guanosine 5'-monophosphate oxidoreductase
V529_32190	3284437	3285690	1254	pucG	123	122.35	156	197.208	1.60751	0.000200739	up	Purine catabolism protein
V529_32210	3287150	3288019	870	bsn	1442	1434.63	1741	2201.47	1.53027	2.64725e-32	up	Extracellular ribonuclease precursor Bsn
2.4 Metablosim of lipids
V529_02200	216487	217374	888	glpQ	290	53.3387	423	96.3734	1.84874	1.82981e-15	up	Glycerophosphoryl diester phosphodiesterase GlpQ (EC 3.1.4.46)
V529_04870	494417	495445	1029	des	140	27.4029	52	12.4593	0.470771	2.64477e-06	down	Putitative fatty acid desaturase
V529_09810	1054188	1055165	978	fabHB	1840	411.211	819	226.75	0.564158	7.06355e-45	down	3-oxoacyl-ACP synthase
V529_09890	1061138	1062679	1542	yhfL	1199	274.976	1737	491.256	1.83618	3.95488e-59	up	Long-chain-fatty-acid--CoA ligase (EC 6.2.1.3
V529_09940	1067104	1067679	576	yhfR	1170	271.324	533	152.395	0.577399	5.29809e-27	down	2,3-diphosphoglycerate-dependent phosphoglycerate mutase
V529_09950	1067731	1068822	1092	yhfS	994	230.572	305	87.2185	0.388909	1.47247e-54	down	Acetyl-coa acetyltransferase
V529_09960	1068810	1070246	1437	yhfT	1239	287.47	422	120.687	0.431694	1.18852e-56	down	Acyl-coa synthetase
V529_11380	1195393	1196115	723	ycjH	1303	324.474	609	187.673	0.59239	1.17144e-27	down	Putative esterase
V529_17910	1936636	1937298	663	scoB	1205	403.694	1707	712.511	1.79548	1.38294e-54	up	Succinyl coa:3-oxoacid coa-transferase (subunit B)
V529_17920	1937316	1938017	702	scoA	759	254.38	1109	463.233	1.85193	5.06538e-39	up	Succinyl coa:3-oxoacid coa-transferase (subunit A)
V529_21780	2271861	2272556	696	yodR	905	330.079	1517	693.899	2.12457	1.42126e-73	up	Coenzyme A transferase, beta subunit YodR
V529_21790	2272541	2273230	690	yodS	1027	374.699	1571	719.098	1.93883	9.93837e-62	up	Coenzyme A transferase, alpha subunit YodS
V529_21800	2273237	2274568	1332	yodT	1731	631.789	2538	1162.56	1.85836	7.91295e-89	up	Aminotransferase class-III protein YodT
V529_26860	2752639	2753481	843	-	435	229.408	206	136.024	0.600223	1.52452e-09	down	Putative carbohydrate esterase
V529_28460	2911987	2912766	780	ysiB	2156	1388.53	3816	3194.12	2.24334	1.96643e-205	up	Enoyl-coa hydratase
V529_28480	2913453	2915141	1689	lcfA	469	303.243	646	544.961	1.7458	1.1199e-19	up	Long chain acyl-coa synthetase LcfA
V529_32510	3310976	3312760	1785	yusJ	3872	4020.72	4802	6364.4	1.57189	2.84363e-97	up	Acyl-coa dehydrogenase
V529_32520	3312780	3313955	1176	yusK	2076	2164.44	3398	4532.44	2.07458	2.21021e-155	up	Acetyl-coa acetyltransferase
V529_32530	3313966	3316335	2370	yusL	7094	7412.26	12350	16548.1	2.20653	0	up	3-hydroxyacyl-coa dehydrogenase YusI
V529_37070	3750321	3751886	1566	ywiE	864	2307.39	236	833.048	0.346205	2.07491e-56	down	Cardiolipin synthetase YwiE
2.5 Metabolism of coenzymes and prosthetic groups
V529_00760	83832	85256	1425	pabB	517	83.4748	621	127.064	1.52242	5.90291e-12	up	Para-aminobenzoate synthase chain A PabB
V529_00770	85263	85850	588	pabA	297	47.9576	359	73.4652	1.53205	1.64295e-07	up	Para-aminobenzoate/anthranilate synthase glutamine amidotransferase component II
V529_09970	1070258	1070815	558	yhfU	363	84.2465	98	28.0301	0.34218	1.10902e-24	down	Biotin biosynthesis protein yhfu
V529_16080	1676960	1677901	942	ribC	2755	824.115	1385	510.269	0.637181	2.72398e-44	down	Bifunctional riboflavin kinase/FMN adenylyltransferase
V529_17940	1939782	1940978	1197	bioI	4903	1644.02	1797	751.184	0.464538	1.70973e-191	down	Cytochrome P450 enzyme BioI
V529_17950	1940980	1941999	1020	bioB	3686	1237.99	1237	517.481	0.425352	2.57179e-171	down	Biotin synthase
V529_17960	1942002	1942703	702	bioD	5340	1795.73	1087	454.966	0.258002	0	down	Dithiobiotin synthetase
V529_17970	1942700	1943860	1161	bioF	4556	1534.84	828	346.719	0.230346	0	down	8-amino-7-oxononanoate synthase BioF
V529_17980	1943850	1945196	1347	bioA	2171	732.498	365	152.894	0.213092	3.28479e-233	down	Adenosylmethionine-8-amino-7-oxononanoate aminotransferase
V529_17990	1945196	1945963	768	bioW	1838	620.598	254	106.414	0.175155	2.7505e-227	down	6-carboxyhexanoate--CoA ligase
V529_18830	2045197	2046963	1767	ggt	2646	908.124	5438	2325.96	2.60486	0	up	Gamma-glutamyltranspeptidase; upregulated by plant exudate (EC 2.3.2.2)
V529_23590	2418554	2419255	702	ubiE	1296	517.062	612	303.531	0.598523	1.29269e-26	down	Ubiquinone/menaquinone biosynthesis methyltransferase
V529_23600	2419261	2420025	765	hepS	1159	462.643	591	293.205	0.646307	3.09592e-18	down	Heptaprenyl diphosphate synthase component I HepS
V529_25390	2631388	2632239	852	folD	2739	1248.56	1398	795.811	0.646919	1.65925e-41	down	Methylenetetrahydrofolate dehydrogenase; methenyltetrahydrofolate cyclohydrolase
V529_27770	2841968	2843071	1104	nadA	2471	1404.53	3846	2768.58	1.97275	2.46548e-156	up	Quinolinate synthetase
V529_31610	3227313	3234440	7128	dhbF	11286	10602.7	1129	1363.39	0.126791	0	down	Siderophore 2,3-dihydroxybenzoate/bacillibactin synthesis; dimodular nonribosomal peptide synthetase
V529_31620	3234455	3235381	927	dhbB	2011	1909.49	228	275.71	0.1437	4.19852e-279	down	Siderophore 2,3-dihydroxybenzoate/bacillibactin synthesis; cd01013; isochorismatase
V529_31630	3235399	3237024	1626	dhbE	2093	1991.15	283	342.314	0.171377	2.71539e-262	down	Siderophore 2,3-dihydroxybenzoate/bacillibactin synthesis; COG1021, ente, 2,3-dihydroxybenzoate-AMP ligase
V529_31640	3237042	3238238	1197	dhbC	499	475.665	60	72.6002	0.1524	8.9688e-68	down	Isochorismate synthase DhbC
V529_31650	3238262	3239047	786	dhbA	682	650.416	110	133.11	0.204429	2.79117e-76	down	2,3-dihydroxybenzoate-2,3-dehydrogenase
V529_31660	3239183	3240052	870	yuiI	211	201.36	102	123.446	0.612706	7.30995e-05	down	Bacillibactin trilactone hydrolase
V529_31680	3240924	3241517	594	yuiG	163	155.6	75	90.7862	0.583188	0.000158405	down	Putative biotin biosynthesis protein
V529_36330	3686748	3687314	567	ywoC	558	1070.6	665	1691.07	1.5105	2.42464e-12	up	Isochorismatase
V529_39970	4039085	4040092	1008	thiF1	237	1952.67	123	1466.38	0.657796	0.00027568	down	4-methyl-5-(beta-hydroxyethyl)thiazole monophosphate synthesis protein
2.6 Metabolism of phosphate
V529_02560	248636	250387	1752	phoD	184	33.9253	81	18.5165	0.557958	1.48668e-05	down	Phosphodiesterase/alkaline phosphatase D
V529_14210	1490409	1491737	1329	ylaK	5356	1426.08	6604	2189.64	1.56279	1.78976e-130	up	Phosphate starvation inducible protein YlaK
2.7 Metabolism of sulfur
V529_08470	929034	930170	1137	ssuD	982	208.459	1614	420.598	2.08318	5.84657e-75	up	Alkanesulfonate monooxygenase
V529_33220	3376962	3378677	1716	yvgQ	1404	1609.94	1826	2674.2	1.64842	1.22527e-44	up	Sulfite reductase subunit beta
3.1 DNA replication
V529_12680	1307554	1309389	1836	ligD	809	206.655	1011	320.659	1.58393	6.74413e-22	up	ATP-dependent DNA ligase
3.2 DNA restriction/modification and repair
V529_34980	3547077	3549950	2874	uvrA	3480	5129.82	1738	3255.83	0.633002	4.21741e-57	down	Excinuclease ABC subunit A
V529_38540	3885775	3886365	591	yxlJ	253	1325.37	131	910.867	0.656274	0.000152903	down	3-methyladenine DNA glycosylase
3.5 RNA synthesis
V529_02430	239852	241144	1293	ycbA	91	16.765	117	26.7176	1.62959	0.00107412	up	Transcriptional control of biofilm formation
V529_04690	474591	475379	789	sigB	11952	2312.4	2842	676.158	0.301383	0	down	RNA polymerase sigma factor SigB
V529_04810	490226	490540	315	marR	52	10.1775	10	2.39586	0.243743	5.64883e-06	down	Transcriptional regulator
V529_04930	499378	499695	318	-	1023	200.558	525	125.921	0.650457	7.96067e-16	down	Transcriptional regulator, padr family
V529_07800	857182	857943	762	glvR	98	20.5264	125	32.0902	1.61666	0.000846777	up	HTH-type transcriptional regulator GlvR
V529_08650	943864	944397	534	yhcB	1643	351.164	2031	533.13	1.56678	3.39576e-41	up	Conserved hypothetical protein
V529_09790	1051144	1051716	573	yhgD	681	152.109	1638	452.784	3.04861	3.45108e-144	up	HTH-type transcriptional regulator YhgD
V529_11610	1217063	1217824	762	lacR	69	17.21	115	35.5082	2.11244	1.8513e-06	up	Lactose phosphotransferase system repressor protein
V529_13260	1359443	1359682	240	splA	116	29.9069	172	55.1558	1.87934	3.67041e-07	up	Transcriptional regulator
V529_14850	1557245	1557790	546	pyrR	871	241.221	314	108.137	0.456926	5.08997e-36	down	Bifunctional pyrimidine regulatory protein pyrr uracil phosphoribosyltransferase
V529_16230	1693863	1694588	726	ymfC	1413	429.954	705	264.822	0.632385	6.87783e-24	down	Hypothetical transcriptional regulator
V529_19150	2076965	2077297	333	yozA	197	67.9672	70	30.1476	0.450367	3.46809e-09	down	Transcriptional regulator YozA
V529_25400	2632251	2632643	393	nusB	740	337.748	385	219.336	0.659422	3.94072e-11	down	Transcription antitermination protein
V529_26820	2749831	2750553	723	spoIIIC	1629	858.296	2865	1888.09	2.22914	1.63721e-152	up	Sporulation sigma factor SigK
V529_27100	2779245	2779811	567	yrhI	193	102.178	316	209.418	2.07522	2.14784e-15	up	Unknown; similar to transcriptional regulator (tetr/acrr family)
V529_28470	2912780	2913370	591	ysiA	3946	2544.88	5472	4594.93	1.75761	2.2355e-162	up	Transcriptional regulator (tetr/acrr family)
V529_30260	3093804	3094196	393	ytrA	122	100.796	192	203.555	1.99469	5.40938e-09	up	Transcription regulator
V529_33440	3400683	3401573	891	ytlI	194	226.885	298	444.639	1.94692	1.11639e-12	up	Transcription regulator lysr family YtlI
V529_34050	3460707	3461564	858	-	74	97.9598	116	194.873	1.98683	8.81714e-06	up	Rpir family transcriptional regulator
V529_34120	3468971	3469690	720	yvfI	230	305.606	275	464.231	1.51544	9.26438e-06	up	Transcriptional regulator
V529_36930	3733892	3735178	1287	rho	3045	7524.11	1503	4856.35	0.625614	2.39033e-52	down	Transcription termination factor
V529_37150	3760624	3761340	717	fnr	749	2007.66	1097	3884.75	1.85635	7.37309e-39	up	Fnranaerobic regulatory protein Fnr
V529_38020	3836818	3837648	831	sacT	16323	63199.6	7168	36972.1	0.556586	0	down	Transcriptional antiterminator
V529_40300	4071742	4072404	663		272	5490.18	129	3461.88	0.601112	2.58192e-06	down	Transcriptional regulator
V529_40570	4097062	4098000	939	ccpB	112	3162.14	176	6097.98	1.99172	2.65947e-08	up	Catabolite control protein B
3.7 Protein synthesis
V529_00130	20835	22112	1278	serS	1701	268.161	2113	421.99	1.57445	1.27889e-43	up	Seryl-trna synthetase (EC 6.1.1.11)
V529_30520	3114352	3114600	249	rpmE2	2033	1747.09	779	855.106	0.485663	1.33115e-72	down	50S ribosomal protein L31
3.8 Protein modification
V529_07490	826945	827418	474	yfkJ	1218	254.135	429	109.693	0.446421	2.74327e-52	down	Protein-tyrosine phosphatase YfkJ
V529_31860	3255000	3255596	597	yjcK	366	353.42	457	559.211	1.58259	1.94548e-10	up	Ribosomal-protein-alanine N-acetyltransferase
3.9 Protein folding
V529_00730	80854	81729	876	hslO	657	106.002	1033	211.151	1.99283	9.8699e-44	up	Hsp33-like chaperonin
V529_33310	3390832	3391038	207	copZ	95	110.463	141	209.236	1.88118	4.64774e-06	up	Copper chaperone
4.1 Adaptation to atypical conditions
V529_04070	422188	422610	423	ydaG	10710	2039.58	3589	843.846	0.424736	0	down	General stress protein YdaG
V529_04670	473817	474146	330	rsbV	5843	1127.32	2033	483.15	0.440997	3.28266e-253	down	Anti-anti-sigma factor (antagonist of RsbW) RsbV
V529_04680	474143	474625	483	rsbW	8582	1657.64	2613	621.289	0.38591	0	down	Negative regulator of sigma-B activity
V529_04700	475379	475981	603	rsbX	4484	869.546	883	210.222	0.249591	0	down	Sigma-B activity indirect negative regulator RsbX
V529_04890	496167	496370	204	cspc	3964	775.93	1883	451.179	0.602076	9.86241e-78	down	Cold-shock protein, involved in elicitation of plant basal defence
V529_08140	889235	890215	981	csbB	1677	353.574	729	188.768	0.550971	7.38746e-44	down	Hypothetical proteinglycosyl transferase CsbB
V529_08720	948705	948905	201	cspB	7256	1552.01	3201	841.145	0.559143	7.09837e-179	down	Cold shock protein CspB, involved in elicitation plant basal defence
V529_12230	1265794	1267146	1353	htrA	2322	583.898	2815	877.232	1.53656	1.79522e-52	up	Hypothetical proteinserine protease do-like HtrA
V529_21890	2281193	2282218	1026	-	3138	1171.96	1651	771.048	0.666851	8.85368e-42	down	Polysaccharide biosynthesis protein
V529_25830	2665113	2665943	831	yqhA	1143	543.639	158	93.8443	0.175205	1.16769e-141	down	Unknown; similar to positive regulator of sigma-B activity
V529_29730	3041180	3041593	414	ytxH	11194	8899.6	4062	4170.82	0.459927	0	down	General stress protein YtxH
V529_29740	3041626	3042048	423	ytxG	4504	3612.98	1506	1552.82	0.4238	1.52052e-210	down	General stress protein YtxG
V529_30460	3111576	3112013	438	dps	18223	15372	9455	10250.5	0.657622	3.59117e-253	down	DNA-protecting protein Dps
V529_30700	3138250	3139458	1209	gbsB	137	119.34	179	199.595	1.65603	2.28096e-05	up	Alcohol dehydrogenase
V529_30710	3139476	3140948	1473	gbsA	209	182.08	254	283.281	1.54036	1.03629e-05	up	Glycine betaine aldehyde dehydrogenase
V529_32690	3328279	3328743	465	mrgA	735	781.28	988	1363.4	1.70374	2.07193e-27	up	Metalloregulation DNA-binding stress protein
V529_34300	3488236	3488943	708	epsA	1219	1670	618	1069.54	0.642568	1.4643e-19	down	Capsular polysaccharide biosynthesis protein
V529_34520	3503802	3504398	597	clpP	6690	9241.58	3422	5962.76	0.648319	4.34267e-99	down	ATP-dependent Clp protease proteolytic subunit
4.2 Detoxification
V529_03490	369032	370354	1323	yxeK	246	46.3613	87	20.249	0.448248	2.60461e-11	down	Nitrilotriacetate monooxygenase like protein YxeK
V529_03900	405892	406656	765	ycsF	279	52.9691	341	79.9489	1.54912	1.78876e-07	up	Lamb/ycsf family proteinlactam utilization protein YcsF
V529_04380	448054	448875	822	ydbD	645	123.55	236	55.7151	0.463753	3.79675e-26	down	Manganese-containing catalase YbdD
V529_05540	551962	552816	855	ydhU	3233	638.95	3929	951.112	1.54032	1.42235e-73	up	Manganese cata YdhU
V529_06850	750536	753718	3183	yetO	1636	334.398	2037	511.101	1.57813	1.82672e-42	up	Cytochrome P450/NADPH-cytochrome P450 reductase
V529_08410	923544	924989	1446	katA	2476	525.183	3101	807.026	1.5874	1.50475e-65	up	Vegetative catalase KatA
V529_08950	973260	973784	525	yhdA	321	69.7193	415	111.224	1.63862	9.55275e-11	up	Unknown; similar to azoreductase
V529_10380	1109677	1111074	1398	yisQ	191	44.6525	262	75.7471	1.73861	1.7013e-08	up	Multi antimicrobial extrusion protein (Na(+)/drug antiporter)
V529_11350	1193449	1194180	732	blm	398	98.9756	107	32.9337	0.34075	4.15802e-27	down	Beta-lactamase II precursor (Penicillinase)(Cephalosporinase) Blm
V529_11490	1204003	1204389	387	brp	1875	467.338	2269	699.921	1.5338	3.49474e-42	up	Bleomycin resistance protein/Lactoylglutathione lyase and related lyases
V529_12370	1281320	1281865	546	ykkB	583	147.179	306	95.8525	0.665254	1.10105e-08	down	Unknown; similar to N-acetyltransferase
V529_18190	1998882	2000270	1389	yoeA	543	186.067	263	112.314	0.61389	7.52838e-11	down	Multidrug efflux protein
V529_19250	2085396	2086022	627	yocJ	1259	439.409	531	231.652	0.534569	5.18828e-36	down	FMN-dependent NADH-azoreductase
V529_25030	2595485	2596381	897	bmrU	1880	841.273	603	336.548	0.406531	4.25409e-95	down	Multidrug resistance protein bmru
V529_27090	2776056	2779217	3162	yrhJ	837	442.93	999	661.614	1.51278	3.95149e-18	up	Cytochrome P450/NADPH-cytochrome P450 reductase
V529_30790	3146982	3147812	831	yubB	1336	1176.04	643	724.74	0.610013	1.00395e-25	down	Undecaprenyl pyrophosphate phosphatase
V529_33350	3393474	3394802	1329	ytnJ	99	115.679	136	202.645	1.74116	6.48139e-05	up	Nitrilotriacetate monooxygenase component A (YtnJ)
V529_38930	3925933	3927984	2052	katE	2905	16480.2	884	6744.69	0.385692	9.77504e-160	down	Catalase KatE
4.3 Antibiotic production
V529_03000	295340	295624	285	lci	49993	9281.26	20210	4650.05	0.512379	0	down	Antimicrobial peptide LCI
V529_03270	325671	336425	10755	srfAA	2471	464.088	3514	814.291	1.80245	1.27894e-112	up	Surfactin synthetase A
V529_03280	336447	347207	10761	srfAB	3072	577.232	4055	940.422	1.67303	5.14811e-103	up	Surfactin synthetase B
V529_06480	662183	667081	4899	-	10895	2195.32	3930	971.589	0.457193	0	down	Short-chain dehydrogenase/reductase SDR [Ornithinibacillus scapharcae TW25]
V529_06490	667265	668194	930	CcmA	2495	503.844	603	149.221	0.306324	2.17361e-188	down	Probable ABC transporter, ATP-binding protein
V529_06500	668191	668931	741	-	430	86.8785	94	23.2651	0.277073	3.80819e-37	down	Conserved hypothetical protein
4.4 Phage-related functions
V529_09800	1051791	1054124	2334	yhgE	1794	400.77	4065	1124.18	2.87192	0	up	Unknown; similar to phage infection protein
V529_11910	1245687	1246640	954	xlyB	361	90.6588	439	136.619	1.54132	3.65379e-09	up	N-acetylmuramoyl-L-alanine amidase XylB
V529_11950	1247912	1248502	591	xkdA	59	14.8189	13	4.04649	0.279271	6.19961e-06	down	Phage-like element PBSX protein XkdA
V529_12010	1251141	1251482	342	xkdD	185	46.4711	271	84.366	1.85666	2.17802e-10	up	PBSX prophage protein XkdD
V529_12020	1251472	1251675	204	xtrA	201	50.4926	422	131.385	2.66104	1.92576e-31	up	Phage-like element PBSX protein XtrA
V529_17260	1847800	1850217	2418	yobO	710	228.592	1071	430.338	1.9119	5.74961e-41	up	Unknown; similar to phage-related pre-neck appendage protein
V529_20550	2171833	2172210	378	yorC	218	78.4312	37	16.6524	0.21512	3.77832e-24	down	SPβC2 prophage-derived protein YorC [Bacillus amyloliquefaciens LL3]
V529_20570	2172551	2173075	525	-	3035	1092.01	1450	652.606	0.605542	1.38004e-58	down	Conserved hypothetical protein
V529_21010	2196393	2196782	390	-	86	31.0355	155	69.9422	2.28438	1.25299e-09	up	Conserved hypothetical protein
V529_21020	2196811	2197185	375	-	86	31.0364	113	50.9937	1.66538	0.000823734	up	Conserved hypothetical protein
V529_21040	2197656	2197847	192	-	26	9.38362	51	23.0177	2.48617	0.000259014	up	Conserved hypothetical protein
V529_21130	2204029	2205900	1872	-	191	68.9437	236	106.531	1.56608	1.10965e-05	up	Hypothetical protein
V529_21520	2238881	2245768	6888	-	196	70.7801	94	42.4542	0.607864	0.000109154	down	SPβC2 prophage-derived uncharacterized membrane protein
V529_21640	2257673	2258923	1251	-	333	120.552	404	182.992	1.5377	1.94062e-08	up	Lesion bypass phage DNA polymerase
V529_22490	2329542	2334029	4488	yomI	92	35.4753	122	58.4592	1.68076	0.000390934	up	SPβC2 prophage-derived uncharacterized transglycosylase YomI
4.6 Miscellaneous
V529_25820	2663774	2665075	1302	yqhB	640	304.307	148	87.8971	0.2931	1.45693e-51	down	Unknown; similar to hemolysin
V529_32930	3350033	3350911	879	yvrE	2390	2569.91	1065	1486.67	0.564789	8.42714e-58	down	Gluconolactonase
V529_35000	3552119	3552355	237	csbA	3288	4890.02	1463	2756.71	0.563958	1.7126e-79	down	Membrane protein
V529_39680	4010518	4010976	459	-	680	4980.52	351	3695.36	0.654234	1.24544e-10	down	Carbon monoxide dehydrogenase small subunit
5.1 Similar to unknown proteins from Bacillus subtilis
V529_00610	69260	69562	303	yabP	1210	193.925	601	122.172	0.629541	5.94518e-21	down	Conserved hypothetical protein YabP
V529_00620	69559	70194	636	yabQ	3075	492.921	1411	286.865	0.581589	9.59167e-68	down	Conserved hypothetical protein YabQ
V529_01550	150763	151236	474	yizA	95	17.2694	36	8.11127	0.480301	0.000189338	down	Conserved hypothetical protein YizA
V529_01560	151367	151810	444	ybaK	212	38.5386	257	57.906	1.5365	1.02149e-05	up	Hypothetical protein YbaK
V529_01690	168453	169085	633	ybbA	277	50.5194	94	21.2511	0.430113	1.44557e-13	down	Conserved hypothetical protein YbbA
V529_01740	174018	175262	1245	ybbC	1168	213.116	1401	316.806	1.5203	1.64049e-25	up	Conserved hypothetical protein YbbC
V529_02140	211496	211756	261	ybyB	986	180.928	341	77.5501	0.438341	5.04629e-44	down	Hypothetical protein YbyB
V529_02950	290827	291456	630	ycgF	199	36.9222	86	19.7727	0.547747	3.43684e-06	down	Conserved hypothetical protein
V529_02960	291524	292285	762	yqcI	1324	245.662	1789	411.326	1.7126	1.31382e-49	up	Conserved hypothetical protein
V529_03020	296452	297240	789	lolE	131	24.5482	50	11.5581	0.483764	1.12225e-05	down	Conserved hypothetical protein
V529_03500	370368	370859	492	yxeL	125	23.5587	52	12.1031	0.527264	0.000127121	down	Conserved hypothetical protein YxeL
V529_03640	381637	381786	150	-	1363	257.353	561	130.82	0.521677	2.12833e-41	down	Hypothetical protein
V529_04250	441182	441760	579	-	882	168.551	457	107.635	0.656723	2.76406e-13	down	Conserved hypothetical protein
V529_04950	501304	501780	477	-	220	43.1589	106	25.4359	0.610686	4.49757e-05	down	Conserved hypothetical protein
V529_04980	502771	503070	300	-	6252	1226.6	11766	2823.53	2.38531	0	up	Conserved hypothetical protein
V529_05020	507623	508255	633	-	557	109.601	766	184.56	1.74304	5.08617e-23	up	Hypothetical protein
V529_06070	615373	615927	555	yebE	488	97.4153	659	161.229	1.71159	6.62143e-19	up	Conserved hypothetical protein
V529_06080	615924	616121	198	yebG	154	30.7447	222	54.3226	1.82712	2.34029e-08	up	Conserved hypothetical protein
V529_06680	739803	740096	294	-	1428	289.856	3966	986.291	3.52013	0	up	Conserved hypothetical protein
V529_06800	746400	746702	303	-	66	13.4876	19	4.76646	0.364875	5.99539e-05	down	Riboflavin kinase( EC:2.7.1.26 )/riboflavin biosynthesis protein
V529_06810	746793	747437	645	yetJ	361	73.774	176	44.1527	0.617931	2.12108e-07	down	Conserved hypothetical protein
V529_07210	799560	800357	798	yflN	321	66.6293	439	111.697	1.73338	1.98812e-13	up	Metallo-beta-lactamase family protein
V529_07510	827770	828609	840	yfkH	1790	373.65	440	112.528	0.311555	1.10262e-132	down	Conserved hypothetical protein
V529_08290	903787	904671	885	ygxA	662	140.131	332	86.2707	0.635645	1.55138e-11	down	Conserved hypothetical protein
V529_08320	913277	913975	699	ygaJ	59	12.4917	85	22.0913	1.826	0.000817868	up	Conserved hypothetical protein
V529_08420	925246	926181	936	-	599	127.12	951	247.695	2.01228	2.87297e-41	up	Conserved hypothetical protein
V529_08570	935793	936506	714	yhbE	73	15.5142	101	26.3613	1.75361	0.000568982	up	Hypothetical protein
V529_08580	936518	937228	711	yhbF	163	34.6419	205	53.5071	1.59405	2.33788e-05	up	Conserved hypothetical protein
V529_08770	953572	954111	540	yhcN	3555	762.1	5299	1394.78	1.88925	8.11184e-193	up	Lipoprotein YhcN
V529_08790	955135	955800	666	yhcQ	1292	277.566	2021	533.281	1.98262	1.44424e-83	up	Conserved hypothetical protein
V529_09410	1015118	1015468	351	yheA	9832	2164.26	11961	3257.66	1.54191	2.53806e-223	up	Conserved hypothetical protein
V529_09640	1035578	1035934	357	yhaH	453	100.855	539	148.506	1.50808	3.89908e-10	up	Conserved hypothetical protein
V529_09730	1043071	1044456	1386	yhfA	501	111.757	762	210.335	1.92776	4.78196e-30	up	Hypothetical protein
V529_10190	1088460	1088969	510	yhjR	2344	545.363	3691	1058.6	1.99582	2.50362e-154	up	Conserved hypothetical protein
V529_10530	1124342	1124464	123	-	240	56.1614	332	96.0924	1.75332	9.57537e-11	up	Conserved hypothetical protein
V529_10570	1126845	1127042	198	-	1028	240.869	1573	455.846	1.93941	7.50112e-62	up	Conserved hypothetical protein
V529_10580	1127042	1127191	150	-	4097	960.193	5766	1671.71	1.78379	8.7043e-179	up	Conserved hypothetical protein
V529_10750	1142498	1143232	735	yjaU	1723	406.624	820	239.702	0.603203	3.74028e-34	down	Hypothetical protein
V529_11470	1203352	1203714	363	-	169	42.121	304	93.7664	2.27993	7.86729e-18	up	Conserved hypothetical protein
V529_11710	1226033	1226575	543	yjgD	1026	256.2	458	141.533	0.565787	2.79798e-25	down	Conserved hypothetical protein
V529_13020	1338601	1339638	1038	ykvI	806	206.882	302	96.4214	0.474905	7.46944e-31	down	Conserved hypothetical protein
V529_13460	1379885	1380328	444	ykuL	786	203.563	392	126.273	0.632118	8.87782e-14	down	Conserved hypothetical protein
V529_13880	1417055	1417234	180	ykyA	2405	631.03	3263	1065.12	1.71964	7.76297e-91	up	Hypothetical protein
V529_14200	1489631	1490254	624	ylaJ	834	222.01	997	330.459	1.51518	3.27313e-18	up	Hypothetical protein
V529_14350	1505943	1506302	360	ylbA	244	65.6695	361	121.258	1.87522	7.76493e-14	up	Hypothetical protein
V529_14440	1511051	1512277	1227	ylbJ	558	150.412	284	95.5687	0.645088	2.21496e-09	down	Conserved hypothetical protein
V529_16300	1703189	1703446	258	ymfJ	4485	1369.37	6753	2546.35	1.9084	4.88209e-252	up	Hypothetical protein
V529_16750	1803060	1803365	306	-	4421	1398.54	6358	2509.95	1.82278	9.99407e-210	up	Hypothetical protein
V529_16970	1821634	1822728	1095	-	876	280.767	1360	543.975	1.96775	1.50895e-55	up	Hypothetical protein
V529_17180	1842980	1843525	546	ynaE	78	25.0357	19	7.61219	0.308741	7.9367e-07	down	Conserved hypothetical protein
V529_17250	1847485	1847631	147	-	3159	1016.04	1562	627.233	0.626709	6.48333e-54	down	Hypothetical protein
V529_17300	1852503	1853333	831	-	549	176.831	807	324.479	1.8631	3.94459e-29	up	Hypothetical protein
V529_19840	2132034	2132312	279	yokU	816	293.143	1341	602.228	2.08292	1.99676e-62	up	Conserved hypothetical protein
V529_21030	2197247	2197624	378	-	65	23.4585	163	73.561	3.1784	4.71056e-16	up	Hypothetical protein
V529_21760	2269753	2270619	867	yodP	2065	752.08	3263	1488.01	2.00277	1.16805e-137	up	Acetylornithine deacetylase
V529_22210	2304702	2304845	144	-	403	155.137	531	253.927	1.67003	2.60813e-14	up	Conserved hypothetical protein
V529_22970	2364253	2364405	153	-	2638	1020.71	4124	1983.39	1.98143	2.22351e-169	up	Conserved hypothetical protein
V529_23090	2373278	2373646	369	yppE	322	124.912	136	65.6427	0.535325	5.98335e-10	down	Hypothetical protein
V529_23700	2427342	2427944	603	yphA	487	198.544	607	308.63	1.57977	1.93666e-13	up	Conserved hypothetical protein
V529_23710	2428021	2428152	132	-	143	58.3111	349	177.504	3.09331	4.36907e-32	up	Conserved hypothetical protein
V529_24070	2460718	2461239	522	ypuF	4847	2021.49	5910	3081.29	1.54543	1.00273e-111	up	Conserved hypothetical protein
V529_24510	2494809	2495777	969	yqkA	641	275.359	801	430.94	1.58383	1.44908e-17	up	Conserved hypothetical protein
V529_24520	2495774	2496118	345	yqjZ	408	175.316	582	313.253	1.808	1.12087e-19	up	Hypothetical protein
V529_24570	2498783	2499853	1071	yhhT	185	79.5222	54	29.0801	0.369962	8.14999e-12	down	Conserved hypothetical protein
V529_25270	2619007	2619222	216	-	2577	1164.17	1336	753.064	0.657093	1.01493e-36	down	Hypothetical protein
V529_25520	2640695	2640976	282	yqhV	172	79.5358	77	44.3839	0.56741	4.71144e-05	down	Hypothetical protein
V529_25560	2643651	2644607	957	yqhQ	2526	1170.52	1276	736.955	0.640253	5.91621e-40	down	Conserved hypothetical protein
V529_25850	2666766	2667011	246	yqgY	650	310.35	959	570.384	1.86999	9.1737e-35	up	Hypothetical protein
V529_26110	2687871	2688242	372	yqfX	2956	1428.35	6149	3697.59	2.63654	0	up	Conserved hypothetical protein
V529_26140	2689528	2690409	882	yqfU	324	156.819	166	100.211	0.649378	9.81814e-06	down	Putative integral inner membrane protein
V529_26750	2745127	2745261	135	-	109	57.3921	47	30.9529	0.54652	0.000727809	down	Hypothetical protein
V529_27150	2782658	2783026	369	yrhF	109	58.0731	149	99.5214	1.73258	3.18966e-05	up	Conserved hypothetical protein
V529_27410	2807537	2807668	132	-	1905	1034.88	2544	1732.97	1.69261	1.64766e-67	up	Hypothetical protein
V529_27420	2807690	2807881	192	-	5950	3235.66	8333	5686.28	1.77508	2.6897e-254	up	Hypothetical protein
V529_27430	2807894	2808352	459	yrrD	4276	2332.87	6311	4331.13	1.87066	1.49927e-223	up	Hypothetical protein
V529_27600	2828036	2828362	327	yrvD	2545	1408.42	887	618.274	0.441744	1.98693e-110	down	Conserved hypothetical protein
V529_28810	2948745	2949428	684	ysbB	23	15.129	44	37.852	2.42471	0.000979902	up	Antiholin-like protein lrgB,in conjunction with lrga this protein inhibits the expression or activity of extracellular murein hydrolases
V529_29100	2979796	2980179	384	fxsA	275	186.486	124	110.212	0.57151	2.46936e-07	down	Conserved hypothetical protein
V529_29200	2991202	2991393	192	-	885	608.962	1126	1016.72	1.61261	6.91613e-26	up	Conserved hypothetical protein
V529_29720	3040828	3041154	327	ytxJ	8850	6986.88	3615	3698.12	0.517726	1.05478e-268	down	Conserved hypothetical protein
V529_29890	3056411	3057343	933	ytlQ	461	375.681	555	580.093	1.5259	6.88074e-11	up	Conserved hypothetical protein
V529_30240	3091953	3092939	987	ytrC	391	322.863	519	549.67	1.68238	2.45731e-14	up	Hypothetical protein
V529_30280	3094544	3094816	273	ytzC	1244	1027.91	1616	1713.65	1.64648	1.77972e-39	up	Hypothetical protein
V529_30440	3110408	3110887	480	ytkD	2835	2381.08	1459	1577.71	0.652284	1.61767e-41	down	Pothetical protein
V529_30480	3112284	3112727	444	ytkA	131	112.236	202	221.286	1.95441	5.31504e-09	up	Hypothetical protein
V529_30550	3117250	3117408	159	-	651	561.504	1193	1313.67	2.32271	2.96849e-69	up	Conserved hypothetical protein
V529_30620	3125577	3126296	720	yteA	1650	1432.91	2480	2752.15	1.90503	1.12333e-92	up	Conserved hypothetical protein
V529_30630	3126454	3126924	471	ytaB	273	237.422	115	127.972	0.533912	1.21407e-08	down	Conserved hypothetical protein
V529_30660	3134882	3136411	1530	yuaG	623	541.988	820	912.66	1.66825	1.88121e-21	up	Conserved hypothetical protein
V529_30770	3145646	3146287	642	-	492	432.876	717	807.434	1.84709	2.03854e-25	up	Conserved hypothetical protein
V529_31460	3210047	3210268	222	yueG	426	391.594	595	703.528	1.77028	5.93484e-19	up	Hypothetical protein
V529_31550	3222852	3223097	246	yukD	225	208.544	113	134.642	0.636547	0.000144191	down	Conserved hypothetical protein
V529_31600	3227079	3227294	216	-	145	136.202	14	16.9062	0.122376	1.03396e-22	down	Conserved hypothetical protein
V529_31940	3261195	3261521	327	yuzD	418	404.991	502	616.51	1.52217	7.41513e-10	up	Conserved hypothetical protein
V529_32030	3270046	3270480	435	yutE	663	652.412	872	1088.06	1.66701	1.09356e-22	up	Conserved hypothetical protein
V529_32410	3305258	3305629	372	yurZ	381	393.81	729	960.262	2.42514	4.11858e-46	up	Conserved hypothetical protein
V529_32560	3317694	3317951	258	-	534	563.084	660	901.965	1.56652	4.35394e-14	up	Hypothetical protein
V529_33000	3354618	3354773	156	-	1049	1134.41	311	435.807	0.375768	1.11959e-60	down	Conserved hypothetical protein
V529_33200	3374128	3374613	486	yvgO	3271	3734.3	1260	1841.09	0.48823	7.27524e-115	down	Stress response protein YvgO
V529_34020	3457609	3458583	975	ntdR	419	553.957	720	1205.11	2.17798	2.54102e-37	up	NTD biosynthesis operon regulator NtdR
V529_34030	3458652	3459320	669	yyaS	279	369.068	654	1095.96	2.97104	3.06351e-56	up	Conserved hypothetical protein/putative integral inner membrane protein
V529_34040	3459317	3460204	888	-	260	344.061	820	1375.65	3.99738	1.07192e-97	up	Conserved hypothetical protein
V529_35830	3642116	3642649	534	ywsB	3186	5492.87	978	2105.68	0.38907	1.1013e-172	down	Conserved hypothetical protein
V529_36520	3701280	3701759	480	ywmF	93	189.374	13	35.2494	0.177172	2.13877e-12	down	Conserved hypothetical protein
V529_36560	3705128	3705292	165	-	951	1941.47	432	1174.08	0.575755	2.44756e-22	down	Hypothetical protein
V529_36590	3706368	3707054	687	ywmC	2463	5058.26	2961	8105.76	1.52373	2.91522e-53	up	Conserved hypothetical protein
V529_36820	3724677	3725120	444	ywlB	994	2411.02	443	1407.53	0.564874	1.23233e-24	down	Conserved hypothetical protein
V529_37050	3748174	3748446	273	ywjC	166	442.035	80	282.062	0.610825	0.000452011	down	Hypothetical protein
V529_37490	3786368	3787321	954	-	452	1340.68	201	786.905	0.563628	7.62716e-12	down	Conserved hypothetical protein
V529_37500	3787311	3788147	837	yhcI1	621	1844.42	173	677.82	0.353093	9.25958e-40	down	Antibiotic transport system permease protein
V529_37510	3788138	3788935	798	-	350	1041.45	81	317.576	0.293327	1.2141e-28	down	Conserved hypothetical protein
V529_37520	3788904	3789827	924	-	385	1146.79	91	356.896	0.299582	1.11976e-30	down	Conserved hypothetical protein
V529_37530	3789876	3790055	180	-	5371	16016.8	1816	7124.78	0.428544	8.0002e-246	down	Conserved hypothetical protein
V529_38090	3845124	3845384	261	ywcE	80	341.263	118	648.462	1.86951	3.5767e-05	up	Hypothetical protein
V529_39710	4014134	4014754	621	-	501	3769.21	225	2427.03	0.569219	1.15034e-12	down	Hypothetical protein
V529_39800	4022593	4023756	1164	yycP	425	3255.56	602	6593.94	1.79532	6.26921e-20	up	Hypothetical protein
V529_40220	4063683	4064618	936	yybS	555	10476.2	265	6552.76	0.605184	1.37616e-11	down	Conserved hypothetical protein
V529_40390	4078656	4079522	867	-	9576	198507	4694	129322	0.621289	6.52828e-167	down	Hypothetical protein
V529_40670	4104951	4105955	1005	yyaD	521	35322	227	24192.7	0.552233	2.88569e-14	down	Conserved hypothetical protein
5.2 Similar to unknown proteins from other organisms
V529_00590	67444	68919	1476	yabN	1578	252.829	737	149.792	0.591964	2.33612e-33	down	Conserved hypothetical protein YabN
V529_00600	68921	69181	261	yabO	274	43.9116	133	27.0357	0.615227	6.21911e-06	down	Conserved hypothetical protein YabO
V529_00720	80103	80843	741	yacB	316	50.9814	407	83.1861	1.63246	1.96785e-10	up	Pantothenate kinase (EC 2.7.1.33)
V529_00980	109993	110424	432	yazC	424	69.1455	504	104.008	1.5066	1.65871e-09	up	Conserved hypothetical protein YazC
V529_01090	116188	116793	606	ybxB	1005	165.133	520	107.968	0.655801	4.445e-15	down	Hypothetical protein YbxB
V529_03960	411295	411936	642	ycsK	1608	305.38	793	185.986	0.62506	3.23204e-28	down	Conserved hypothetical protein YcsK
V529_04710	476054	478213	2160	ydcI	1288	249.989	534	127.16	0.525485	1.78631e-38	down	Conserved hypothetical protein YdcI
V529_06380	652371	653282	912	yerQ	1865	374.77	892	219.817	0.606207	2.8286e-36	down	Lipid kinase similar to YegS from E. Coli
V529_06730	742410	742943	534	yesJ	1038	211.947	1346	337.321	1.64355	7.52934e-33	up	Conserved hypothetical protein
V529_07430	821603	822118	516	yfkM	7455	1552.77	3330	850.592	0.56615	4.13634e-177	down	Conserved hypothetical protein
V529_07850	866043	866447	405	yfiD	639	133.888	259	66.5162	0.513728	1.01892e-20	down	Conserved hypothetical protein
V529_07860	866464	867321	858	yfiE	1780	373.009	920	236.289	0.655092	5.35413e-26	down	Conserved hypothetical protein
V529_08540	933563	934513	951	yhbB	1355	287.736	1606	418.746	1.50225	1.13624e-27	up	Hypothetical protein
V529_10590	1127277	1128089	813	yitU	329	77.1802	168	48.7892	0.647214	7.14618e-06	down	Conserved hypothetical protein
V529_10990	1165299	1165955	657	yjbE	354	84.5549	172	50.8992	0.615829	2.35164e-07	down	Conserved hypothetical protein YjbE
V529_12340	1278532	1279581	1050	ykgB	535	135.021	257	80.4919	0.608855	5.4161e-11	down	6-phosphogluconolactonase (EC 3.1.1.31)
V529_12350	1279652	1280512	861	ykgA	578	145.892	164	51.3686	0.359626	3.78728e-36	down	Arginine deiminase (EC 3.5.3.6)
V529_14450	1512457	1513236	780	ylbK	276	74.4083	138	46.4427	0.633731	1.89008e-05	down	Lysophospholipase NTE1
V529_14740	1547849	1548100	252	ylmC	408	112.519	542	185.912	1.68373	5.77597e-15	up	Conserved hypothetical protein
V529_15370	1611323	1611655	333	ylxM	2422	688.581	1108	389.836	0.579829	4.3999e-54	down	DNA-binding proteinconserved hypothetical protein ylxm
V529_18100	1956058	1957596	1539	yngK	4282	1453.43	9246	3894.6	2.73679	0	up	Conserved hypothetical protein
V529_19500	2108253	2108879	627	yojJ	75	26.6163	117	51.9388	1.97724	9.11125e-06	up	Conserved hypothetical protein
V529_24950	2590158	2590586	429	yqjC	152	67.8275	180	100.134	1.50094	0.000542936	up	Methylmalonyl-coa epimerase
V529_25810	2662678	2663628	951	yqxL	1307	621.067	261	154.984	0.253104	2.81056e-121	down	Conserved hypothetical protein
V529_25840	2666149	2666529	381	yqgZ	6946	3305.49	2160	1283.06	0.394143	0	down	Conserved hypothetical protein
V529_26880	2754294	2754710	417	yrkR	35	18.4649	7	4.62322	0.253492	0.000309946	down	Phosphate-starvation-inducible protein
V529_30800	3147904	3149064	1161	yubA	1029	906.862	508	572.994	0.625724	2.259e-18	down	Conserved hypothetical protein
V529_33210	3374650	3376665	2016	yvgP	537	615.358	269	393.783	0.634911	1.36601e-09	down	Sodium, potassium, lithium and rubidium/H(+) antiporter
V529_35110	3564534	3565382	849	yvjA	469	715.738	573	1108.81	1.54852	7.54164e-12	up	Conserved hypothetical protein
V529_37200	3765530	3766906	1377	ywhL	5389	14702.5	2797	10093.5	0.657838	2.63074e-75	down	Conserved hypothetical protein
V529_38290	3861356	3861991	636	ywbG	190	921.619	77	466.356	0.513655	6.97113e-07	down	Hypothetical protein
V529_38790	3913010	3913903	894	yxkF	41	224.296	71	516.236	2.19487	0.000117438	up	Conserved hypothetical protein
6.0 No similarity
V529_00050	4569	4814	246	yaaB	507	79.6704	262	52.1686	0.65498	3.77444e-08	down	Hypothetical protein yaab
V529_03210	321605	321928	324	yckD	852	159.978	1067	247.168	1.5873	3.15458e-23	up	Hypothetical protein yckd
V529_07300	805947	806387	441	yfmQ	454	94.368	561	142.967	1.56618	4.05499e-12	up	Conserved hypothetical protein
V529_07500	827432	827758	327	yfkI	918	191.589	338	86.4346	0.466669	2.58117e-36	down	Conserved hypothetical protein
V529_08010	881227	881418	192	yfhD	1135	238.329	2127	547.382	2.37523	6.76284e-128	up	Conserved hypothetical protein YfhD
V529_08070	885138	885527	390	ybfJ	4204	883.242	6914	1780.83	2.0845	0	up	Conserved hypothetical protein
V529_08120	887837	888172	336	yfhL	1751	368.822	654	169.279	0.473398	2.88876e-66	down	Conserved hypothetical protein
V529_08150	890252	892837	2586	yfhO	3653	770.46	1062	275.048	0.368476	2.65969e-215	down	Conserved hypothetical protein
V529_08660	944410	944781	372	yhcC	1087	232.41	1322	347.205	1.54148	1.63777e-25	up	Hypothetical protein
V529_08760	952849	953427	579	yhcM	1985	425.352	2683	705.71	1.71315	5.87452e-74	up	Hypothetical protein
V529_08960	973799	974041	243	yhdB	279	60.6014	386	103.463	1.75355	2.48583e-12	up	Hypothetical protein
V529_09000	976801	978315	1515	ygxB	136	29.5503	12	3.21754	0.111835	3.54719e-22	down	Conserved hypothetical protein
V529_09340	1010272	1010397	126	yheF	343	74.9724	109	29.4093	0.402779	1.77955e-18	down	Conserved hypothetical protein
V529_10010	1074898	1075131	234	yhzC	733	170.292	1206	345.353	2.08535	2.16643e-56	up	Conserved hypothetical protein
V529_10070	1078704	1078973	270	yhjA	80	18.6033	127	36.4043	2.01209	2.12883e-06	up	Conserved hypothetical protein
V529_11220	1185728	1186336	609	yjbX	5216	1251.1	7328	2177.37	1.78067	7.88832e-226	up	Hypothetical protein
V529_11690	1222389	1222958	570	yjgB	520	129.731	198	61.152	0.48261	1.2928e-19	down	Conserved hypothetical protein
V529_12650	1306021	1306203	183	ykoL	391	99.8341	481	152.471	1.5592	2.27221e-10	up	Stress response protein YkoL
V529_12800	1319010	1319180	171	ykzE	411	105.228	494	157.298	1.52342	9.58828e-10	up	Hypothetical protein
V529_13430	1378529	1378768	240	ykuJ	896	231.88	427	137.478	0.604024	3.47895e-18	down	Hypothetical protein
V529_13490	1381925	1382818	894	ykuO	325	84.2043	97	31.2532	0.378288	2.43465e-19	down	Conserved hypothetical protein
V529_14120	1482935	1483387	453	ykzC	532	141.144	278	91.8603	0.66232	3.75696e-08	down	Conserved hypothetical protein
V529_18970	2062054	2062359	306	yoxC	620	213.534	230	98.9021	0.470187	1.76674e-24	down	Conserved hypothetical protein
V529_18980	2062425	2063186	762	yoxB	718	247.339	219	94.1814	0.386593	4.46707e-40	down	Conserved hypothetical protein
V529_19760	2128612	2128737	126	-	57	20.3792	95	42.4861	2.11244	1.64582e-05	up	Conserved hypothetical protein
V529_19830	2131735	2131959	225	yozE	348	125.001	421	189.03	1.53334	1.16599e-08	up	Hypothetical protein
V529_21820	2275399	2275539	141	-	926	338.194	1572	720.928	2.15167	2.88583e-78	up	Conserved hypothetical protein
V529_22690	2346305	2346520	216	-	636	245.481	1143	548.277	2.27784	5.10517e-64	up	Conserved hypothetical protein
V529_23100	2373692	2373937	246	yppD	148	57.42	59	28.4792	0.505272	9.08191e-06	down	Hypothetical protein
V529_23670	2424252	2424455	204	yphE	140	56.937	207	104.995	1.87403	2.34771e-08	up	Hypothetical protein
V529_23840	2439613	2440071	459	ypbF	151	62.2476	65	33.5131	0.545596	5.45577e-05	down	Hypothetical protein
V529_25940	2673532	2673705	174	yqgO	202	96.6482	247	147.281	1.54982	1.06872e-05	up	Hypothetical protein
V529_26180	2693202	2693897	696	yqfQ	3862	1875.28	5237	3172.29	1.71872	5.14813e-145	up	Hypothetical protein
V529_29070	2977259	2977669	411	yjdF	89	60.3324	156	138.605	2.22162	3.17283e-09	up	Conserved hypothetical protein
V529_29550	3025830	3025943	114	-	169	132.247	74	74.9177	0.554983	2.98143e-05	down	Hypothetical protein
V529_30470	3112138	3112287	150	-	62	53.1165	91	99.6783	1.86031	0.000355181	up	Hypothetical protein
V529_32450	3308567	3308917	351	yusD	265	274.267	104	137.314	0.497419	7.25703e-10	down	Conserved hypothetical protein
V529_33020	3356118	3356540	423	yvrL	261	295.044	128	185.228	0.62159	1.57708e-05	down	Hypothetical protein
V529_33330	3391558	3392598	1041	yvaA	2598	3021.31	667	990.061	0.325403	4.36651e-182	down	Oxidoreductase YvaA
V529_33360	3394799	3395086	288	ytnI	92	107.512	132	196.725	1.81853	2.53593e-05	up	Conserved hypothetical protein
V529_34920	3540621	3544490	3870	yvnB	2320	3386.36	3005	5549.03	1.64169	8.62249e-72	up	Conserved hypothetical protein
V529_34960	3546265	3546591	327	yvlA	447	658.443	599	1120.8	1.69845	7.05415e-17	up	Hypothetical protein
V529_35890	3648583	3649257	675	ywrJ	2862	5048.46	4752	10525.8	2.10446	6.23976e-224	up	Conserved hypothetical protein
V529_38030	3837672	3837986	315	ywcI	3547	14659.8	1690	9051.57	0.603893	6.12296e-69	down	Hypothetical protein
V529_38140	3849872	3850117	246	ydaS	4269	19666.6	1721	10041.9	0.510963	2.27639e-134	down	Hypothetical protein
V529_38280	3860943	3861329	387	ywbH	1069	5158.57	488	2946.9	0.578598	1.30797e-24	down	Holin-like protein
V529_39260	3966600	3966986	387	yxeE	2573	16198.2	3504	30076	1.72607	1.26818e-98	up	Hypothetical protein
V529_39280	3967144	3967509	366	yxeD	459	2937.6	739	6540.46	2.04064	2.4434e-33	up	Hypothetical protein
V529_39810	4023767	4024516	750	yycO	313	2405.45	394	4344.28	1.59546	2.14026e-09	up	Conserved hypothetical protein; expressed in presence of soil extract

## Sheet: 48h
Locus	Start	End	Length	Name	Control		Maize root exudates		Fold_change normalized	q-value	Result	Proudct
					Reads	RPM	Reads	RPM
1.1 Cell wall
V529_01850	186472	187818	1347	glmM	1553	344.159	1095	207.122	0.632039	6.04768e-31	down	Phosphoglucosamine mutase
V529_03990	412795	414798	2004	pbpC	1043	239.284	541	105.645	0.46	6.27155e-49	down	Penicillin-binding protein III PbpC
V529_05420	542065	543423	1359	pbpE	997	236.242	723	145.711	0.650046	3.06848e-18	down	Penicillin-binding protein
V529_08980	974601	976055	1455	lytF	763	200.32	403	90.1476	0.473458	8.70601e-35	down	Endopeptidase lytf precursor LytF
V529_09750	1045197	1047338	2142	pbpF	701	188.312	502	115.263	0.641929	8.52277e-14	down	Penicillin-binding protein 2C
V529_13780	1406851	1407858	1020	mreBH	469	153.601	205	61.2016	0.391816	1.07971e-30	down	Rod-share determining protein MrbH
V529_14570	1522429	1524573	2145	pbpB	1752	596.412	1269	392.531	0.649275	2.43446e-31	down	Penicillin-binding protein II
V529_14590	1526802	1528274	1473	murE	1477	503.36	876	271.191	0.531649	2.13908e-50	down	UDP-N-acetylmuramoylalanyl-D-glutamate--2,6-diaminopimelate ligase (EC 6.3.2.13)
V529_14610	1529357	1530712	1356	murD	1614	550.527	1130	350.032	0.62759	5.82912e-33	down	UDP-N-acetylmuramoylalanine--D-glutamate ligase (EC 6.3.2.9)
V529_14640	1533105	1534016	912	murB	1773	605.647	1185	367.469	0.599116	2.05254e-42	down	UDP-N-acetylenolpyruvoylglucosamine reductase (EC 1.1.1.158)
V529_18300	2010571	2012274	1704	-	81	34.2187	150	55.5191	1.66	0.000374383	up	Putative cell wall amidase
V529_19220	2082005	2082874	870	yocH	23442	9984.75	11382	4246.04	0.435236	0	down	Cell-wall binding protein YocH
V529_19740	2126875	2127693	819	yodJ	948	417.287	573	219.653	0.54181	3.43089e-31	down	D-alanyl-D-alanine carboxypeptidase
V529_23140	2375942	2378725	2784	ponA	6634	3191.76	4046	1729.73	0.546703	2.45502e-206	down	Penicillin-binding proteins IA/IB
V529_27550	2820696	2822258	1563	yrvJ	1461	980.43	959	566.084	0.588396	2.84901e-37	down	N-acetylmuramoyl-L-alanine amidase
V529_27950	2856706	2857719	1014	mreB	2297	1643.24	1253	779.809	0.48898	2.38669e-95	down	Rod shape-determining protein MreB
V529_30450	3111020	3111424	405	ytkC	2067	2145.67	4320	4345.59	1.87346	5.8661e-129	up	Autolytic amidase YktC
V529_30750	3143265	3144110	846	yubE	227	245.184	163	170.975	0.643669	3.78602e-05	down	N-acetylmuramoyl-L-alanine amidase
V529_35400	3590716	3592203	1488	tuaE	642	1262.45	1798	3041.87	2.51047	6.75911e-100	up	Teichuronic acid biosynthesis protein; probably involved in elicitation of plant basal defence
V529_35410	3592271	3593611	1341	tuaD	1508	2969.12	4047	6867.63	2.40565	8.37195e-208	up	UDP-glucose 6-dehydrogenase; probably involved in elicitation of plant basal defence
V529_35420	3593616	3594812	1197	tuaC	671	1325.08	1506	2573.31	2.01189	1.95454e-54	up	Teichuronic acid biosynthesis glycosyl transferase; probably involved in elicitation of plant basal defence
V529_35430	3594809	3596257	1449	tuaB	517	1022.31	2068	3542.72	3.58559	3.95809e-184	up	Teichuronic acid biosynthesis protein; probably involved in elicitation of plant basal defence
V529_35440	3596294	3596953	660	tuaA	692	1369.76	2045	3515.77	2.64904	1.23796e-123	up	Undecaprenyl-phosphate N-acetylgalactosaminyl 1-phosphate transferase; probably involved in elicitation of plant basal defence
V529_35450	3597171	3598661	1491	lytC	288	570.855	144	248.439	0.448199	2.22437e-15	down	N-acetylmuramoyl-L-alanine amidase (major autolysin) (CWBP49)
V529_35460	3598683	3600803	2121	lytB	439	870.655	154	265.757	0.314454	6.7299e-39	down	Amidase enhancer precursor (Modifier protein of major autolysin)
V529_35490	3602282	3603421	1140	mnaA	353	702.035	245	423.388	0.622146	2.55715e-08	down	UDP-N-acetylglucosamine 2-epimerase (UDP-glcnac-2-epimerase)
V529_35500	3603650	3604534	885	gtaB	2712	5397.33	1668	2883.71	0.551325	6.09472e-83	down	UTP-glucose-1-phosphate uridylyltransferase
V529_35510	3604574	3606118	1545	tagH	1710	3421.65	823	1426.95	0.431424	4.39117e-92	down	Teichoic acids export protein ATP-binding subunit
V529_35530	3607152	3609326	2175	tagF	2510	5045.91	1525	2650.64	0.544624	1.67264e-79	down	CDP-glycerol:poly (glycerol phosphate) glycero-phosphotransferase
V529_35540	3609376	3610914	1539	ggaA	2794	5645.32	1405	2448.56	0.450766	1.22585e-137	down	Minor teichoic acid biosynthesis protein ggaa like protein
V529_35550	3611052	3611441	390	tagD	2471	5021.04	1579	2758.55	0.57281	1.12614e-67	down	Glycerol-3-phosphate cytidylyltransferase
V529_35560	3611797	3612567	771	tagA	944	1927.88	538	942.499	0.510871	4.9736e-36	down	N-acetylmannosaminyltransferase (major teichoic acid biosynthesis protein A)
V529_35570	3612600	3613766	1167	tagB	366	748.904	213	373.497	0.521674	5.63267e-14	down	CDP-glycerol:glycerophosphate glycerophospho transferase (major teichoic acid biosynthesis protein B)
V529_35580	3613828	3616473	2646	lytD	447	915.331	115	201.729	0.230617	4.56563e-54	down	Beta-N-acetylglucosaminidase (major autolysin)(CWBP90)
V529_38430	3874593	3876104	1512	dltA	1908	10658.1	1050	5086.81	0.493301	8.53026e-78	down	D-alanine--poly(phosphoribitol) ligase subunit 1
V529_38440	3876101	3877282	1182	dltB	1614	9112.93	1095	5331.94	0.608151	7.9243e-37	down	D-alanine export protein
V529_38450	3877299	3877535	237	dltC	423	2410.3	293	1434.37	0.620909	8.16342e-10	down	D-alanine--poly(phosphoribitol) ligase subunit 2
V529_38460	3877536	3878714	1179	dltD	1761	10058.6	1057	5181.93	0.538043	5.34794e-58	down	Undecaprenol-phosphate-poly(glycerophosphate chain) D-alanine transfer protein dltd
V529_39060	3937306	3944337	7032	wapA	2753	18646.3	1883	10624	0.613119	2.92897e-60	down	Cell wall-associated protein precursor
1.2 Transport/binding proteins and lipoproteins
V529_01480	145594	146439	846	cbiO	1526	335.441	757	142.425	0.444675	1.07063e-77	down	Cobalt transporter ATP-binding subunit
V529_01490	146415	147284	870	cbiO	555	122.039	232	43.6557	0.374711	1.18194e-38	down	Cobalt transporter ATP-binding subunit
V529_01880	190472	191344	873	-	174	38.6191	307	58.1385	1.58158	2.19539e-06	up	ABC transporter, ATP-binding protein
V529_01950	196424	198352	1929	-	92	20.4234	168	31.8224	1.6369	0.000231704	up	Efflux ABC transporter, permease protein
V529_02750	268978	269673	696	ycdI	315	70.6283	167	31.9139	0.475233	6.36761e-15	down	ABC transporter YcdI
V529_02780	271786	272382	597	yceC	799	179.171	469	89.6329	0.526171	1.5148e-28	down	ABC transporter
V529_02810	273637	274410	774	yceF	1051	235.796	683	130.561	0.582531	5.32397e-28	down	ABC transporter
V529_02840	277316	278518	1203	yceI	388	87.0944	226	43.2125	0.522129	1.02104e-14	down	Niacin permease
V529_02970	292287	293615	1329	ycgH	447	100.736	792	152.003	1.58825	5.73591e-15	up	Amino acid transporter
V529_03350	354799	355542	744	yckI	819	186.014	581	112.495	0.635906	1.72387e-16	down	ABC-type transport protein, atpase component;possibly involved in octopin transport
V529_03510	370888	371679	792	yxeM	280	63.69	73	14.1527	0.233704	6.27893e-34	down	Amino-acid ABC transporter binding protein YxeM
V529_03520	371702	372376	675	yxeN	98	22.2929	26	5.04074	0.23782	1.92345e-12	down	Amino acid ABC transporter (permease); possibly involved in opine transport
V529_03530	372390	373139	750	yxeO	290	65.9703	107	20.7447	0.33074	1.54155e-24	down	Probable amino acid ABC transporter (ATP-binding protein) yxeo
V529_03660	383720	384673	954	yclN	342	77.9427	643	124.946	1.69	5.19268e-15	up	Ferrichrome ABC transporter (permease) YclN
V529_03670	384663	385610	948	yclO	538	122.621	1004	195.12	1.67283	2.95065e-22	up	Ferrichrome ABC transporter (permease)
V529_03810	398194	399822	1629	ycnJ	8819	2015.47	4689	913.577	0.476609	0	down	Copper export protein YcnJ
V529_03840	401127	402560	1434	mtlA	383	87.7551	69	13.4593	0.161492	9.32799e-60	down	Phosphotransferase system (PTS) mannitol-specific enzyme IIABC component mtla
V529_03850	402586	403017	432	levD	195	44.6834	36	7.02233	0.165489	1.42477e-30	down	PTS mannitol-specific enzyme IIA component
V529_03910	406679	407893	1215	ycsG	153	35.0689	97	18.9239	0.568305	2.54631e-05	down	Putative branched chain amino acids transporter
V529_04800	488483	489886	1404	proP	756	177.507	1388	276.331	1.64577	9.49296e-29	up	Permease
V529_05530	550162	551724	1563	yveA	1036	245.649	2350	473.835	2.03334	2.17781e-86	up	Aspartate-proton symporter YveA
V529_05630	565977	567905	1929	ydiF	300	71.2234	201	40.5864	0.600587	4.68779e-08	down	ABC transporter ATP-binding
V529_06040	612638	613960	1323	pbuG	244	58.5195	434	88.484	1.59441	8.13783e-09	up	Hypoxanthine/guanine permease
V529_06310	642117	642809	693	sapB	60	14.4594	126	25.7842	1.88244	7.23825e-05	up	Putative Mg2+ transporter
V529_06320	642929	644407	1479	opuE	1332	321.003	3163	647.281	2.12861	2.89198e-128	up	Proline transporter OpuE
V529_06990	768743	770632	1890	yfmR	635	157.912	461	97.7777	0.650771	5.53464e-12	down	ABC transporter (ATP-binding protein)
V529_07090	779561	780997	1437	yflS	306	76.2775	515	109.43	1.50864	2.04123e-08	up	2-oxoglutarate/malate translocator
V529_07560	832082	832915	834	yfkC	655	164.927	469	100.755	0.641848	5.73202e-13	down	Small-conductance mechanosensitive channel
V529_08360	917867	919588	1722	-	324	82.9038	173	37.8186	0.478632	4.28453e-15	down	Oligopeptide-binding protein
V529_08440	926404	927171	768	ssuB	138	35.3465	78	17.064	0.50666	2.55749e-06	down	Aliphatic sulfonates transport ATP-binding protein SsuB
V529_08460	928176	929009	834	ssuC	287	73.519	210	45.9446	0.655901	7.62707e-06	down	Aliphatic sulfonates transport permease protein SsuC
V529_08690	946038	946754	717	yhcG	109	28.0891	68	14.9676	0.559221	0.000308165	down	ABC transporter ATP-binding protein
V529_08750	951432	952757	1326	yhcL	863	222.698	475	104.645	0.493383	8.02842e-36	down	Sodium-dicarboxylate symporter YhcL
V529_08890	965309	966139	828	glpF	869	226.364	601	133.848	0.619949	4.53477e-19	down	Glycerol uptake facilitator
V529_09070	986030	987433	1404	yhdG	82	21.5693	313	70.1477	3.42162	1.8582e-27	up	Amino acid transporter YhdG
V529_10860	1152528	1153478	951	appB	432	124.693	797	203.323	1.65377	2.90115e-17	up	Oligopeptide transport system permease protein
V529_10870	1153499	1154413	915	appC	332	95.8411	816	208.212	2.2032	2.18995e-36	up	Oligopeptide transport system permease protein AppC
V529_12260	1269975	1270901	927	dppB	55	17.3076	120	34.3528	1.95578	4.61159e-05	up	Dipeptide transport system permease protein
V529_13230	1355181	1357277	2097	ptsG	2549	821.594	1575	463.598	0.553875	5.21516e-77	down	Phosphotransferase system (PTS) glucose-specificenzyme IICBA component ptsg
V529_13250	1357640	1359355	1716	ptsI	6473	2088.73	3477	1024.09	0.481504	1.96018e-276	down	Phosphoenolpyruvate-protein phosphotransferase PtsI
V529_13370	1372402	1373694	1293	ykuC	785	254.563	1343	397.125	1.53358	1.61859e-21	up	Unknown; similar to macrolide-efflux protein
V529_13740	1402641	1404260	1620	ykpA	3152	1030.71	2105	627.631	0.598642	1.03672e-74	down	ABC transporter (ATP-binding protein)
V529_19320	2088257	2088490	234	yocN	444	191.562	831	312.212	1.67772	8.56757e-19	up	Hypothetical protein/similar to permease
V529_25990	2675819	2676601	783	pstBB	1104	633.969	5666	2869.54	4.60054	0	up	Phosphate ABC transporter ATP-binding protein
V529_26000	2676613	2677419	807	pstBA	1474	846.977	5954	3024.07	3.62086	0	up	Phosphate ABC transporter ATP-binding protein
V529_26010	2677438	2678322	885	pstA	750	431.324	3764	1917.56	4.49872	0	up	Phosphate transport system permease protein PstA
V529_26020	2678322	2679251	930	pstC	657	378.003	4066	2075.39	5.54757	0	up	Phosphate transport system permease protein PstC
V529_26030	2679300	2680202	903	pstS	1586	912.845	6845	3501.13	3.86876	0	up	Phosphate transport system permease protein PstS
V529_27370	2804543	2805271	729	glnQ	275	181.654	751	436.847	2.44798	1.17061e-40	up	Glutamine ABC transporter (ATP-binding protein)
V529_27380	2805292	2806119	828	glnH	521	344.214	1315	765.253	2.2625	5.47873e-61	up	Glutamine ABC transporter (ATP-binding protein)
V529_27390	2806176	2806826	651	glnM	77	50.8899	188	109.489	2.18861	3.81903e-09	up	Glutamine ABC transporter (ATP-binding protein)
V529_29580	3027406	3028275	870	mMT1	205	197.529	373	348.395	1.63101	2.59476e-08	up	Predicted Co/Zn/Cd cation transporters
V529_30200	3087923	3089233	1311	ytrF	874	884.228	381	372.981	0.390764	2.08142e-56	down	ABC transporter, permease protein
V529_30210	3089223	3089924	702	ytrE	258	261.25	129	126.332	0.448199	6.75516e-14	down	Hypothetical ABC transporter ATP-binding protein
V529_30250	3092933	3093811	879	ytrB	356	360.967	149	146.035	0.375178	3.68143e-25	down	Hypothetical ABC transporter ATP-binding protein
V529_30420	3108803	3109585	783	ytlC	1059	1093.46	1828	1824.11	1.54732	6.28053e-30	up	ABC-transport system substrate-binding protein
V529_31230	3191841	3192887	1047	yufP	87	97.6008	191	209.372	1.96795	1.5538e-07	up	ABC transporter permease
V529_31240	3192888	3193847	960	yufQ	73	81.9029	148	162.27	1.81736	4.02684e-05	up	ABC transporter permease
V529_31830	3252028	3253683	1656	-	216	256.006	417	488.732	1.73055	6.14489e-11	up	ABC-transporter ATP-binding protein
V529_32390	3303951	3304736	786	pstB	2223	2780.11	1274	1593.4	0.513725	3.98181e-82	down	Phosphate import ATP-binding protein
V529_32890	3345827	3347053	1227	yvrA	417	552.299	245	320.464	0.526661	2.08883e-15	down	ABC transport system ATP-binding protein
V529_33120	3366411	3367208	798	yvgL	1341	1896.26	903	1217.93	0.603615	1.38763e-31	down	Molybdate-binding protein
V529_33370	3395098	3396105	1008	-	242	351.306	179	247.585	0.663038	6.61837e-05	down	ABC-type polar amino acid transport system
V529_33420	3399184	3399996	813	ytmJ	182	264.515	110	152.275	0.541779	6.93155e-07	down	Polar amino acid transport system substrate-binding protein
V529_34580	3509278	3510867	1590	yvdB	527	893.646	282	435.168	0.479667	1.01161e-23	down	Transporter YvdB
V529_34740	3524574	3526343	1770	yvcC	666	1158.85	486	762.164	0.654128	2.86414e-12	down	ABC transporter (ATP-binding protein)
V529_35880	3647203	3648534	1332	ymrK	2889	6134.51	5350	9701.38	1.66	9.58212e-111	up	Arsenical pump membrane protein
V529_36320	3685387	3686751	1365	ywoD	200	494.527	359	783.014	1.60903	1.05075e-07	up	Conserved hypothetical protein/similar to transporter
V529_37160	3761438	3762628	1131	narK	82	275.012	41	111.143	0.448199	3.78319e-05	down	Nitrite extrusion protein NarK
V529_37480	3785451	3786371	921	ccmA	347	1259.76	252	748.185	0.650987	4.91694e-07	down	ABC transporter ATP-binding protein
V529_38720	3903134	3904864	1731	cydD	819	5049.35	482	2551.44	0.527551	4.87107e-29	down	ABC membrane transporter (ATP-binding protein) CydD
V529_38730	3904861	3906564	1704	cydC	537	3327.55	267	1416.96	0.445695	5.50459e-28	down	ABC membrane transporter (ATP-binding protein) CydC
V529_39200	3961630	3962811	1182	nupC	625	4457.31	259	1508.95	0.371467	6.12692e-44	down	Pyrimidine-nucleoside transport protein NupC
V529_39300	3968082	3969044	963	yxeB	311	2467.96	573	3656.44	1.65156	1.13046e-12	up	ABC transporter (binding protein) YxeB
V529_39480	3987584	3988972	1389	csbC	835	6729.85	1616	10447.6	1.73483	2.15353e-39	up	Sugar transport
1.3 Sensors (signal transduction)
V529_04400	450092	451714	1623	dctS	271	62.7356	178	34.9797	0.588778	8.15046e-08	down	C4-dicarboxylate sensor kinase/two-component sensor histidine kinase
V529_06430	657866	658762	897	baeS	723	174.847	1290	264.961	1.59938	2.95418e-24	up	Two-component sensor histidine kinase
V529_07140	787169	788245	1077	mprA	235	58.6565	413	87.955	1.57537	4.11752e-08	up	Response regulator in two-component regulatory system
V529_07630	838227	838940	714	ycbL	88	22.1711	185	39.7634	1.88447	1.12522e-06	up	Putative sensory transduction protein
V529_15840	1652070	1654088	2019	cheA	550	199.672	134	43.2141	0.218395	2.70844e-69	down	Conserved hypothetical protein
V529_23940	2449184	2450965	1782	resE	3138	1591.59	1410	629.898	0.402779	5.7276e-190	down	Two component sensor histidine kinase; COG5002;global regulation of aerobic and anaerobic respiration;transcription control of biofilm formation
V529_28840	2950720	2952501	1782	lytS	282	227.907	159	110.212	0.505416	7.57607e-12	down	Sensor histidine kinase controlling autolysis;transcription control of biofilm formation
V529_32820	3339778	3340860	1083	yvqE	287	379.179	185	241.482	0.577818	1.17819e-08	down	Two-component protein histidine kinase
V529_32940	3350975	3352717	1743	yvrG	1041	1385.68	539	708.038	0.464129	5.12428e-49	down	Two-component sensor histidine kinase
V529_32950	3352714	3353433	720	yvrH1	532	709.13	354	465.349	0.596476	1.01737e-13	down	Two-component response regulator
V529_34710	3522634	3523695	1062	-	142	246.963	79	123.858	0.4987	1.11439e-06	down	Two-component sensor histidine kinase
V529_37730	3811286	3812221	936	-	60	225.907	120	367.741	1.7928	0.000321468	up	Two-component sensor histidine kinase
V529_40040	4046709	4048544	1836	yycG	1009	10650.8	623	4875.34	0.553475	2.93207e-31	down	Two-component sensor histidine kinase YycG
V529_40160	4057270	4058457	1188	-	8163	112508	14304	143360	1.57076	9.62924e-241	up	Predicted Protein kinase-like (PK-like)
1.4 Membrand bioenergetics (electron transport chain and ATP synthase)
V529_02920	287661	288614	954	ldh	920	207.183	579	111.024	0.564146	4.1825e-27	down	L-lactate dehydrogenase
V529_07050	775972	776991	1020	yfmJ	745	185.377	412	87.4212	0.495726	9.27532e-31	down	NADP-dependent oxidoreductase YfmJ
V529_13500	1382845	1383300	456	ykuP	430	139.716	764	226.412	1.59267	1.27622e-14	up	Probable flavodoxin-2 YkuP
V529_14270	1498666	1499592	927	ctaA	843	283.335	490	149.755	0.521038	8.50721e-31	down	Cytochrome aa3-controlling protein CtaA
V529_23960	2451766	2452941	1176	resC	1105	561.72	538	240.553	0.436436	1.24095e-58	down	Cytochrome c-type synthesis protein ResC
V529_23970	2452960	2454588	1629	resB	2213	1125.6	1360	608.236	0.550882	4.76967e-68	down	Protein required for cytochrome c synthesis ResB
V529_28440	2910191	2911168	978	etfA	3580	2791.01	1400	950.7	0.350547	2.89377e-268	down	Electron transfer flavoprotein (alpha subunit) involved in calcium carbonate precipitation
V529_28450	2911200	2911973	774	etfB	6613	5170.01	2553	1735.32	0.346061	0	down	Electron transfer flavoprotein (beta subunit)
V529_35840	3642774	3643298	525	ywrO	158	333.403	115	207.309	0.652442	0.000972272	down	NAD(P)H oxidoreductase
V529_36660	3712116	3713537	1422	atpD	6087	16738.9	4236	10151.2	0.623812	6.46595e-124	down	F0F1 ATP synthase subunit beta
V529_36670	3713563	3714426	864	atpG	5490	15354.2	3328	8057.06	0.54339	8.22499e-174	down	F0F1 ATP synthase subunit gamma
V529_36680	3714502	3716010	1509	atpA	4536	12883.9	3312	8083.45	0.654513	1.04354e-76	down	F0F1 ATP synthase subunit alpha
V529_36690	3716027	3716572	546	atpH	4273	12295.3	1885	4638.13	0.395439	1.97986e-266	down	F0F1 ATP synthase subunit delta
V529_36700	3716569	3717081	513	atpF	3040	8856.34	2171	5366.74	0.640158	1.33064e-56	down	F0F1 ATP synthase subunit B
V529_37020	3743684	3745792	2109	ywjF	2197	7188.62	1074	2861.75	0.438203	1.37734e-114	down	Unknown; similar to iron-sulphur-binding reductase
V529_37100	3753355	3753912	558	narJ	57	189.82	11	29.7385	0.172989	1.68148e-09	down	Nitrate reductase delta chain NarJ
V529_37110	3753938	3755401	1464	narH	143	476.305	57	154.104	0.357306	1.59941e-11	down	Nitrate reductase delta chain NarH
V529_37120	3755391	3759077	3687	narG	312	1039.71	48	129.792	0.137907	3.02472e-53	down	Nitrate reductase delta chain NarG
V529_38110	3845798	3846412	615	qoxC	3187	15627.1	1868	8291.9	0.525407	8.48668e-111	down	Quinol oxidase subunit III
V529_38120	3846427	3848376	1950	qoxB	6286	31312	3710	16606.1	0.529055	9.60527e-214	down	Quinol oxidase polypeptide I
V529_38130	3848404	3849369	966	qoxA	4363	22435.6	2710	12334.9	0.556782	4.05089e-129	down	Quinol oxidase subunit II precursor
V529_38740	3906564	3907580	1017	cydB	478	2971.84	255	1355.2	0.478204	9.25781e-22	down	Cytochromed ubiquinol oxidase (subunit II) CydB
V529_38750	3907564	3908970	1407	cydA	415	2587.85	235	1250.61	0.507599	9.90202e-17	down	Cytochrome d ubiquinol oxidase (subunit I)
1.5 Mobility and chemotaxis
V529_06960	765588	766442	855	yfmS	199	49.4666	55	11.6616	0.247748	3.02744e-23	down	Methyl-accepting chemotaxis protein YfmS
V529_09980	1070946	1072238	1293	hemAT	314	88.5656	138	34.331	0.393958	9.66153e-21	down	Haem-based aerotactic transducer HemAT
V529_12980	1334361	1335146	786	motB	259	83.2677	62	18.2167	0.214582	1.02135e-33	down	Flagellar motor protein MotB
V529_12990	1335118	1335933	816	motA	365	117.356	84	24.6812	0.206294	1.83698e-48	down	Flagellar motor protein MotA
V529_13280	1360923	1362890	1968	mcpC	378	122.298	110	32.4511	0.260857	4.384e-41	down	Methyl-accepting chemotaxis protein McpC
V529_13350	1370861	1371772	912	cheV	356	115.427	177	52.3329	0.445681	6.20927e-19	down	Chemotaxis protein CheV
V529_15580	1630678	1631067	390	flgB	228	82.4323	133	42.843	0.522899	4.44253e-09	down	Flagellar basal body rod protein flgb
V529_15590	1631067	1631519	453	flgC	530	191.635	197	63.4619	0.33319	1.77456e-43	down	Flagellar basal body rod protein flgc
V529_15600	1631530	1631850	321	fliE	88	31.8247	18	5.79891	0.183354	1.42679e-13	down	Flagellar hook-basal body protein flie
V529_15610	1631908	1633503	1596	fliF	952	344.296	323	104.059	0.304135	2.37198e-86	down	Flagellar MS-ring protein
V529_15620	1633516	1634532	1017	fliG	577	208.747	166	53.4847	0.257889	8.74017e-63	down	Flagellar motor switch protein G
V529_15630	1634525	1635280	756	fliH	790	285.866	246	79.2648	0.279132	5.51281e-79	down	Flagellar assembly protein H
V529_15640	1635277	1636593	1317	fliI	671	242.875	158	50.9139	0.211074	1.38086e-86	down	Flagellum-specific ATP synthase
V529_15650	1636598	1637041	444	fliJ	237	85.8052	62	19.9799	0.234501	8.06169e-29	down	Flagellar biosynthesis chaperone
V529_15670	1637674	1639017	1344	fliK	663	240.084	157	50.5962	0.212269	3.4203e-85	down	Flik
V529_15680	1639018	1639458	441	flgD	377	136.551	76	24.4937	0.180706	6.98031e-55	down	Flagellar basal body rod modification protein
V529_15690	1639483	1640259	777	flgE	436	157.943	94	30.2955	0.19326	1.83803e-60	down	Flagellar basal body rod protein FlgE
V529_15710	1640511	1640930	420	fliL	361	130.807	169	54.4703	0.419643	2.37392e-21	down	Flagellar basal body-associated protein FliI
V529_15720	1640964	1641962	999	fliM	760	275.42	401	129.253	0.472968	9.91629e-35	down	Flagellar motor switch protein FliM
V529_15730	1641952	1643088	1137	fliY	1109	402.006	363	117.02	0.293411	1.27593e-104	down	Flagellar motor switch protein FliY
V529_15750	1643519	1644145	654	fliZ	461	167.192	141	45.4606	0.27417	1.88975e-47	down	Flagella biosynthesis protein FliZ
V529_15760	1644138	1644803	666	fliP	166	60.2137	70	22.5701	0.377999	3.22344e-12	down	Flagellar biosynthesis protein FliP
V529_15780	1645094	1645873	780	fliR	133	48.2473	50	16.1221	0.336992	1.29235e-11	down	Flagellar biosynthesis protein FliR
V529_15790	1645870	1646952	1083	flhB	429	155.632	88	28.3753	0.183877	1.43478e-61	down	Flagellar biosynthesis protein FlhB
V529_15800	1646986	1649019	2034	flhA	603	218.79	118	38.0498	0.175415	8.73441e-89	down	Flagellar biosynthesis protein FlhA
V529_15810	1649019	1650110	1092	flhF	280	101.616	79	25.475	0.252912	1.19824e-31	down	Flagellar biosynthesis regulator FlhF
V529_15820	1650107	1651000	894	ylxH	271	98.3599	77	24.8307	0.254696	1.78466e-30	down	Conserved hypothetical protein
V529_15850	1654111	1654584	474	cheW	230	83.5159	88	28.3806	0.34297	8.00764e-19	down	Conserved hypothetical protein
V529_15860	1654600	1655229	630	cheC	247	89.6963	130	41.9271	0.471789	4.03571e-12	down	Conserved hypothetical protein
V529_15870	1655226	1655726	501	cheD	145	52.6604	66	21.287	0.408016	1.14438e-09	down	Chemoreceptor glutamine deamidase CheD
V529_15890	1656545	1657012	468	swrB	437	158.733	215	69.3473	0.44102	1.9519e-23	down	Swarming motility protein
V529_29680	3036667	3037356	690	ytxE	45	43.4952	15	14.06	0.298799	3.2705e-05	down	Flagellar motor protein mots
V529_30830	3150852	3152858	2007	tlpB	142	153.951	49	51.6015	0.309321	1.31696e-13	down	Methyl-accepting chemotaxis protein TlpB
V529_30840	3152973	3154958	1986	mcpA	757	820.837	179	188.513	0.211962	3.10619e-97	down	Methyl-accepting chemotaxis protein McpA
V529_30850	3155086	3157074	1989	tlpA	422	457.963	115	121.135	0.244279	1.31251e-48	down	Methyl-accepting chemotaxis protein TlpA
V529_30860	3157259	3159244	1986	mcpB	290	314.858	114	120.096	0.352377	1.30902e-22	down	Methyl-accepting chemotaxis protein McpB
V529_35050	3558622	3558957	336	swrA	293	529.865	141	227.889	0.431373	9.68383e-17	down	Swarming motility protein SwrA
V529_35160	3570568	3570912	345	fliT	99	186.536	24	39.8629	0.217309	1.81575e-13	down	Flagellar protein FliT
V529_35170	3570912	3571313	402	fliS	306	576.674	80	132.882	0.234352	7.02205e-37	down	Flagellar protein FliS
V529_35180	3571333	3572880	1548	fliD	872	1644.28	229	380.425	0.235407	1.50511e-102	down	Flagellar capping protein
V529_35190	3573132	3573962	831	hag	8157	15406.5	1532	2545.99	0.168356	0	down	Flagellin; involved in elicitation of plant basal defence
V529_35210	3574324	3574755	432	yviF	247	473.97	156	259.977	0.566146	5.0521e-08	down	Flagellar assembly protein Fliw
V529_35230	3575445	3576362	918	flgL	1090	2094.15	358	597.029	0.294413	1.87598e-102	down	Flagellar hook-associated protein Flgl
V529_35240	3576374	3577891	1518	flgK	1128	2171.7	465	775.934	0.369526	5.52642e-79	down	Flagellar hook-associated protein Flgk
V529_35250	3577907	3578389	483	yvyG	254	490.083	101	168.667	0.356442	1.22447e-19	down	Conserved hypothetical protein
V529_35260	3578404	3578670	267	flgM	285	550.165	132	220.473	0.415174	2.06128e-17	down	Negative regulator of flagellin synthesis (Anti-sigma-D factor) FlgM
V529_35270	3578740	3579159	420	yvyF	310	598.755	157	262.287	0.453982	4.45174e-16	down	Conserved hypothetical protein
V529_36250	3678505	3679329	825	flhP	202	489.276	110	234.46	0.488138	1.86429e-09	down	Flagellar hook-basal body complex protein FlhP
V529_36260	3679351	3680148	798	flhO	285	690.653	132	281.417	0.415174	2.06128e-17	down	Flagellar hook-basal body complex protein FlhO
1.6 Protein secretion
V529_00330	42759	43586	828	yaaT	874	172.671	574	101.576	0.58871	1.01494e-22	down	Signal peptidase II homolog YaaT
V529_05660	569220	569390	171	tatAy	1274	302.546	786	158.744	0.553037	3.09678e-39	down	Sec-independent protein translocase protein
V529_09570	1032059	1032916	858	prsA	2255	602.8	1458	331.824	0.579578	1.13513e-59	down	Foldase protein prsa precursor PrsA
V529_13720	1401591	1402172	582	sipT	339	110.838	237	70.6575	0.626685	7.61624e-08	down	Type I signal peptidase SipT
V529_15380	1611669	1613009	1341	ffh	11197	3968.98	6818	2172.03	0.545829	0	down	Signal recognition particle-like (SRP) component
V529_24140	2466238	2466798	561	sipS	767	395.486	565	256.555	0.660319	1.89387e-13	down	Type I signal peptidase
V529_25700	2656470	2657054	585	sipW	873	496.835	1520	761.391	1.56074	6.37935e-26	up	Signal peptidase SipW, required for TasA secretion
V529_35130	3566728	3569253	2526	secA	6327	11681	4652	7611.53	0.659087	1.62746e-103	down	Preprotein translocase subunit
V529_35470	3600836	3601153	318	lytA	82	162.77	22	37.9754	0.240497	1.68489e-10	down	Secretion of major autolysin LytC
1.7 Cell division
V529_14650	1534146	1534934	789	divIB	421	143.898	234	72.5902	0.498236	1.11368e-17	down	Cell-division initiation protein DivIB
V529_14660	1535484	1536797	1314	ftsA	2858	977.009	1748	542.294	0.548252	9.8233e-89	down	Cell division protein FtsA
V529_14670	1536833	1537981	1149	ftsZ	2617	895.497	1422	441.396	0.487076	1.91732e-109	down	Cell division protein FtsZ
V529_14800	1551455	1551949	495	divIVA	1344	463.521	850	265.655	0.566919	1.68853e-38	down	Cell-division initiation protein DivIVA
V529_15350	1609358	1610347	990	ftsY	517	183.063	291	92.6499	0.504549	7.70713e-21	down	Cell division protein FtsY homolog
V529_15530	1625232	1626539	1308	gid	1502	538.835	821	263.342	0.489975	1.93166e-62	down	TRNA (uracil-5-)-methyltransferase Gid
V529_16220	1691378	1693738	2361	ftsK	1812	687.719	1150	383.87	0.568906	5.72995e-51	down	DNA translocase
V529_26040	2680358	2682505	2148	ftsI	3414	1966.77	2226	1142.57	0.584471	2.08013e-87	down	Cell division protein FtsI/penicillin-binding protein 2
V529_27910	2853757	2854560	804	minD	1762	1254.86	1099	682.411	0.559104	3.50097e-52	down	Septum site-determining protein
V529_27920	2854563	2855243	681	minC	2363	1684.99	1240	770.489	0.470391	8.83585e-107	down	Septum formation inhibitor
V529_27930	2855297	2855815	519	mreD	631	450.708	417	259.308	0.59239	2.06937e-16	down	Rod shape-determining protein
V529_27940	2855812	2856675	810	mreC	1541	1101.2	906	563.534	0.527019	9.87019e-54	down	Rod shape-determining protein
V529_27970	2858538	2859107	570	maf	662	474.554	294	183.155	0.398098	9.64637e-42	down	Maf-like protein, overexpression in Bacillus subtilis inhibits septation in the dividing cell
V529_28170	2882440	2883714	1275	tig	12629	9411.75	7558	4868.91	0.536462	0	down	Cell division trigger factor
V529_29440	3014018	3015709	1692	ezrA	1509	1311.69	909	673.505	0.539977	2.17235e-49	down	Septation ring formation regulator
V529_35080	3562369	3563268	900	ftsX	2151	3920.16	1035	1681.54	0.431321	1.31821e-115	down	Cell-division protein FtsX
V529_35090	3563252	3563938	687	ftsE	1888	3454.39	758	1233.58	0.359889	1.06926e-136	down	Cell-division ATP-binding protein FtsE
V529_40730	4110320	4111039	720	gidB	794	161448	497	163004	0.561096	6.60428e-24	down	16S rRNA methyltransferase/glucose-inhibited division protein B
V529_40740	4111053	4112939	1887	gidA	1041	252425	603	236285	0.519239	4.54008e-38	down	TRNA uridine 5-carboxymethylaminomethyl modification enzyme//glucose-inhibited division protein A
1.8 Sporulation
V529_00030	3208	3423	216	yaaA	174	34.1138	105	18.4518	0.54093	1.18134e-06	down	Conserved hypothetical protein
V529_02120	210391	210642	252	csgA	2659	590.651	1681	318.579	0.566696	4.08068e-75	down	Sporulation-specific SASP protein
V529_03940	409450	410463	1014	kipA	226	51.805	113	22.0464	0.448199	2.58522e-12	down	KipI antagonist KipA
V529_05150	519367	519666	300	yraD	164	38.7505	280	56.2723	1.53044	2.60901e-05	up	Spore coat protein
V529_11230	1186395	1186838	444	cotZ	19910	5809.84	40013	10313.3	1.80149	0	up	Spore coat protein Z
V529_11270	1188562	1188948	387	cotV	32734	9961.31	59301	16082.2	1.62392	0	up	Spore coat protein V
V529_11890	1244290	1245420	1131	rapA	10315	3225.78	6702	1909.09	0.58242	2.91532e-265	down	Response regulator aspartate phosphatase
V529_11900	1245410	1245544	135	phrA	315	98.8279	212	60.5046	0.60329	2.7118e-08	down	Quorum sensing peptide; phosphatase rapa inhibitor
V529_12130	1256630	1256800	171	SpoIISB	475	149.165	911	260.279	1.7192	4.20222e-22	up	Stage II sporulation protein SB (Antidote protein)
V529_12740	1314656	1314850	195	sspD	2809	899.643	5995	1753.03	1.9131	1.09751e-188	up	Small acid-soluble spore protein (alpha/beta-type SASP) SspD
V529_13380	1373771	1374271	501	ykuD	637	206.621	1241	367.11	1.74636	3.81239e-31	up	Conserved hypothetical protein
V529_15210	1594622	1594756	135	spoVM	507	178.294	950	300.836	1.67964	2.14442e-21	up	Stage V sporulation protein
V529_17460	1863191	1863337	147	sspP	898	364.081	1575	564.462	1.57219	1.41283e-27	up	Acid-soluble spore protein P
V529_19140	2076415	2076936	522	yobW	992	421.542	2431	904.671	2.19672	1.74456e-105	up	Conserved hypothetical protein
V529_21850	2277772	2278071	300	cgeC	4632	2087.96	9639	3798.52	1.86537	2.00612e-283	up	Spore maturation protein
V529_21860	2278282	2278713	432	cgeA	30840	13930.8	57672	22814	1.6763	0	up	Spore maturation protein
V529_21870	2278720	2279676	957	cgeB	18362	8411.51	40426	16365.1	1.97352	0	up	Spore maturation protein
V529_24240	2474530	2474901	372	spoVAB	165	85.5785	322	146.912	1.74933	5.89477e-09	up	Stage V sporulation protein AB (SpoVAB)
V529_24920	2586565	2587401	837	spoIIIJ	767	414.183	406	192.758	0.474495	8.41152e-35	down	OxaA-like protein precursor
V529_25460	2636676	2637296	621	spoIIIAF	883	493.477	588	288.032	0.596922	5.83782e-22	down	Stage III sporulation protein AF (SpoIIIAF)
V529_25690	2655620	2656405	786	tasA	15704	8858.17	29162	14397.4	1.66459	0	up	Stationary phase secreted protein TasA, major protein component of biofilm matrix
V529_27730	2839015	2839524	513	bofC	583	396.631	1219	727.122	1.87429	3.02808e-37	up	Bypass-of-forespore protein C (BofC)
V529_27900	2852826	2853629	804	spoIVFA	1086	772.828	773	479.755	0.638044	3.22698e-21	down	Stage IV sporulation protein FA (SpoIVFA)
V529_29760	3043742	3046345	2604	ytpT	2593	2571.32	1803	1736.84	0.623296	1.42374e-53	down	DNA translocase stage III sporulation protein
V529_29980	3065112	3066749	1638	ytgP	902	906.209	607	590.957	0.60323	1.17164e-21	down	Spore cortex protein
V529_30870	3159386	3160123	738	tgl	3662	3977.15	6640	6995.9	1.62536	1.83708e-127	up	Transglutaminase
V529_31130	3180826	3181212	387	kapB	140	155.965	237	257.373	1.51747	0.000158745	up	Kinase-associated lipoprotein B precursor KapB/activator of KinB in the initiation of sporulation
V529_31140	3181237	3181935	699	kapD	1183	1318.11	2075	2253.95	1.5723	5.70963e-36	up	Sporulation inhibitor KapD, inhibitor of kina pathway to sporulation
V529_33840	3435811	3436941	1131	spsC1	1845	2761.31	667	940.362	0.324064	5.56673e-154	down	Spore coat polysaccharide biosynthesis protein; probably involved in polysaccharide biosynthesis and elicitation of plant basal defence
V529_35920	3651545	3651973	564	cotG	14707	33276.4	28765	55831.5	1.75324	0	up	Spore coat protein G
V529_36830	3725191	3725871	681	spoIIR	300	911.45	148	376.983	0.442223	2.25909e-16	down	Stage II sporulation protein R (SpoIIR)
V529_37810	3818312	3819049	738	spsI	3189	12774.4	6564	21695.2	1.84508	1.43364e-187	up	Spore coat polysaccharide synthesis protein
V529_37820	3819077	3820081	1005	spsG	2351	9539.42	5321	17976.8	2.02881	2.42764e-193	up	Spore coat polysaccharide synthesis protein SpsG
V529_37830	3820083	3820823	744	spsF	1526	6251.54	3319	11418.4	1.94964	5.48477e-110	up	Spore coat polysaccharide synthesis protein SpsF
V529_37840	3820816	3821937	1122	spsE	2049	8446.91	5581	19422.2	2.44158	7.83375e-294	up	Spore coat polysaccharide synthesis protein SpsE
V529_37850	3821937	3822800	864	spsD	4199	17457.6	8153	28934.8	1.74049	2.49212e-196	up	Spore coat polysaccharide synthesis protein SpsD
V529_37860	3822801	3823970	1170	spsC	3504	14827	6338	23163.7	1.6214	1.22363e-120	up	Spore coat polysaccharide synthesis protein SpsC
V529_37870	3823993	3825417	1425	spsB	6516	27987	13320	49835.4	1.83242	0	up	Spore coat polysaccharide synthesis protein SpcB
V529_37880	3825422	3826192	771	spsA	4553	20118.8	8172	32178.3	1.60891	5.72142e-151	up	Spore coat polysaccharide synthesis protein SpsA
V529_39850	4026351	4027466	1116	rapI2	3053	29245.8	1456	10731.8	0.427499	2.11839e-166	down	Response regulator aspartate phosphatase
V529_40170	4058447	4059781	1335	-	9639	149693	17650	206498	1.6414	0	up	Glycosyl transferase
V529_40720	4109347	4110198	852	yyaA	1839	272162	1160	275600	0.565428	1.16181e-52	down	DNA-binding protein Spo0J-like
V529_40760	4114625	4115266	642	jag	1000	454752	631	483896	0.565627	3.82154e-29	down	SpoIIIJ-associated protein Jag
V529_40770	4115263	4116042	780	spoIIIJ	847	706422	481	714710	0.509053	9.93024e-33	down	OxaA-like protein precursor
1.9 Germination
V529_03480	367742	368860	1119	GerKB	146	33.2052	273	52.9229	1.67614	6.74362e-07	up	Germination response protein
V529_28340	2899714	2899938	225	gerE	17584	13456.6	33662	22266.1	1.71602	0	up	Germination protein
1.10 Transformation/competence
V529_10780	1144937	1145128	192	comZ	214	61.5462	134	34.0516	0.561296	2.97357e-07	down	ComG operon repressor/late competence gene
2.1 Metabolism of carbohydrates and related molecules
2.1.1 Specific pathway
V529_01650	163736	164686	951	yktC1	2271	501.247	1196	225.548	0.472079	7.02263e-102	down	Fructose-1,6 biphosphatase/inositol monophosphatase
V529_01660	164661	165707	1047	gutB1	2673	590.271	1208	227.862	0.405106	2.25806e-160	down	Sorbitol dehydrogenase
V529_02910	285419	287398	1980	amyE	2390	537.936	1516	290.61	0.568594	5.76688e-67	down	Alpha-amylase (EC 3.2.1.1)
V529_03860	403019	404140	1122	mtlD	275	63.0179	104	20.2869	0.339002	1.28499e-22	down	Mannitol-1-phosphate 5-dehydrogenase
V529_04040	420094	420954	861	ydaD	644	147.973	320	62.5403	0.445415	2.26665e-33	down	Alcohol dehydrogenase YdaD
V529_04960	501816	502181	366	-	186	43.7662	361	72.0417	1.73978	9.2442e-10	up	Mannose-6-phosphate isomerase
V529_05910	597193	598233	1041	ydjL	2041	486.681	1193	241.723	0.52396	7.43776e-72	down	Acetoin reductase/2,3-butanediol dehydrogenase
V529_06880	756290	757054	765	yfnH	4549	1117.47	8602	1793.49	1.69506	2.1558e-190	up	Glucose-1-phosphate cytidylyltransferase
V529_06950	764115	765572	1458	yfmT	305	75.8099	67	14.2058	0.196914	4.36282e-42	down	Benzaldehyde dehydrogenase YfmT
V529_06970	766571	767470	900	yhxD	482	119.82	333	70.6066	0.619296	4.00134e-11	down	Unknown; similar to alcohol dehydrogenase
V529_08850	960731	961420	690	yhcW	851	221.438	509	113.277	0.536154	6.63203e-29	down	Phosphoglycolate phosphatase
V529_08900	966156	967646	1491	glpK	1920	500.25	1135	252.808	0.529902	1.00581e-65	down	Glycerol kinase (EC 2.7.1.30)
V529_08910	967785	969452	1668	glpD	22814	5947.09	14174	3157.89	0.556919	0	down	Glycerol-3-phosphate dehydrogenase GlpD (EC 1.1.5.3)
V529_08920	969592	971334	1743	yhxB	2826	741.081	1872	418.393	0.593792	6.18339e-69	down	Phosphomannomutase
V529_09250	1001604	1002452	849	yheN	1036	272.891	542	121.612	0.468965	9.43379e-48	down	Unknown; similar to endo-1,4-beta-xylanase
V529_13240	1357374	1357640	267	ptsH	946	305.166	555	163.439	0.5259	1.26676e-33	down	Phosphocarrier protein hpr component PtsH
V529_13400	1375347	1376111	765	ykuF	612	198.561	239	70.729	0.350064	7.48982e-47	down	Short chain dehydrogenase
V529_13700	1398629	1399540	912	fruK	684	223.542	480	143.063	0.629051	1.65227e-14	down	Fructose 1-phosphate kinase
V529_14040	1477926	1478726	801		305	101.698	125	37.9444	0.367376	2.17625e-22	down	Polysaccharide deacetylase
V529_17790	1890424	1891923	1500	BglC	1511	619.37	612	221.6	0.363068	3.18133e-108	down	Endo-1,4-beta-glucanase
V529_23680	2424784	2425821	1038	gpsA	2120	1056.19	1175	516.539	0.496824	6.45068e-85	down	NAD(P)H-dependent glycerol-3-phosphate dehydrogenase
V529_24440	2491087	2491644	558	nudF	176	92.2053	116	53.389	0.590808	2.15077e-05	down	ADP-ribose pyrophosphatase
V529_25350	2626742	2628643	1902	dxs	2332	1287.31	1306	633.67	0.502014	4.73516e-91	down	1-deoxy-D-xylulose-5-phosphate synthase
V529_27110	2780021	2780560	540	yrhH	78	49.921	32	17.9146	0.367753	1.53346e-06	down	Unknown; similar to methyltransferase
V529_29650	3034193	3034825	633	acuA	210	202.875	136	127.428	0.580525	1.53726e-06	down	Acetoin utilization protein
V529_30220	3089934	3090914	981	ytrD	253	256.254	132	129.286	0.467686	1.35527e-12	down	Conserved hypothetical protein
V529_31020	3171662	3172834	1173	yugK	690	760.092	442	475.222	0.574215	1.38065e-19	down	NADH-dependent butanol dehydrogenase
V529_32340	3298678	3299514	837	csn	3920	4796.21	1745	2147.99	0.399034	7.9838e-241	down	Chitosanase; downregulated by plant exudate
V529_33010	3354891	3356051	1161	oxdC	36839	49293	13620	17941.6	0.331414	0	down	Oxalate decarboxylase OxdC
V529_34010	3456272	3457579	1308	narA	1524	2492.76	530	792.861	0.31174	1.29837e-133	down	Conserved hypothetical protein/putative N-acetylglucosamine-6-phosphate deacetylase
V529_34060	3461737	3463281	1545	gntK	186	305.947	98	146.908	0.472296	2.22301e-09	down	Gluconate kinase GntK
V529_34100	3466851	3467567	717	yvfV	312	514.425	217	325.713	0.623456	1.98904e-07	down	Glycolate oxidase
V529_34590	3510870	3511451	582	yvdA	101	171.421	45	69.472	0.399385	2.75302e-07	down	Carbonic anhydrase YvdA
V529_34620	3513471	3514217	747	yvcN	1034	1759.08	630	975.033	0.546161	3.41454e-33	down	Unknown; similar to N-hydroxyarylamine O-acetyltransferase
V529_34630	3514242	3514499	258	crh	497	847.006	217	336.172	0.391385	1.65026e-32	down	Phosphocarrier protein Chr
V529_34880	3537075	3538265	1191	nagA	338	593.458	177	279.648	0.469416	2.48932e-16	down	N-acetylglucosamine-6-phosphate deacetylase NagA
V529_34890	3538262	3538987	726	nagB	210	368.936	136	214.931	0.580525	1.53726e-06	down	N-acetylglucosamine-6-phosphate isomerase
V529_36460	3696727	3697368	642	xynA	68	176.084	190	432.737	2.50464	1.52327e-11	up	Endo-1,4-beta-xylanase A precursor
V529_36960	3738182	3738820	639	tal	1276	3988.38	750	1946.86	0.52688	1.02755e-44	down	Transaldolase
V529_38160	3851666	3852850	1185	galK	297	1595.62	203	952.573	0.61269	1.61281e-07	down	Galactokinase
V529_38950	3929507	3930238	732	bglS	1044	6930.48	573	3186.71	0.491989	2.35321e-43	down	Glyco_hydro_16; endo-beta-1,3-1,4 glucanase
2.1.2 Main glycolytic pathways
V529_00140	22123	23268	1146	glxK	146	28.7214	102	17.9672	0.626251	0.000560615	down	Glycerate kinase (EC 2.7.1.31)
V529_33870	3440040	3441332	1293	eno	11039	16614.1	6216	8781.62	0.504757	0	down	Phosphopyruvate hydratase
V529_33880	3441360	3442895	1536	pgm2	6880	10529.6	4176	5951.89	0.544093	7.98063e-217	down	Phosphoglyceromutase
V529_33890	3442888	3443649	762	tpiA	3342	5169.25	2156	3091.26	0.578287	1.66873e-88	down	Triosephosphate isomerase
V529_33900	3443675	3444859	1185	pgk	8665	13472.2	5722	8229.61	0.591944	1.72615e-211	down	Phosphoglycerate kinase
V529_36780	3721742	3722191	450	ywlF	384	1159.94	276	700.026	0.644286	5.89706e-08	down	Ribose-5-phosphate isomerase B
V529_39670	4008553	4010478	1926	fbp	620	5631.3	440	3085.71	0.636154	9.74768e-13	down	Fructose-1,6-bisphosphatase Fbp
2.1.3 TCA cycle
V529_15490	1619858	1621015	1158	sucC	3592	1283.95	2277	728.708	0.568235	2.72784e-100	down	Succinyl-CoA synthetase subunit beta
V529_15500	1621044	1621946	903	sucD	2213	792.049	1528	489.362	0.618932	4.55195e-47	down	Succinyl-CoA synthetase subunit alpha
V529_19430	2098738	2101572	2835	sucA	6246	2711.65	4060	1535.51	0.582673	1.1264e-160	down	2-oxoglutarate dehydrogenase E1
V529_24380	2484055	2485368	1314	mleA	269	140.815	168	77.2753	0.559832	6.76589e-09	down	Malolactic enzyme
V529_28360	2900556	2901314	759	sdhB	759	588.781	528	357.208	0.623581	1.79957e-16	down	Succinate dehydrogenase iron-sulfur subunit
V529_28370	2901317	2903077	1761	sdhA	2328	1806.97	1328	898.754	0.511347	6.07874e-87	down	Succinate dehydrogenase flavoprotein subunit
V529_32760	3333741	3335129	1389	fumC	1411	1858.04	1027	1336.95	0.652446	5.78481e-25	down	Fumarate hydratase
V529_36900	3730920	3732617	1698	ywkA	193	593.317	133	341.684	0.617725	3.94339e-05	down	Malate dehydrogenase
2.2 Metabolism of amino acids and related molecules
V529_01640	162471	163739	1269	gabT1	2424	534.731	1372	258.672	0.507367	3.17362e-92	down	4-aminobutyrate aminotransferase
V529_03130	309776	310096	321	nasE	786	177.528	250	48.1397	0.285114	7.69242e-77	down	Assimilatory nitrite reductase (subunit) NasE
V529_03140	310117	312534	2418	nasD	1550	350.15	544	104.757	0.314607	2.25063e-134	down	Assimilatory nitrite reductase (subunit) NasD
V529_03540	373157	374308	1152	yxeP	217	49.3672	87	16.8675	0.359385	9.19494e-17	down	Unknown, similar to aminoacylase
V529_09720	1041815	1043002	1188	yhaA	1236	331.829	2121	486.552	1.53824	9.77276e-34	up	Aminoacylase
V529_09920	1064573	1065721	1149	aprE	17460	4898.87	6885	1709.48	0.353477	0	down	Serine alkaline protease (subtilisin E) AprE
V529_10330	1104635	1105540	906	yisK	409	116.181	257	64.4181	0.563262	9.82406e-13	down	5-oxo-1,2,5-tricarboxilic-3-penten aciddecarboxylase
V529_10650	1132395	1132508	1038	argC	927	265.341	1782	449.949	1.72317	1.97997e-42	up	N-acetyl-gamma-glutamyl-phosphate reductase
V529_10670	1133424	1134641	1218	argJ	1241	355.314	2281	576.203	1.64761	1.16797e-46	up	Bifunctional ornithine acetyltransferase/N-acetylglutamate synthase protein
V529_10680	1134656	1135432	777	argB	712	203.927	1236	312.406	1.55611	4.76172e-21	up	Acetylglutamate kinase
V529_10700	1136655	1137713	1059	carA	987	282.803	1824	461.294	1.65657	3.08161e-38	up	Carbamoyl phosphate synthase small subunit
V529_14130	1483439	1485004	1623	nprE	3292	1099.63	1431	435.362	0.389655	1.92368e-210	down	Bacillolysin precursor NprE
V529_14900	1562658	1565873	3216	carB	3902	1351.74	962	301.637	0.220998	0	down	Carbamoyl phosphate synthase large subunit
V529_16900	1815564	1816898	1335	glnA	1215	488.016	855	303.042	0.630799	1.26703e-24	down	Glutamine synthetase
V529_18900	2051211	2052692	1482	gltD	509	215.446	947	351.059	1.66776	7.47693e-21	up	Glutamate synthase subunit beta
V529_23310	2393870	2394673	804	dapB	316	153.741	233	100.307	0.660952	3.67786e-06	down	Dihydrodipicolinate reductase
V529_25620	2648014	2649489	1476	gcvPB	661	372.238	460	226.825	0.623817	1.79359e-14	down	Glycine dehydrogenase subunit 2
V529_25630	2649482	2650828	1347	gcvPA	482	271.537	338	166.705	0.628595	1.39669e-10	down	Glycine dehydrogenase subunit 1
V529_26360	2709226	2709699	474	yqfG	1510	908.491	855	456.481	0.507563	8.01105e-58	down	Metalloprotease/conserved hypothetical protein YdfG
V529_27190	2787138	2788280	1143	yrhB	2071	1342.41	1503	862.417	0.650549	1.53643e-36	down	Cystathionine beta-lyase
V529_27280	2794994	2796262	1269	yrrO	1756	1150.33	1069	618.238	0.5457	1.13767e-55	down	Unknown; similar to protease
V529_27820	2847289	2848146	858	pheA	508	356.146	371	228.108	0.654653	1.35951e-09	down	Prephenate dehydratase
V529_27830	2848160	2848603	444	pheB	635	445.341	374	230.005	0.527957	1.01573e-22	down	Chorismate mutase PheB
V529_28190	2885053	2885652	600	leuD	649	488.402	1325	857.96	1.83009	6.76582e-38	up	Isopropylmalate isomerase small subunit
V529_28210	2887136	2888233	1098	leuB	951	717.069	2081	1351.36	1.96152	2.10362e-70	up	3-isopropylmalate dehydrogenase
V529_28220	2888254	2889810	1557	leuA	1680	1267.66	3114	2024.91	1.66154	4.08402e-65	up	2-isopropylmalate synthase
V529_28230	2889797	2890825	1029	ilvC	2427	1833.63	4240	2762.7	1.56602	3.6064e-71	up	Ketol-acid reductoisomerase
V529_28240	2890848	2891366	519	ilvH	664	502.583	1208	789.289	1.6308	2.18056e-24	up	Acetolactate synthase 3 regulatory subunit
V529_28250	2891363	2893087	1818	ilvB	1068	808.778	2196	1435.97	1.84316	2.97655e-63	up	Acetolactate synthase catalytic subunit
V529_30360	3101197	3103095	1899	asnB	2506	2560.08	1785	1762.39	0.638496	2.45568e-47	down	Asparagine synthetase
V529_31070	3175193	3176362	1170	alaT	601	668.301	412	446.673	0.614503	5.96215e-14	down	Alanine transaminase
V529_31580	3225109	3226239	1131	ald	1016	1176.61	753	854.12	0.664358	5.05886e-17	down	Alanine dehydrogenase
V529_31900	3257258	3258112	855	dapF	682	813.842	1284	1527.72	1.68765	5.73171e-29	up	Diaminopimelate epimerase
V529_32380	3302620	3303933	1314	yurX	3476	4328.3	2368	2952.93	0.610665	7.38945e-77	down	Cysteine desulfurase
V529_32490	3310063	3310446	384	gcvH	1435	1815.56	914	1157.27	0.570946	3.55808e-40	down	Glycine cleavage system protein H
V529_33860	3438591	3439874	1284	ywaD	397	597.143	215	303.648	0.485455	1.05127e-17	down	Conserved hypothetical protein
V529_35680	3627532	3628767	1236	pgdS	478	991.707	159	282.801	0.298174	6.31645e-45	down	Gamma-DL-glutamyl hydrolase precursor PgdS
V529_37690	3806258	3807940	1683	rocB	264	992.213	175	535.637	0.594203	1.91292e-07	down	Arginine degradation protein
V529_38040	3838512	3840923	2412	vpr	1297	6214.51	2241	9726.69	1.54883	1.4668e-36	up	Minor extracellular protease
V529_38830	3917232	3918464	1233	pepT	1230	7754.72	870	4664.55	0.634038	1.90073e-24	down	Peptidase T
V529_39860	4027597	4028487	825	rocF	494	4874.78	309	2302.28	0.560703	2.44077e-15	down	Arginase
2.3 Metabloism of nucleotides and nucleic acids
V529_01400	141011	141664	654	adk	19192	4155.2	8901	1664.86	0.415738	0	down	Adenylate kinase
V529_05240	526209	526931	723	-	324	76.616	560	112.647	1.54933	5.34248e-10	up	Glutamine amidotransferase
V529_06010	608673	610223	1551	guaA	3558	852.56	2434	495.978	0.613219	1.69647e-77	down	GMP synthase
V529_06120	619425	620144	720	purC	469	112.62	320	65.305	0.611615	2.63661e-11	down	Phosphoribosylaminoimidazole-succinocarboxamide synthase
V529_06140	620395	621078	684	purQ	361	86.6982	185	37.7575	0.459373	4.07529e-18	down	Phosphoribosylformylglycinamidine synthase I
V529_06150	621062	623290	2229	purL	831	199.591	550	112.256	0.593284	3.86757e-21	down	Phosphoribosylformylglycinamidine synthase II
V529_06160	623266	624696	1431	purF	542	130.205	348	71.0355	0.575547	1.57182e-15	down	Amidophosphoribosyltransferase (EC 2.4.2.14)
V529_06180	625825	626412	588	purN	193	46.3733	127	25.9268	0.589858	7.70121e-06	down	Phosphoribosylglycinamide formyltransferase (EC 2.1.2.2)
V529_07940	873825	874097	273	yrdF	226	57.1146	145	31.2677	0.575123	3.90892e-07	down	Rnase inhibitor
V529_09550	1030734	1031678	648	yhaM	700	187.041	508	115.565	0.650529	4.17252e-13	down	3'-5' exoribonuclease
V529_12860	1324523	1325707	1185	mtnK	153	49.1255	269	78.921	1.57602	1.16582e-05	up	Methylthioribose kinase
V529_14880	1560296	1561582	1287	pyrC	1477	511.097	893	279.863	0.541966	6.84934e-48	down	Dihydroorotase
V529_14890	1561579	1562673	1095	pyrAA	1727	597.912	684	214.423	0.35503	1.34404e-127	down	Carbamoyl phosphate synthase small subunit
V529_14910	1565870	1566640	771	pyrK	1047	363.194	179	56.1427	0.153252	2.10739e-166	down	Dihydroorotate dehydrogenase electron transfer subunit
V529_14920	1566640	1567575	936	pyrD	732	254.016	179	56.1458	0.219201	1.40605e-91	down	Dihydroorotate dehydrogenase 1B
V529_14930	1567544	1568263	720	PyrF	1114	386.675	207	64.9321	0.166566	1.54515e-168	down	Orotidine 5'-phosphate decarboxylase
V529_14940	1568260	1568892	633	PyrE	462	160.424	119	37.3305	0.23089	8.78534e-56	down	Orotate phosphoribosyltransferase
V529_15080	1581185	1581799	615	gmk	2387	834.74	1762	555.749	0.66169	4.26013e-39	down	Guanylate kinase
V529_16100	1678512	1680635	2124	pnpA	9198	3427.69	5166	1694.82	0.503457	0	down	Polynucleotide phosphorylase (pnpase)
V529_23570	2416996	2417442	447	ndk	1841	904.92	1247	541.505	0.607175	4.57182e-42	down	Nucleoside diphosphate kinase
V529_24300	2478662	2479480	819	punA	680	355.021	487	223.579	0.641979	2.06881e-13	down	Purine nucleoside phosphorylase
V529_24310	2479492	2480679	1188	drm	2128	1111.4	1330	610.733	0.560249	2.12247e-62	down	Phosphopentomutase
V529_25370	2629667	2629921	255	xseB	226	124.971	153	74.2969	0.606854	3.80044e-06	down	Exodeoxyribonuclease VII small subunit
V529_25380	2629918	2631264	1347	xseA	854	472.294	590	286.526	0.619292	7.84211e-19	down	Exodeoxyribonuclease VII large subunit
V529_36910	3732894	3733484	591	tdk	370	1138.12	191	490.857	0.462735	2.82439e-18	down	Thymidine kinase
V529_37000	3741080	3742687	1608	pyrG	3002	9563.13	1985	5211.03	0.592722	1.38754e-73	down	CTP synthetase
V529_38400	3872286	3872918	633	ywaC	372	2065.76	128	618.187	0.308438	6.63027e-34	down	Unknown; similar to GTP-pyrophosphokinase
V529_39190	3960301	3961602	1302	pdp	919	6511.36	524	3043.57	0.511113	4.54833e-35	down	Pyrimidine-nucleoside phosphorylase
V529_39210	3962904	3963572	669	deoC	1006	7206.61	490	2859.09	0.436615	1.90793e-53	down	Deoxyribose-phosphate aldolase DeoC
V529_40070	4050224	4051516	1293	PurA	4748	50809.5	2541	20015.8	0.479728	1.23213e-204	down	Adenylosuccinate synthetase
2.4 Metablosim of lipids
V529_00920	104917	105615	699	ispD	2451	495.282	1797	324.333	0.657212	2.89132e-41	down	2-C-methyl-D-erythritol 4-phosphate cytidylyltransferase
V529_00930	105608	106084	489	ispF	788	159.313	474	85.5779	0.539204	1.89088e-26	down	2-C-methyl-D-erythritol 2,4-cyclodiphosphate synthase
V529_02340	229612	230427	816	psd	518	115.751	371	70.705	0.642015	1.75072e-10	down	Phosphatidylserine decarboxylase
V529_02640	256346	256990	645	lip	1319	295.262	730	139.349	0.496111	1.90719e-53	down	Triacylglycerol lipase Lip
V529_04030	418421	419935	1515	ydaB	5058	1160.84	3297	643.946	0.584307	3.99647e-129	down	Acid-CoA ligase
V529_04470	457294	458439	1146	ydbM	347	80.3765	234	46.007	0.604488	5.73018e-09	down	Butyryl-coa dehydrogenase
V529_04870	494417	495445	600	des	191	44.8575	530	105.553	2.48739	8.02098e-30	up	Putitative fatty acid desaturase
V529_04880	495816	495947	294	des	110	25.8353	282	56.1683	2.29804	2.22332e-14	up	Putitative fatty acid desaturase
V529_08190	895453	896205	753	fabG	711	181.04	384	83.5337	0.484131	5.46532e-31	down	Enoyl-(acyl carrier protein) reductase
V529_09890	1061138	1062679	1542	yhfL	1043	292.346	497	123.298	0.427143	1.19286e-57	down	Long-chain-fatty-acid--CoA ligase
V529_09950	1067731	1068822	1092	yhfS	291	82.0616	168	41.7889	0.517508	1.47638e-11	down	Acetyl-coa acetyltransferase
V529_10800	1145543	1146481	939	fabHA	2937	845.049	1596	405.85	0.487113	1.09115e-122	down	3-oxoacyl-ACP synthase
V529_10810	1146503	1147741	1239	fabF	1677	482.923	1219	310.108	0.651586	1.25667e-29	down	3-oxoacyl-ACP synthase
V529_11210	1184854	1185630	777	fabI	1411	411.057	912	234.767	0.579387	8.23043e-38	down	Enoyl-[acyl-carrier-protein] reductase [NADH] (EC 1.3.1.9)
V529_15300	1602784	1603737	954	fabD	1099	387.82	804	255.259	0.655782	2.64975e-19	down	Malonyl coa-acyl carrier protein transacylase
V529_23260	2389440	2390417	429	birA	236	114.692	169	72.6946	0.641912	2.33502e-05	down	Biotin-(acetyl-coa carboxylase) ligase
V529_25040	2596426	2597688	1263	bkdB	1352	735.065	960	458.399	0.636496	2.2025e-26	down	Branched-chain alpha-keto acid dehydrogenase subunit E2
V529_25060	2598706	2599698	993	bkdAA	889	483.879	623	297.701	0.628185	1.32449e-18	down	Branched-chain alpha-keto acid dehydrogenase E1 subunit (2-oxoisovalerate dehydrogenase alpha) bbkdaa
V529_25070	2599721	2601142	1422	lpdV	991	539.659	723	345.588	0.653982	1.02833e-17	down	Dihydrolipoamide dehydrogenase
V529_25360	2628787	2629677	891	yqiD	782	432.235	399	193.717	0.457369	3.12782e-38	down	Geranyltranstransferase YqiD
V529_26860	2752639	2753481	843	-	336	214.312	200	111.615	0.53357	3.01357e-12	down	Putative carbohydrate esterase
V529_28460	2911987	2912766	780	ysiB	3170	2491.17	1271	865.423	0.359408	2.49827e-229	down	Enoyl-CoA hydratase
V529_29140	2984201	2985073	873	accD	1705	1425.59	1265	901.88	0.66507	1.14692e-27	down	Acetyl-CoA carboxylase subunit beta
V529_32510	3310976	3312760	1785	yusJ	6189	7848.39	3701	4693.78	0.536043	3.03236e-203	down	Acyl-CoA dehydrogenase
V529_32520	3312780	3313955	1176	yusK	3472	4437.74	1670	2127.96	0.431159	3.6843e-186	down	Acetyl-CoA acetyltransferase
V529_32530	3313966	3316335	2370	yusL	9384	12047.6	3859	4927.73	0.368628	0	down	3-hydroxyacyl-CoA dehydrogenase YusL
V529_37380	3778547	3778735	189	ywhB	200	715.042	137	402.153	0.614033	2.26216e-05	down	Automerase
V529_39540	3994176	3995225	1050	Des	213	1772.8	115	763.384	0.483971	4.39777e-10	down	Fatty acid desaturase
2.5 Metabolism of coenzymes and prosthetic groups
V529_00110	19019	19903	885	pdxS	667	131.141	485	85.401	0.651804	1.88822e-12	down	Pyridoxal biosynthesis lyase
V529_00120	19925	20515	591	pdxT	816	160.458	576	101.433	0.632752	9.82469e-17	down	Glutamine amidotransferase subunit
V529_00780	85847	86731	885	pabC	314	63.0252	231	41.4707	0.659452	3.53141e-06	down	4-amino-4-deoxychorismate lyase
V529_00790	86712	87569	858	sul	560	112.409	347	62.2984	0.555447	1.09727e-17	down	Dihydropteroate synthase
V529_00800	87562	87924	363	folA	303	60.828	193	34.6523	0.570973	2.23353e-09	down	Dihydroneopterin aldolase
V529_00810	87921	88424	504	folK	556	111.625	373	66.9728	0.601361	6.27442e-14	down	7,8-dihydro-6-hydroxymethylpterin pyrophosphokinase
V529_03120	308271	309710	1440	nasF	589	133.016	416	80.0981	0.63311	2.27658e-12	down	Uroporphyrin-III C-methyltransferase
V529_09770	1048599	1049534	936	hemH	1961	527.02	1066	244.822	0.487282	3.42202e-82	down	Ferrochelatase
V529_09780	1049562	1050995	1434	hemY	1341	360.585	733	168.385	0.489978	7.10289e-56	down	Protoporphyrinogen oxidase
V529_11190	1182878	1183888	1011	thiF	140	40.7826	95	24.4538	0.60827	0.000357406	down	Thiamine/molybdopterin biosynthesis
V529_13060	1342200	1342931	732	ykvL	235	75.6449	155	45.5731	0.591241	7.73102e-07	down	Unknown; similar to coenzyme PQQ synthesis
V529_13600	1391077	1392369	1293	moeA	267	87.0676	192	57.1247	0.644601	7.63665e-06	down	Molybdopterin biosynthesis protein
V529_13610	1392330	1392851	522	mobB	196	63.9204	99	29.4566	0.452773	1.24701e-10	down	Molybdopterin-guanine dinucleotide biosynthesis protein MobB
V529_13620	1392852	1393322	471	moaE	195	63.5983	97	28.8624	0.445901	7.08499e-11	down	Molybdenum cofactor biosynthesis protein MoaE
V529_15010	1573706	1574491	786	sirB	783	272.898	556	174.941	0.636523	9.2676e-16	down	Sirohydrochlorin ferrochelatase
V529_15100	1582097	1583317	1221	yloI	652	228.352	384	121.27	0.52794	2.67802e-23	down	Pantothenate metabolism flavoprotein
V529_16080	1676960	1677901	942	ribC	2158	803.547	1346	441.389	0.559107	1.23297e-63	down	Bifunctional riboflavin kinase/FMN adenylyltransferase
V529_17940	1939782	1940978	1197	bioI	1605	667.863	1037	379.781	0.579168	6.83778e-43	down	Cytochrome P450 enzyme BioI
V529_17950	1940980	1941999	1020	bioB	1005	418.474	573	209.93	0.511081	3.06595e-38	down	Biotin synthase
V529_17960	1942002	1942703	702	bioD	977	406.985	562	205.943	0.515635	2.01655e-36	down	Dithiobiotin synthetase
V529_17970	1942700	1943860	1161	bioF	873	363.811	528	193.524	0.542152	9.06649e-29	down	8-amino-7-oxononanoate synthase BioF
V529_17980	1943850	1945196	1350	bioA	489	203.858	281	103.013	0.515108	7.61052e-19	down	Adenosylmethionine-8-amino-7-oxononanoate aminotransferase
V529_17990	1945196	1945963	768	bioW	348	145.107	167	61.2274	0.430168	9.31142e-20	down	6-carboxyhexanoate--CoA ligase
V529_18830	2045197	2046963	1767	ggt	1957	827.405	1225	453.808	0.561108	3.13385e-57	down	Gamma-glutamyltranspeptidase; upregulated by plant exudate (EC 2.3.2.2)
V529_20030	2140739	2141245	474	dfrA	150	66.5811	268	103.762	1.60156	6.19287e-06	up	Dihydrofolate reductase
V529_23240	2387498	2388358	861	panC	1082	525.364	719	309.115	0.595666	7.66321e-27	down	Pantoate--beta-alanine ligase
V529_23250	2388362	2389195	834	panB	763	370.669	481	206.857	0.565095	1.46245e-22	down	3-methyl-2-oxobutanoate hydroxymethyltransferase
V529_23580	2417563	2418612	963	hepT	1542	758.637	1081	469.674	0.628409	2.1572e-31	down	Heptaprenyl diphosphate synthase subunit HepT
V529_23590	2418554	2419255	702	ubiE	889	437.704	605	262.985	0.610035	1.39419e-20	down	Ubiquinone/menaquinone biosynthesis methyltransferase
V529_24100	2462293	2463489	1197	ribA	1848	950.519	1011	458.414	0.4904	2.05841e-76	down	Bifunctional 3,4-dihydroxy-2-butanone 4-phosphate synthase/GTP cyclohydrolase II protein
V529_24110	2463504	2464151	648	ribE	1217	626.56	771	349.752	0.567891	8.4096e-35	down	Riboflavin synthase subunit alpha
V529_26690	2741149	2741718	570	nadD	467	296.702	327	181.891	0.627671	2.44227e-10	down	Nicotinic acid mononucleotide adenylyltransferase
V529_27310	2798021	2799112	1092	yrrL	556	365.029	376	217.742	0.606197	1.41307e-13	down	Conserved hypothetical protein/similar to folate metabolism
V529_27500	2815881	2816645	765	yrvM	675	452.013	483	284.692	0.641423	2.30781e-13	down	Dinucleotide-utilizing enzymes involved in molybdopterin and thiamine biosynthesis family 1
V529_27780	2843073	2843921	849	nadC	245	171.617	145	89.113	0.530521	2.35157e-09	down	Nicotinate-nucleotide pyrophosphorylase
V529_27790	2843903	2845468	1566	nadB	286	200.371	114	70.0675	0.357306	6.78162e-22	down	L-aspartate oxidase
V529_27800	2845573	2846724	1152	nifS	277	194.105	155	95.2739	0.501595	7.49986e-12	down	Cysteine desulfurase
V529_28060	2869022	2870311	1290	hemL	1490	1092.24	728	463.92	0.437972	3.94183e-78	down	Glutamate-1-semialdehyde aminotransferase
V529_28070	2870340	2871317	978	hemB	1585	1163.15	864	550.842	0.488636	3.06119e-66	down	Delta-aminolevulinic acid dehydratase
V529_28080	2871320	2872099	780	hemD	1021	750.131	511	325.967	0.448638	1.74432e-51	down	Uroporphyrinogen III cosynthase HemD
V529_28090	2872089	2873030	942	hemC	1891	1390.36	1058	675.118	0.501528	3.33284e-74	down	Porphobilinogen deaminase
V529_28110	2873903	2875279	1377	hemA	2768	2039.32	1953	1247.62	0.632466	4.30434e-54	down	Glutamyl-trna reductase
V529_30560	3117794	3118909	1116	menC	418	445.226	308	319.104	0.660504	7.96478e-08	down	O-succinylbenzoate-CoA synthase
V529_30570	3118906	3120369	1464	menE	470	500.836	300	310.914	0.572169	7.54412e-14	down	O-succinylbenzoic acid--CoA ligase
V529_30580	3120457	3121275	819	menB	1083	1154.63	746	773.381	0.617464	8.10978e-24	down	Naphthoate synthase
V529_31500	3212641	3213372	732	yueD	567	643.626	310	344.971	0.490094	2.80675e-24	down	Short chain dehydrogenase
V529_31630	3235399	3237024	1626	dhbE	1735	2032.48	3057	3527.49	1.57942	2.38621e-53	up	Siderophore 2,3-dihydroxybenzoate/bacillibactin synthesis; COG1021, ente, 2,3-dihydroxybenzoate-AMP ligase
V529_31640	3237042	3238238	1197	dhbC	467	548.186	852	986.609	1.6354	1.03915e-17	up	Isochorismate synthase DhbC
V529_32880	3345261	3345830	570	yvqK	496	656.5	313	409.242	0.565671	5.01961e-15	down	Cob(I)alamin adenosyltransferase
V529_36850	3726742	3727602	861	ywkE	677	2059.11	468	1192.74	0.619667	3.88699e-15	down	Hemk protein homolog
V529_37980	3832598	3833410	813	thiD	496	2290.96	336	1404	0.607238	3.59571e-12	down	Pyridoxal kinase
2.6 Metabolism of phosphate
V529_09020	979929	981308	1380	phoA	1200	315.386	2360	528.448	1.76292	7.89964e-60	up	Alkaline phosphatase IV precursor (apase IV)
2.7 Metabolism of sulfur
V529_25610	2647582	2647962	381	yqhL	163	91.7841	117	57.6891	0.643427	0.000543183	down	Rhodanese-related sulfurtransferase
V529_30090	3076348	3076659	312	ytwF	576	580.225	400	390.421	0.622499	7.61156e-13	down	Rhodanese-related sulfurtransferase
3.1 DNA replication
V529_00020	1937	3073	1137	dnaN	812	159.172	451	79.2485	0.497876	4.32744e-33	down	DNA polymerase III subunit beta
V529_00340	43601	43960	360	yabA	352	69.5544	212	37.5195	0.539876	2.08304e-12	down	DNA replication intiation control protein
V529_06270	635383	637602	2220	pcrA	1009	242.849	692	141.482	0.614775	1.31454e-22	down	ATP-dependent DNA helicase
V529_06280	637627	639633	2010	ligA	1348	324.519	930	190.169	0.618435	3.23346e-29	down	NAD-dependent DNA ligase
V529_15110	1583314	1585725	2412	priA	999	349.963	729	230.252	0.654128	7.8227e-18	down	Primosome assembly protein
V529_15460	1616918	1617685	768	rnhB	154	55.0372	66	21.1199	0.384171	3.73818e-11	down	Ribonuclease HII
V529_15990	1666334	1670647	4314	polC	2411	887.931	1458	474.567	0.542077	2.1177e-77	down	DNA polymerase III PolC
V529_20460	2159879	2163808	3930	-	117	51.9522	200	77.4709	1.5323	0.00041875	up	Putative DNA polymerase/DNA polymerase III alpha subunit
V529_28550	2921612	2922553	942	rnhC	109	86.4851	59	40.3282	0.485206	1.17798e-05	down	Ribonuclease HIII
V529_28900	2957448	2958383	936	dnaI	746	605.555	524	364.282	0.629642	1.14504e-15	down	Primosomal protein DnaI
V529_28910	2958408	2959817	1410	dnaB	432	350.882	306	212.807	0.634949	2.82498e-09	down	Replication initiation and membrane attachment protein DnaB
V529_40620	4100425	4100943	519	Ssb	8462	370848	4468	289829	0.473305	0	down	Single-strand DNA-binding protein
3.2 DNA restriction/modification and repair
V529_00360	44751	45050	300	yazA	77	15.2164	45	7.96447	0.523869	0.000966902	down	GIY-YIG nuclease superfamily protein
V529_00890	101225	102604	1380	radA	1591	321.103	1012	182.485	0.570179	1.37058e-44	down	DNA repair protein RadA
V529_16470	1718547	1721036	2589	mutS	1563	608.972	1060	362.645	0.607922	9.4435e-36	down	DNA mismatch repair protein
V529_16480	1721052	1722914	1863	mutL	862	336.055	487	166.672	0.506434	1.07795e-33	down	DNA mismatch repair protein
V529_17070	1836089	1836430	342	-	188	75.6778	338	120.061	1.61161	2.35769e-07	up	Nuclease inhibitor (DinB like protein)
V529_21120	2202371	2203975	1605	-	51	22.7141	104	40.4425	1.82795	0.000594293	up	DNA methyl transferase
V529_22950	2361872	2363791	1920	ypvA	1967	941.537	1209	514.186	0.550964	1.39869e-60	down	Probable ATP-dependent helicase
V529_23030	2367712	2368950	1239	yprB	322	154.656	205	87.481	0.570688	6.56478e-10	down	Predicted exonuclease
V529_23160	2379290	2379949	660	nth	438	211.432	292	125.061	0.597599	1.97384e-11	down	Probable endonuclease III
V529_25320	2623592	2625322	1731	recN	1062	585.416	699	338.897	0.590002	3.50824e-27	down	DNA repair protein
V529_26160	2690815	2691708	894	yqfS	1197	699.52	611	318.223	0.45756	7.59245e-58	down	Endonuclease IV
V529_27290	2796280	2797209	930	yrrN	1051	689.287	767	443.856	0.654175	1.07717e-18	down	Unknown; similar to protease
V529_27590	2825620	2827980	2361	recJ	2935	1975.57	1980	1171.2	0.604725	2.60358e-67	down	Single-stranded DNA-specific exonuclease
V529_27960	2857811	2858506	696	radC	554	396.976	350	217.994	0.566317	1.34407e-16	down	DNA repair protein
V529_28510	2916484	2918841	2358	mutSB	1251	990.904	885	604.296	0.634143	7.87254e-25	down	Recombination and DNA strand exchange inhibitor protein
V529_28520	2918862	2920610	1749	yshC	579	459.075	407	278.076	0.630111	2.20942e-12	down	DNA-dependent DNA polymerase beta chain
V529_29310	3000956	3001942	987	ytxK	563	479.388	387	280.835	0.616174	5.09619e-13	down	Adenine-specific DNA methylase
V529_34980	3547077	3549950	2874	uvrA	2418	4300.76	1677	2677.85	0.621696	1.6717e-50	down	Excinuclease ABC subunit A
V529_40590	4098818	4099375	558	AdaB	71	3097.6	38	2453.35	0.479762	0.000402399	down	O-6-methylguanine-DNA alkyltransferase
3.3 DNA recombination
V529_00040	3439	4551	1113	recF	1788	350.561	1304	229.158	0.653749	4.31313e-31	down	DNA recombination and repair protein RecF
V529_00220	30085	30681	597	recR	1152	227.268	742	131.107	0.577368	2.01422e-31	down	Recombination protein RecR
V529_00400	48794	49564	771	yabD	244	48.2382	151	26.7321	0.554738	2.30618e-08	down	Deoxyribonuclease
V529_08040	882648	883439	792	recX	264	66.8386	141	30.4612	0.478758	1.68134e-12	down	Recombination regulator recx (binding RecA)
V529_10220	1093379	1097083	3705	addA	1040	294.511	571	142.704	0.492157	3.69289e-43	down	ATP-dependent deoxyribonuclease (subunit A) AddA
V529_16350	1707378	1708421	1044	recA	1774	677.458	1300	436.453	0.656887	2.90735e-30	down	Recombinase A
V529_27440	2808471	2810849	2379	yrrC	1319	880.477	866	509.596	0.588537	9.66224e-34	down	Conserved hypothetical protein/similar to exodeoxyribonuclease V alpha subunit
V529_36160	3670197	3672971	2775	ywqA	1258	3019.18	898	1900.67	0.639877	3.90331e-24	down	ATP-binding SNF2 helicase or protein kinase
3.4 DNA packaging and segregation
V529_00060	4865	6787	1917	gyrB	2821	553.316	2055	361.231	0.652995	1.34932e-48	down	DNA gyrase subunit B
V529_00070	7003	9462	2460	gyrA	5989	1175.34	4419	777.06	0.66141	1.39872e-96	down	DNA gyrase subunit A
V529_04110	424888	427104	2211	topB	1744	401.992	1187	232.576	0.610106	2.93124e-39	down	DNA topoisomerase III
V529_15340	1605778	1609338	3561	smc	3019	1067.85	1656	526.967	0.491698	2.02447e-123	down	Chromosome partition protein Smc
3.5 RNA synthesis
V529_00380	45956	46240	285	AbrB	358	70.7503	184	32.567	0.460719	7.1395e-18	down	Transition state regulatory protein AbrB
V529_00480	55533	56390	858	purR	1362	270.018	1007	178.733	0.662756	1.19132e-22	down	Pur operon repressorpur operon repressor PurR
V529_00490	56387	56767	381	yabJ	1086	215.359	672	119.295	0.554677	2.35789e-33	down	Unknown; similar to translation initiation inhibitor
V529_01110	120682	124281	3600	rpoC	18523	3793.49	10686	1944.12	0.517136	0	down	DNA-directed RNA polymerase subunit beta
V529_01460	144078	145022	945	rpoA	21523	4708.85	9347	1755.5	0.389287	0	down	DNA-directed RNA polymerase subunit alpha
V529_01810	182831	183394	564	sigW	2208	488.667	1597	301.82	0.648346	2.10187e-39	down	RNA polymerase sigma factor SigW
V529_02620	254739	255305	567	lmrA	115	25.7423	67	12.7893	0.522249	4.07951e-05	down	Transcription repressor of lincomycin operon LmrA
V529_03820	399855	400427	573	ycnK	2326	532.65	1243	242.4	0.47903	4.5601e-101	down	Transcription regulator (deor family) YcnK
V529_03950	410481	411230	750	kipR	199	45.6183	99	19.3154	0.445947	4.47745e-11	down	HTH-type transcriptional regulator KipR
V529_04020	416114	418198	2085	mtlR	194	44.5221	71	13.867	0.328063	5.72891e-17	down	Putative transcriptional activator of the mannitol operon
V529_04900	497014	497475	462	ydeB	1484	348.75	656	130.715	0.396252	7.50215e-93	down	Card-like transcriptional regulator
V529_05470	545955	546671	717	ydhQ	229	54.289	157	31.6526	0.614561	5.4978e-06	down	Unknown; similar to transcriptional regulator (GntR family)
V529_05480	546793	547479	687	-	98	23.2341	62	12.5002	0.567109	0.00085475	down	Gntr family transcriptional regulator
V529_05520	549464	550045	582	yvdT	292	69.2323	209	42.1393	0.6416	2.15248e-06	down	Transcription regulator (TetR/AcrR family)
V529_05900	596507	597004	498	sigV	80	19.0758	47	9.52295	0.526634	0.000824901	down	RNA polymerase ECF(extracytoplasmic function)-type sigma factor SigV
V529_07000	770823	771245	423	yfmP	324	80.585	205	43.4846	0.567166	3.91977e-10	down	Transcription regulator MerR family
V529_07380	813431	814147	711	treR	529	132.499	320	68.3914	0.542245	7.16083e-18	down	Trehalose operon transcriptional repressor
V529_07890	868668	869219	552	padR	140	35.3605	92	19.8295	0.589062	0.000154612	down	Padc transcriptional repressor
V529_07970	876326	876808	483	yfiV	155	39.1773	267	57.5825	1.54412	2.8902e-05	up	Putative transcriptional regulator
V529_08270	902759	903196	438	perR	821	209.531	436	95.0232	0.476041	6.57417e-37	down	Repressor of peroxide stress regulon; Fur homolog;repressor of AphCF, KatA, ZosA, MrgA;transcriptional activator of SrfA gene expression
V529_08620	941037	941501	465	yhbI	318	81.8443	185	40.6792	0.52149	2.6535e-12	down	Transcriptional regulator (MarR family)
V529_08680	945671	946048	378	yhcF	90	23.1923	44	9.68483	0.438239	9.40906e-06	down	Transcriptional regulator, GntR family
V529_09100	989218	990291	1074	yhdL	633	166.513	400	89.6548	0.566444	8.71763e-19	down	Anti-sigma M factor YhdL
V529_11370	1194852	1195367	516	yjcG	1125	349.504	730	206.7	0.581663	4.98166e-30	down	Similar to 2'-5' RNA ligase
V529_12660	1306346	1306810	462	ykoM	265	84.7577	167	48.7623	0.5649	1.4063e-08	down	Transcriptional regulator (MarR family)
V529_12720	1312737	1313483	756	sigI	586	187.604	423	123.654	0.647059	2.20501e-11	down	RNA polymerase sigma factor SigI
V529_13190	1352844	1352969	126	ykvZ	30	9.66609	6	1.76569	COG2141	2.11835e-05	up	HTH-type transcriptional regulator YkvZ (LacI family)
V529_13200	1353068	1354033	966	glcT	251	80.8737	130	38.2567	0.46427	1.10895e-12	down	Transcriptional antiterminator (BglG family) GlcT
V529_13790	1408130	1408414	285	abh	594	194.569	316	94.346	0.476872	6.25363e-27	down	Transition state regulator Abh
V529_15280	1601187	1601753	567	fapR	1358	478.747	896	284.281	0.591438	3.6275e-34	down	Fatty acid biosynthesis transcriptional regulator
V529_15570	1629545	1630324	780	codY	8174	2946.56	4459	1434.31	0.488994	0	down	Transcriptional repressor CodY
V529_15740	1643115	1643477	363	cheY	248	89.9347	88	28.3717	0.318077	3.55795e-22	down	Two-component response regulator
V529_15830	1650997	1652064	1068	CheB	399	144.832	83	26.7662	0.186469	8.12139e-57	down	Chemotaxis-specific methylesterase
V529_15880	1655753	1656517	765	sigD	294	106.779	88	28.3832	0.26831	2.32238e-31	down	Controls the expression of genes coding cell surface proteins involved in chemotaxis, flagellar assembly, and autolysis
V529_16010	1671397	1672518	1122	nusA	4542	1675.58	2833	923.053	0.559114	9.20589e-133	down	Transcription elongation factor NusA
V529_16320	1704384	1705283	900	ymfM	1507	574.724	1077	361.244	0.640624	1.42163e-28	down	Predicted transcriptional regulator contains Xre-like HTH domain
V529_16780	1804954	1805175	222	hfq	85	33.8401	153	53.7082	1.61352	0.000657513	up	RNA-binding protein
V529_17330	1854731	1855351	621	lexA	527	213.219	261	93.375	0.443947	1.09038e-27	down	Lexa repressor
V529_18850	2048329	2048631	303	-	344	145.562	243	90.0622	0.633212	1.11805e-07	down	Transcriptional regulator, arsr family
V529_21980	2287716	2288708	993	yplP	1037	481.303	629	260.298	0.543717	1.08935e-33	down	Sigma L dependent transcriptional regulator
V529_23920	2447370	2448470	1065	rsiX	1392	704.9	736	328.503	0.473958	2.41645e-62	down	Sigma-X negative effector RsiX
V529_23930	2448409	2448993	585	sigX	1737	880.226	1271	567.479	0.655914	7.77367e-30	down	RNA polymerase sigma factor SigX
V529_23950	2450962	2451684	723	resD	1310	665.488	536	239.601	0.366771	1.40253e-92	down	Two-component response regulator ResD
V529_24340	2482086	2482535	450	fur	783	409.662	582	267.596	0.666288	3.20265e-13	down	Ferric uptake regulation protein Fur
V529_24800	2576206	2576736	531	nusG	493	264.808	912	431.13	1.65825	9.35111e-20	up	Transcription antiterminator
V529_24820	2577056	2577934	264	-	88	47.2866	168	79.4636	1.71131	6.69171e-05	up	Transcription activator of glutamate synthase operon
V529_25330	2625354	2625803	450	ahrC	279	153.886	157	76.1442	0.504425	8.76901e-12	down	Arginine repressor
V529_25400	2632251	2632643	393	nusB	1056	585.251	772	375.491	0.655321	1.19776e-18	down	Transcription antitermination protein NusB
V529_26240	2697641	2698762	1122	rpoD	9770	5753.72	6229	3269.03	0.571511	1.47027e-266	down	RNA polymerase sigma factor RpoD
V529_26870	2753478	2754005	528	-	160	102.075	113	63.0696	0.633081	0.00039498	down	Predicted transcriptional regulators
V529_27100	2779245	2779811	567	yrhI	241	154.219	135	75.5715	0.502132	1.98181e-10	down	Unknown; similar to transcriptional regulator (TetR/AcrR family)
V529_28470	2912780	2913370	591	ysiA	6135	4833.27	2078	1416.13	0.303621	0	down	Transcriptional regulator (TetR/AcrR family) YsiA
V529_28920	2959929	2960387	459	nrdR	490	398.131	295	205.201	0.539668	7.62519e-17	down	Transcriptional regulator
V529_30260	3093804	3094196	393	ytrA	191	193.735	115	112.728	0.539716	3.05286e-07	down	Transcription regulator
V529_31080	3176363	3176863	501	alaR	161	179.149	111	120.395	0.618014	0.000190528	down	Transcriptional regulator (Lrp/AsnC family) AlaR
V529_32610	3320627	3321514	888	yybE	69	90.249	139	179.731	1.80579	8.37137e-05	up	Lysr family transcriptional regulator
V529_32980	3353839	3354417	579	yvrI	623	831.359	325	427.527	0.467623	2.30529e-29	down	RNA polymerase sigma factor
V529_33300	3388319	3390748	2430	copA	209	301.593	140	192.258	0.600458	6.15375e-06	down	Copper-transporting P-type atpase copa/transcriptional regulator mediating carbon catabolite repression
V529_34900	3539001	3539732	732	yvoA	263	462.218	169	267.141	0.576013	4.32367e-08	down	Transcription regulator
V529_35320	3582709	3583398	690	degU	2764	5347.98	1316	2200.75	0.426795	3.39656e-151	down	Two-component response regulator DegU
V529_35350	3585513	3586733	1221	yvhJ	822	1601.62	451	756.479	0.491819	2.0194e-34	down	Transcriptional regulator YvhJ
V529_35480	3601333	3602250	918	lytR	873	1733.18	634	1094.42	0.650993	5.02019e-16	down	Membrane-bound transcriptional regulator
V529_36470	3697723	3698127	405	ywnA	183	473.956	122	277.983	0.597599	2.13419e-05	down	Predicted transcriptional regulator
V529_36930	3733892	3735178	1287	rho	1940	5986.12	1177	3031.16	0.543846	5.9664e-62	down	Transcription termination factor
V529_37010	3742928	3743455	528	rpoE	5290	17014.5	3643	9613.71	0.617312	5.09271e-112	down	DNA-directed RNA polymerase subunit delta
V529_37150	3760624	3761340	717	fnr	1398	4666.74	654	1769.73	0.419345	1.83365e-79	down	Anaerobic regulatory protein Fnr
3.6 RNA modification
V529_00990	110408	111157	750	yacO	673	136.329	450	81.361	0.599375	8.53014e-17	down	Unknown; similar to trna/rrna methyltransferase
V529_01510	148091	148834	744	truA	1072	235.783	407	76.593	0.34033	2.29153e-84	down	Trna pseudouridine synthase A
V529_04540	463276	464700	1485	ydbR	4338	1005.92	3086	607.206	0.637687	1.66176e-81	down	ATP-dependent RNA helicase
V529_06390	653430	654815	1386	yefA	587	141.765	384	78.722	0.5864	7.95308e-16	down	RNA methyltransferase
V529_07690	843739	845139	1401	yfjO	556	140.107	346	74.3857	0.557831	2.29182e-17	down	RNA methyltransferase
V529_11110	1175520	1176413	894	yjbO	628	182.876	355	91.3554	0.506722	8.10581e-25	down	Pseudouridine synthase
V529_14840	1556142	1557056	915	ylyB	527	182.098	377	117.998	0.641256	1.08692e-10	down	Pseudouridylate synthase
V529_15420	1614114	1614638	525	rimM	891	318.038	293	93.6866	0.294775	7.95796e-84	down	16S rRNA-processing protein RimM
V529_15430	1614635	1615366	732	trmD	720	257.082	377	120.557	0.469364	1.70913e-33	down	Trna (guanine-N(1)-)-methyltransferase
V529_23990	2455209	2455943	735	rluB	427	217.505	285	127.583	0.598299	3.94793e-11	down	Ribosomal large subunit pseudouridine synthase B (RluB)
V529_25340	2625900	2626745	846	yqxC	1219	672.457	710	344.373	0.522102	9.12128e-44	down	Predicted rrna methylase
V529_26170	2691720	2693036	1344	yqfR	1334	780.128	718	374.07	0.482469	1.55338e-57	down	ATP-dependent RNA helicase YqfR
V529_27460	2811576	2812691	1116	mnmA	1098	733.811	608	358.005	0.496366	1.26227e-44	down	TRNA-specific 2-thiouridylase mnma
V529_27690	2834838	2835983	1146	tgt	1341	909.766	982	584.481	0.656423	3.26694e-23	down	Queuine trna-ribosyltransferase
V529_29970	3064336	3065055	720	ytzF	144	144.651	70	68.1453	0.435749	1.19085e-08	down	Pseudouridine synthase YtzF
V529_31060	3174603	3174995	393	yugI	2267	2514.52	1674	1811.59	0.661919	3.87933e-37	down	General stress protein 13
V529_40750	4112956	4114335	1380	trmE	884	286734	645	330939	0.654046	6.38679e-16	down	TRNA modification gtpase TrmE
V529_40780	4116173	4116523	351	RnpA	352	1000000	192	1000000	0.488944	1.37256e-15	down	Ribonuclease P
3.7 Protein synthesis
V529_00390	46730	48721	1992	metS	1462	288.95	1060	187.62	0.649919	3.10158e-26	down	Methionyl-trna synthetase
V529_00840	89701	91200	1500	LysS	3231	649.187	1641	294.8	0.455274	7.1223e-156	down	Lysyl-trna synthetase
V529_01060	114230	114928	699	rplA	3810	773.556	2257	408.736	0.531016	1.1949e-128	down	50S ribosomal protein L1
V529_01070	115183	115683	501	rplJ	5302	1077.32	2411	436.803	0.407623	0	down	50S ribosomal protein L10
V529_01080	115725	116096	372	rplL	11258	2289.98	6315	1144.6	0.502821	0	down	50S ribosomal protein L7/L12
V529_01120	124450	124698	249	ybxF	9505	1954.03	7042	1283.66	0.664117	4.67151e-150	down	Ribosomal protein L7Ae-like
V529_01140	125270	125740	471	rpsG	11868	2449.65	7400	1351.99	0.558927	0	down	30S ribosomal protein S7
V529_01150	125793	127871	2079	fusA	37514	7762.2	23358	4273.31	0.55814	0	down	Elongation factor G
V529_01160	127991	129181	1191	tufA	26180	5459.41	14295	2626.47	0.489458	0	down	Elongation factor Tu
V529_01190	130847	131476	630	rplC	18846	3953.58	11413	2103.27	0.542852	0	down	50S ribosomal protein L3
V529_01210	132127	132414	288	rplW	8865	1868.74	6070	1121.55	0.613777	4.73873e-191	down	50S ribosomal protein L23
V529_01220	132446	133279	834	rplB	13974	2951.23	8780	1624.09	0.563216	0	down	50S ribosomal protein L2
V529_01250	133977	134633	657	rpsC	8500	1800.46	4914	910.453	0.518224	1.11749e-304	down	30S ribosomal protein S3
V529_01270	135059	135259	201	rpmC	5954	1263.97	2477	459.457	0.372922	0	down	50S ribosomal protein L29
V529_01280	135282	135545	264	rpsQ	10817	2299.24	5597	1038.66	0.46382	0	down	30S ribosomal protein S17
V529_01300	135991	136302	312	rplX	7310	1557.38	3629	674.151	0.445011	0	down	50S ribosomal protein L24
V529_01310	136329	136868	540	rplE	6204	1323.81	3054	567.717	0.441264	0	down	50S ribosomal protein L5
V529_01320	136891	137076	186	rpsN	3546	757.65	1492	277.51	0.377165	1.38652e-238	down	30S ribosomal protein S14
V529_01330	137108	137506	399	rpsH	9651	2063.63	4245	789.783	0.394281	0	down	30S ribosomal protein S8
V529_01340	137537	138076	540	rplF	9541	2044.33	4197	781.47	0.394318	0	down	50S ribosomal protein L6
V529_01350	138111	138473	363	rplR	5732	1230.7	2087	388.897	0.326375	0	down	50S ribosomal protein L18
V529_01360	138492	138998	507	rpsE	6748	1450.62	3065	571.363	0.407152	0	down	30S ribosomal protein S5
V529_01370	139012	139191	180	rpmD	1990	428.414	954	177.942	0.429731	8.95362e-108	down	50S ribosomal protein L30
V529_01430	142984	143097	114	rpmJ	2343	511.132	1295	242.914	0.495448	2.40351e-94	down	50S ribosomal protein L36
V529_01440	143120	143485	366	rpsM	10845	2367.08	5394	1012.04	0.445843	0	down	30S ribosomal protein S13
V529_06330	644829	645119	291	gatC	798	192.375	506	103.616	0.568393	3.75433e-23	down	Aspartyl/glutamyl-trna amidotransferase subunit C
V529_06350	646605	648035	1431	gatB	1547	373.142	995	203.822	0.576546	5.7753e-42	down	Aspartyl/glutamyl-trna amidotransferase subunit B
V529_14170	1487062	1488900	1839	ylaG	4995	1670.55	2663	810.67	0.4779	4.82506e-217	down	GTP-binding elongation factor YlaG
V529_15130	1586237	1587190	954	fmt	856	300.029	519	163.987	0.543494	4.82645e-28	down	Methionyl-trna formyltransferase Fmt
V529_15390	1613115	1613387	273	rpsP	5254	1869.8	2800	893.947	0.477715	1.82569e-228	down	30S ribosomal protein S16
V529_15910	1657996	1658877	882	tsf	8523	3110.4	5970	1931.54	0.627889	5.49129e-169	down	Elongation factor Ts
V529_15980	1664528	1666222	1695	proS	3271	1203.21	2154	700.617	0.590291	3.64778e-81	down	Prolyl-trna synthetase
V529_16030	1672881	1673111	303	ylxQ	417	154.138	223	72.7373	-	4.93157e-19	up	Conserved hypothetical protein
V529_16040	1673131	1675281	2151	infB	10783	3986.4	7422	2421.05	0.616996	6.52925e-228	down	Translation initiation factor IF-2
V529_23180	2380761	2382053	1293	asnC	5847	2823.86	3529	1511.91	0.541028	2.64425e-187	down	Asparaginyl-trna synthetase
V529_26450	2717795	2717968	174	rpsU	12692	7768.64	7408	4006.16	0.523205	0	down	30S ribosomal protein S21
V529_26550	2728337	2730172	1836	lepA	2676	1670.65	1735	950.05	0.581185	5.52988e-70	down	GTP-binding protein LepA
V529_26720	2742875	2743975	1101	yqeH	613	390.086	453	252.286	0.662428	7.67637e-11	down	GTP-binding protein YqeH
V529_27260	2793625	2794098	474	greA	1953	1276.97	1388	801.712	0.637072	1.82705e-37	down	Transcription elongation factor GreA
V529_27350	2800294	2802930	2637	alaS	1487	981.123	994	577.76	0.599206	9.36751e-36	down	Alanyl-trna synthetase
V529_27520	2818764	2820038	1275	hisS	1124	753.648	802	473.15	0.639601	1.01053e-21	down	Histidyl-trna synthetase
V529_27880	2851513	2851821	309	rplU	4986	3534.74	3056	1892.68	0.549417	3.79337e-153	down	50S ribosomal protein L21
V529_28560	2922590	2925004	2415	pheT	1135	900.634	639	436.793	0.504668	2.40322e-44	down	Phenylalanyl-trna synthetase subunit beta
V529_28570	2925018	2926055	1038	pheS	772	613.142	482	329.618	0.559668	1.9187e-23	down	Phenylalanyl-trna synthetase subunit alpha
V529_28780	2947249	2947608	360	rplT	4384	3503.41	2910	2004.28	0.595009	1.24148e-105	down	50S ribosomal protein L20
V529_28800	2947853	2948356	504	infC	9527	7640.13	6226	4296.81	0.585806	1.62215e-240	down	Translation initiation factor IF-3
V529_28870	2953537	2955468	1932	thrS	2600	2102.39	1625	1126.8	0.560249	5.47065e-76	down	Threonyl-trna synthetase
V529_29490	3020012	3020614	603	rpsD	3835	3344.39	2791	2071.95	0.652372	6.51986e-66	down	30S ribosomal protein S4
V529_30100	3076776	3079190	2415	leuS	1775	1789.06	1026	1001.82	0.518143	2.01388e-64	down	Leucyl-trna synthetase
V529_40200	4061227	4061676	450	rplI	697	16493.1	511	11739.6	0.657187	1.48245e-12	down	50S ribosomal protein L9
V529_40630	4100983	4101270	288	rpsF	3067	213639	2046	186883	0.597989	5.44169e-73	down	30S ribosomal protein S6
3.8 Protein modification
V529_00370	45025	45906	882	yabC	216	42.6855	159	28.1413	0.659849	0.000145542	down	Rrna small subunit methyltransferase I
V529_01410	141661	142407	747	map	15658	3404.21	6405	1200	0.366677	0	down	Methionine aminopeptidase
V529_05600	563566	564255	690	ydiC	220	52.2194	151	30.4864	0.615255	9.02053e-06	down	Glycoprotein endopeptidase homolog YdiC
V529_05620	564714	565754	1041	gcp	507	120.353	359	72.485	0.634728	1.04625e-10	down	DNA-binding/iron metalloprotein/AP endonuclease
V529_12250	1269136	1269960	825	dppA	118	37.1314	206	58.9688	1.5649	0.000176171	up	D-aminopeptidase
V529_13180	1351692	1352786	1095	ykvY	321	103.416	169	49.7311	0.471936	2.12793e-15	down	Unknown; similar to Xaa-Pro dipeptidase
V529_15140	1587177	1588520	1344	rsmB	1024	359.021	698	220.581	0.611021	2.07482e-23	down	Ribosomal RNA small subunit methyltransferase RsmB
V529_15150	1588524	1589615	1092	yloN	2171	761.44	1423	449.793	0.587552	4.52756e-55	down	Ribosomal RNA large subunit methyltransferase N
V529_15160	1589621	1590382	750	prpC	1323	464.372	830	262.471	0.562366	8.15228e-39	down	Protein phosphatase
V529_24160	2467535	2468164	630	ppiB	2607	1344.89	1753	796.277	0.602756	1.39828e-60	down	Peptidyl-prolyl cis-trans isomerase B (PpiB)
V529_29920	3059020	3060411	1392	ytjP	1746	1749.63	1185	1151.55	0.60838	1.09656e-39	down	Dipeptidase PepV
V529_30590	3121334	3122158	825	ytxM	910	971.311	628	651.554	0.618613	4.59028e-20	down	Prolyl aminopeptidase
V529_34850	3534467	3535117	651	hprP	654	1145.13	468	737.878	0.641459	5.59529e-13	down	Pyrophosphatase PpaX
V529_36790	3722325	3722780	411	ywlE	179	541.327	92	233.506	0.460719	1.68456e-09	down	Low molecular weight phosphatase YwlE
V529_39570	3998144	3999391	1248	yxaL	986	8237.54	551	3665.34	0.500928	2.34065e-39	down	Conserved hypothetical protein/similar to serine/threonine protein kinase
3.9 Protein folding
V529_33280	3385269	3385940	672	bdbD	1375	1974.49	1004	1371.11	0.654534	4.7779e-24	down	Disulfide bond formation protein D precursor
4.1 Adaptation to atypical conditions
V529_04070	422188	422610	423	ydaG	8457	1945.31	6243	1221.59	0.661726	1.0556e-135	down	General stress protein YdaG
V529_04350	446817	447188	372	gsiB	6914	1597.53	4854	952.809	0.62932	4.58449e-136	down	General stress protein
V529_04640	471965	472330	366	rsbS	291	67.7319	183	36.1035	0.563714	2.30517e-09	down	Negative regulator of sigma-B activity (antagonist of RsbT) RsbS
V529_04650	472333	472734	402	rsbT	582	135.473	341	67.2773	0.525209	3.45364e-21	down	Serine/threonine-protein kinase RsbT (Switch protein/serine kinase) (Anti-sigma-B factor RsbT)
V529_04670	473817	474146	330	rsbV	4532	1055.14	8600	1696.95	1.70102	1.57149e-192	up	Anti-anti-sigma factor (antagonist of rsbw) RsbV
V529_04890	496167	496370	204	cspc	2420	568.392	1759	350.375	0.651556	3.16003e-42	down	Cold-shock protein, involved in elicitation of plant basal defence
V529_05830	589848	590534	687	pspA	837	199.414	614	124.337	0.657573	8.06415e-15	down	Phage shock protein A homolog like protein PspA
V529_07920	870046	871134	1089	yfiQ	263	66.4344	442	95.275	1.50649	2.45028e-07	up	Surface adhesion protein
V529_08140	889235	890215	981	csbB	1614	410.361	2915	632.8	1.61896	9.07388e-56	up	Hypothetical proteinglycosyl transferase CsbB
V529_08720	948705	948905	201	cspB	4215	1086.38	3104	683.313	0.660123	7.47042e-69	down	Cold shock protein CspB, involved in elicitation plant basal defence
V529_12230	1265794	1267146	1353	htrA	1958	615.589	1238	354.187	0.566773	1.33879e-55	down	Hypothetical proteinserine protease do-like HtrA
V529_13000	1336103	1338199	2097	clpE	2023	650.519	891	261.803	0.394805	5.78807e-127	down	ATP-dependent Clp protease-like (class III stress gene) ClpE
V529_15550	1627542	1628087	546	clpQ	2320	833.035	1683	540.137	0.650275	7.40325e-41	down	ATP-dependent protease peptidase subunit
V529_15560	1628104	1629507	1404	hslU	8597	3089.47	5377	1726.61	0.560653	1.59077e-248	down	ATP-dependent protease ATP-binding subunit
V529_16870	1812448	1813710	1263	ynbA	962	386.037	692	245.123	0.64481	3.3936e-18	down	GTP-binding protein
V529_21890	2281193	2282218	1026	-	3337	1543.17	6059	2496.19	1.62759	5.88422e-117	up	Polysaccharide biosynthesis protein
V529_26520	2725391	2725966	576	grpE	2052	1278.21	1389	759.276	0.606772	7.25872e-47	down	Heat shock protein GrpE
V529_28640	2931551	2933347	1797	cstA	301	240.141	523	359.505	1.55753	1.36451e-09	up	Carbon starvation protein
V529_31380	3204823	3204963	141	degQ	272	307.06	725	800.702	2.3893	1.07411e-37	up	Degradation enzyme regulation protein DegQ
V529_32690	3328279	3328743	465	mrgA	158	207.553	55	71.4757	0.312037	7.21401e-15	down	Metalloregulation DNA-binding stress protein MrgA
V529_32700	3328790	3330151	1362	yvtA	891	1170.68	535	695.314	0.538241	6.6577e-30	down	Trypsin-like serine proteases
V529_35710	3629087	3630235	1149	ywtB	1259	2617.19	279	496.522	0.198646	3.96317e-169	down	Unknown; similar to capsular polyglutamate biosynthesis
V529_35720	3630254	3630703	450	ywtA	200	416.847	81	144.223	0.363041	2.51149e-15	down	Poly-gamma-glutamic synthesis PgsC protein YwtA
V529_35730	3630718	3631899	1182	ywsC	1207	2516.72	305	543.14	0.226513	2.6708e-146	down	Poly-gamma-glutamic synthesis PgsB protein YwsC
V529_39490	3989015	3990895	1881	htpG	1876	15222.5	1290	8428.01	0.616393	1.15596e-40	down	Molecular chaperone/heat shock protein 90
4.2 Detoxification
V529_02610	253263	254696	1434	lmrB	181	40.5146	125	23.8601	0.61906	7.60218e-05	down	Drug-export protein lmrb/lincomycin-resistance protein
V529_02790	272406	272987	582	yceD	635	142.42	289	55.2371	0.407967	1.67498e-38	down	Tellurium resistance protein YceD
V529_02800	273020	273598	579	yceE	751	168.461	411	78.5596	0.490572	9.97708e-32	down	Tellurium resistance protein YceE
V529_02830	276112	277200	1089	yceH	563	126.361	289	55.2554	0.46014	1.5874e-27	down	Toxic anion resistance protein YceH
V529_03490	369032	370354	1323	yxeK	300	68.2321	93	18.0296	0.277883	7.11741e-31	down	Nitrilotriacetate monooxygenase like protein YxeK
V529_04380	448054	448875	822	ydbD	737	170.581	361	70.9354	0.439077	4.69926e-39	down	Manganese-containing catalase YbdD
V529_04990	503458	504804	1347	yvdP	7526	1773.75	12814	2565.98	1.52624	5.63625e-192	up	Unknown; similar to reticuline oxidase
V529_05390	539919	541112	1194	ydhE	878	207.994	423	85.241	0.431864	9.49262e-48	down	Macrolide glycosyltransferase
V529_06370	649075	652218	3144	swrC	2189	528.211	1563	320.25	0.64005	4.20131e-41	down	Multidrug efflux pump; self resistance against surfactin; essential for swarming motility
V529_06690	740240	741109	870	aadK	551	134.528	937	194.323	1.52437	5.25131e-15	up	Putative aminoglycoside 6-adenylyltansferase
V529_07620	837261	837854	594	bcrC	118	29.7285	210	45.1348	1.59528	8.10695e-05	up	Bacitracin transport permease protein
V529_08260	902161	902634	474	ygaF	297	75.7929	215	46.8556	0.648908	3.05832e-06	down	Peroxiredoxin/Thiol peroxidase, Bcp-type
V529_10620	1129456	1129899	444	fosB	29	8.29944	74	18.6822	2.28736	0.000157537	up	Fosfomycin resistance protein FosB
V529_11720	1226783	1228003	1221	yjiB	491	153.049	284	80.7126	0.518487	1.25199e-18	down	Cytochrome P450
V529_11730	1228000	1229184	1185	yjiC	719	224.152	345	98.0566	0.430122	1.33188e-39	down	Macrolide glycosyltransferase YjiC
V529_12430	1286522	1286947	426	ohrA	125	39.4908	71	20.4216	0.509154	9.19204e-06	down	Organic hydroperoxide resistance protein
V529_16740	1802607	1802939	315	ebrA	111	44.016	194	67.6139	1.56668	0.000271645	up	Multidrug resistance protein
V529_16880	1813727	1814992	1266	ynbB	878	352.465	611	216.484	0.623803	7.61664e-19	down	Cystathionine beta-lyase family protein involved in aluminum resistance
V529_27090	2776056	2779217	3162	yrhJ	854	546.188	555	310.586	0.582554	5.89338e-23	down	Cytochrome P450/NADPH-cytochrome P450 reductase
V529_31320	3199749	3200123	375	mrpG	133	149.455	90	98.8251	0.606585	0.000479098	down	Monovalent cation/H+ antiporter subunit G
V529_33990	3452995	3453912	918	yvbV	30	49.0637	88	131.615	2.62943	2.5226e-06	up	Drug/metabolite transporter, DME family protein
V529_35930	3652270	3652890	621	ywrF	885	2071.35	1889	3883.27	1.91333	3.423e-60	up	Conserved hypothetical protein/putative nitrilotriacetate monooxygenase component B
V529_36400	3692625	3693122	498	ywnH	359	917.466	246	549.501	0.614245	8.61661e-09	down	Hosphinothricin N-acetyltransferase
V529_39630	4003160	4003723	564	ahpC	2354	19942.2	1696	11406.1	0.645833	1.39229e-42	down	Alkyl hydroperoxide reductase subunit C (small subunit) AhpC
V529_39640	4003737	4005266	1530	ahpF	4696	40592.3	3142	21374.6	0.599762	4.2587e-110	down	Alkyl hydroperoxide reductase (large subunit) and NADH dehydrogenase AhpF
4.3 Antibiotic production
V529_03000	295340	295624	285	lci	4724	1064.9	11163	2143.16	2.11822	0	up	Antimicrobial peptide Lci
V529_06450	659628	660386	759	caiD	583	141.044	1029	211.468	1.58215	7.77512e-19	up	Polyketide biosynthesis enoyl-CoA hydratase
V529_06520	670225	672204	1980	-	1166	282.876	699	144.104	0.537378	6.34494e-39	down	Polyketide synthase modules and related proteins/Malonyl CoA-acyl carrier protein transacylase
V529_06650	736485	737750	1266	pksG	196	47.7994	375	77.6611	1.71505	1.06797e-09	up	3-hydroxy-3-methylglutaryl CoA synthase
V529_18120	1958172	1961975	3804	fenE	1884	790.176	1205	444.002	0.573333	9.86622e-52	down	Fengycin synthetase E
V529_18130	1961995	1972770	10776	fenD	3437	1442.67	2408	887.66	0.628026	1.0898e-68	down	Fengycin synthetase D
V529_18140	1972796	1980445	7650	fenC	2412	1013.89	1517	559.708	0.563779	2.70336e-69	down	Fengycin synthetase C
V529_18150	1980461	1988158	7698	fenB	3076	1294.32	1792	661.542	0.522219	1.15026e-108	down	Fengycin synthetase B
V529_18160	1988184	1995842	7659	fenA	2796	1178.02	1712	632.427	0.548868	1.45876e-86	down	Fengycin synthetase A
V529_37650	3801344	3801958	624	bacA	122	455.654	244	741.272	1.7928	1.66633e-07	up	Bacilysin biosynthesis protein BacA
4.4 Phage-related function
V529_09800	1051791	1054124	2334	yhgE	6185	1664.64	3854	885.816	0.558564	5.42102e-181	down	Conserved hypothetical protein/similar to phage infection protein
V529_11910	1245687	1246640	954	xlyB	514	161.278	363	103.606	0.633059	6.12015e-11	down	N-acetylmuramoyl-L-alanine amidase XlyB
V529_11950	1247912	1248502	591	xkdA	102	32.0123	184	52.5258	1.61703	0.000160344	up	Phage-like element PBSX protein XkdA
V529_12010	1251141	1251482	342	xkdD	367	115.209	742	211.891	1.81234	3.65511e-21	up	PBSX prophage protein XkdD
V529_17260	1847800	1850217	2418	yobO	515	208.05	363	129.617	0.63183	4.93576e-11	down	Unknown; similar to phage-related pre-neck appendage protein
V529_17280	1851437	1852258	822	yndL	888	358.824	1522	543.554	1.53639	2.08264e-24	up	Conserved hypothetical protein/similar to phage-related replication protein
V529_18290	2007970	2010531	2493	-	123	51.959	233	86.2322	1.69806	2.90546e-06	up	Phage neck
V529_20550	2171833	2172210	378	yorC	152	67.5045	381	147.608	2.24689	2.92914e-18	up	SPβC2 prophage-derived uncharacterized protein YorC
V529_20840	2186785	2187768	984	yopR	1685	749.263	3200	1241.78	1.70236	1.91351e-72	up	SPβC2 prophage-derived uncharacterized protein YopR
V529_21410	2230943	2231746	804	-	45	20.0502	20	7.78015	0.398399	0.000786464	down	Conserved hypothetical protein
V529_21470	2235529	2236548	1020	xerC	83	36.9841	149	57.9651	1.6092	0.000834534	up	Site-specific tyrosine recombinase
V529_21540	2246589	2249885	3297	yomG	223	99.4043	377	146.737	1.51544	1.48977e-06	up	SPβC2 prophage-derived uncharacterized protein YomG
V529_21730	2265835	2266815	981	yokF	2350	1053.68	1407	551.066	0.536695	1.57812e-77	down	Phage-encoded chromosome degrading nuclease YokF
V529_29560	3025959	3026711	753	-	3458	3320.92	6184	5742.9	1.60304	6.32328e-113	up	Phi ETA orf 55-like protein
V529_31520	3213914	3217024	3111	yueB	1940	2204.1	1284	1429.52	0.593286	8.16362e-48	down	Bacteriophage SPP1 adsorption protein
4.6 Miscellaneous
V529_00250	36666	36860	195	csfB	932	183.951	2073	366.41	1.99381	6.24651e-73	up	Hypothetical protein/sigma-F-transcribed gene
V529_00450	53853	54113	261	veg	2455	486.198	1550	274.896	0.565954	1.03214e-69	down	Conserved hypothetical protein
V529_01580	152664	153716	1053	ybaL	3425	754.688	2225	419.17	0.582332	1.02772e-88	down	ATP-binding mrp-like protein
V529_27470	2812728	2813867	1140	yrvO	1218	814.606	639	376.394	0.470278	1.30128e-55	down	Unknown; similar to nifs protein homolog
V529_32360	3300967	3301410	444	yurV	1486	1838.41	1038	1287.47	0.626152	1.06979e-30	down	Iron-sulfur cofactor synthesis protein nifu homolog YurV
5.1 Similar to unknown proteins from Bacillus subtilis
V529_01500	147281	148078	798	ybaF	600	131.951	277	52.1257	0.413837	1.39476e-35	down	ABC transporter (pemease)
V529_01840	185015	186454	1440	ybbR	914	202.51	657	124.258	0.644348	2.14567e-17	down	Conserved hypothetical protein
V529_02000	200692	201189	498	-	123	27.3107	212	40.1646	1.54501	0.000210856	up	Holin-like protein
V529_02110	209837	210313	477	yolA1	878	194.995	355	67.2742	0.362439	1.66221e-63	down	Conserved hypothetical protein YolA1
V529_02220	219139	219381	243	ybeF	374	83.4698	689	131.122	1.65139	5.22998e-15	up	Hypothetical protein
V529_02960	291524	292285	762	yqcI	1664	374.857	3542	679.329	1.90808	4.21006e-111	up	Conserved hypothetical protein
V529_03020	296452	297240	789	lolE	190	42.8765	322	61.9533	1.51916	8.46079e-06	up	Conserved hypothetical protein
V529_03500	370368	370859	492	yxeL	157	35.7106	42	8.14256	0.239801	4.15125e-19	down	Conserved hypothetical protein YxeL
V529_03550	374305	375651	1347	yxeQ	270	61.4277	133	25.7864	0.441559	6.88531e-15	down	Conserved hypothetical protein YxeQ
V529_03640	381637	381786	150	-	611	139.221	1572	305.355	2.30628	2.30471e-75	up	Conserved hypothetical protein
V529_03800	397570	398181	612	ycnI	2332	532.664	893	173.957	0.343261	3.18595e-180	down	Conserved hypothetical protein
V529_03890	404935	405684	750	ycsE	304	69.6717	204	39.7959	0.60153	4.13192e-08	down	Conserved hypothetical protein
V529_04250	441182	441760	285	-	578	133.43	1043	204.591	1.61755	1.25241e-20	up	Conserved hypothetical protein
V529_04560	465289	466752	1464	ydbT	745	172.932	516	101.592	0.620861	1.95314e-16	down	Conserved hypothetical protein
V529_04830	491178	491603	426	ydeM	150	35.226	271	53.9672	1.61949	3.38121e-06	up	Conserved hypothetical protein
V529_04920	498822	499391	555	-	702	165.035	1251	249.311	1.59743	1.86602e-23	up	Hypothetical protein
V529_04940	500061	501026	966	yvdO	2024	476.001	4175	832.403	1.84904	2.44852e-120	up	Conserved hypothetical protein
V529_04950	501304	501780	477	-	213	50.1168	437	87.2008	1.83909	1.96403e-13	up	Conserved hypothetical protein
V529_04980	502771	503070	300	-	6690	1574.24	16828	3358.46	2.2548	0	up	Conserved hypothetical protein
V529_05020	507623	508255	633	-	1258	297.035	2578	517.611	1.83698	2.2226e-73	up	Hypothetical protein
V529_05850	591610	592371	762	ydjH	380	90.5728	281	56.9187	0.662863	4.05073e-07	down	Conserved hypothetical protein
V529_06290	639649	640845	1197	yerH	717	172.667	515	105.329	0.643856	6.25652e-14	down	Hypothetical protein
V529_06470	661337	662179	844	-	194	46.9418	348	71.5344	1.60797	1.74195e-07	up	Conserved hypothetical protein
V529_06680	739803	740096	294	-	2652	647.072	4989	1033.59	1.68632	6.11977e-109	up	Conserved hypothetical protein
V529_06760	744085	744411	327	yetG	431	105.699	293	61.0086	0.609384	1.33624e-10	down	Conserved hypothetical protein
V529_06790	746197	746370	174	yezD	276	67.7101	120	24.9927	0.389738	1.1135e-18	down	Conserved hypothetical protein YezD
V529_06900	758054	758965	912	yfnF	13489	3321.98	29001	6068.68	1.92723	0	up	Hypothetical protein
V529_07100	781104	781802	741	-	1728	430.793	4046	859.877	-	6.76701e-159	up	GXT repeat-containing collagen-like protein [Bacillus sp. 5B6] >gi|385148359|gb|EIF12296.1| GXT repeat-containing collagen-like protein [Bacillus sp. 5B6]
V529_07110	781917	783389	1473	-	1973	492.084	3567	758.73	1.6206	3.08616e-68	up	GXT repeat-containing collagen-like protein
V529_07120	783832	784311	480	-	841	209.856	1754	373.373	1.86954	9.92373e-53	up	Collagen like triple helix with GXT repeats
V529_07210	799560	800357	798	yflN	156	38.9536	316	67.3254	1.81578	1.03865e-09	up	Metallo-beta-lactamase family protein
V529_07320	808611	808988	378	yflB	306	76.5622	605	129.123	1.77229	1.93426e-16	up	Hypothetical protein
V529_07570	832922	834043	1122	yfkA	744	187.368	450	96.6833	0.542176	1.13902e-24	down	Putative Fe-S oxidoreductase
V529_08050	883446	883760	315	yfhH	139	35.1939	91	19.6599	0.586851	0.000148345	down	Conserved hypothetical protein
V529_09600	1033708	1034238	531	yhaK	109	29.2169	214	49.0139	1.7599	2.07602e-06	up	Conserved hypothetical protein
V529_09730	1043071	1044456	1386	yhfA	805	216.19	1575	361.477	1.75382	1.06368e-39	up	Hypothetical protein
V529_09820	1055302	1055520	219	-	138984	37477.9	312781	71978.6	2.01733	0	up	Conserved hypothetical protein
V529_10060	1077798	1078511	714	yrpD	3030	855.569	5089	1267.44	1.50553	1.77531e-72	up	Hypothetical protein
V529_10080	1079006	1079323	318	-	203	57.3722	149	37.1589	0.657947	0.000215335	down	Hypothetical protein
V529_10340	1105634	1105990	357	yisL	340	96.592	215	53.8941	0.56684	1.3533e-10	down	Conserved hypothetical protein
V529_10530	1124342	1124464	123	-	230	65.5929	469	117.982	1.82787	4.09627e-14	up	Conserved hypothetical protein
V529_10730	1141836	1142015	180	yjzC	59	16.9358	130	32.9584	1.97511	1.66852e-05	up	Hypothetical protein
V529_10750	1142498	1143232	735	yjaU	1989	570.976	3467	879.063	1.5625	6.83895e-58	up	Hypothetical protein
V529_10960	1162786	1163973	1188	-	508	147	141	36.0698	0.248803	2.57947e-57	down	Conserved hypothetical protein
V529_11050	1171644	1172042	399	yjbI	347	100.997	245	63.0214	0.632904	9.53584e-08	down	Conserved hypothetical protein
V529_11290	1189551	1189670	120	-	67	20.5968	152	41.9029	2.03362	1.23835e-06	up	Conserved hypothetical protein
V529_11310	1190051	1190212	162	-	5619	1727.66	17928	4943.29	2.86005	0	up	Conserved hypothetical protein
V529_11320	1190379	1190633	255	yjcC	25497	7853.05	75018	20787.5	2.63741	0	up	Conserved hypothetical protein
V529_11880	1243612	1244079	468	yjoA	836	261.372	610	173.731	0.65407	4.09244e-15	down	Conserved hypothetical protein
V529_12610	1303216	1303353	138	ykzD	70	22.3729	149	43.4608	1.90805	9.89956e-06	up	Hypothetical protein
V529_13300	1363873	1364649	777	ykwD	268	86.739	529	156.093	1.76938	1.88208e-14	up	Conserved hypothetical protein
V529_13890	1417475	1418119	645	ykyA	930	306.212	578	173.619	0.557116	2.21383e-28	down	Hypothetical protein
V529_14480	1515740	1516258	519	ylbN	3953	1338.24	2825	870.053	0.640608	4.75254e-73	down	Conserved hypothetical protein
V529_14820	1555206	1555577	372	ylyA	96	33.1667	185	57.8914	1.72743	2.01864e-05	up	Conserved hypothetical protein
V529_15070	1580908	1581177	270	ylzA	1193	417.021	772	243.436	0.580067	4.85298e-32	down	Conserved hypothetical protein
V529_15360	1610431	1611201	771	-	303	107.308	211	67.1853	0.624225	3.22362e-07	down	Hypothetical protein
V529_15410	1613723	1614109	387	ylqD	422	150.608	192	61.3881	0.40784	5.41328e-26	down	Conserved hypothetical protein
V529_15470	1617702	1619405	1704	ylqG	294	105.077	203	64.9611	0.618942	3.16338e-07	down	Hypothetical protein
V529_15660	1637053	1637667	615	ylxF	294	106.451	55	17.7245	0.167694	4.07324e-45	down	Conserved hypothetical protein
V529_16250	1696036	1696491	456	-	82	31.1759	150	50.15	1.63975	0.000506029	up	Transcriptional regulator, marr family
V529_16750	1803060	1803365	306	-	7226	2865.53	16757	5840.63	2.07874	0	up	Conserved hypothetical protein
V529_17050	1835492	1835677	186	-	112	45.0826	206	73.168	1.64873	3.21809e-05	up	Conserved hypothetical protein
V529_17090	1838132	1838266	135	-	129	51.9367	381	135.367	COG1879	6.03452e-24	up	Carbonic anhydrase
V529_17110	1838577	1838780	204	-	49	19.729	119	42.2858	2.17697	3.97539e-06	up	Conserved hypothetical protein
V529_17240	1846664	1847200	537	-	123	49.6122	217	77.2593	1.58145	8.13919e-05	up	Hypothetical protein
V529_17250	1847485	1847631	147	-	3730	1504.58	7939	2826.77	1.90791	7.36571e-248	up	Hypothetical protein
V529_17310	1853361	1853810	450	yndM	798	322.675	1346	481.088	1.51197	2.30977e-20	up	Hypothetical protein
V529_17320	1853964	1854392	429	-	636	257.253	1298	464.155	1.82944	4.11443e-37	up	Hypothetical protein
V529_17400	1859933	1860124	192	ynzD	255	103.325	180	64.4719	0.632752	5.58764e-06	down	Hypothetical protein
V529_17610	1874961	1875086	126	-	885	362.008	1835	662.45	1.85863	2.93914e-54	up	Hypothetical protein
V529_17770	1888617	1888886	270	-	2322	950.786	3967	1434.2	1.53144	5.77665e-61	up	Conserved hypothetical protein
V529_19190	2079880	2080377	498	yocC	58	24.6981	115	42.8887	1.77734	0.000520749	up	Hypothetical protein
V529_19560	2112439	2112717	279	-	350	152.781	236	89.6011	0.604429	4.85759e-09	down	Hypothetical protein
V529_19720	2125786	2126487	702	yodH	1492	654.287	2502	953.693	1.50321	5.48891e-36	up	Conserved hypothetical protein
V529_22030	2291424	2292032	609	ypjP	1018	472.951	740	306.437	0.651606	1.99572e-18	down	Hypothetical protein
V529_22210	2304702	2304845	144	-	490	233.523	911	385.465	1.66657	4.6658e-20	up	Conserved hypothetical protein
V529_23070	2372403	2372870	468	yppG	390	187.459	875	373.686	2.01115	4.2641e-32	up	Conserved hypothetical protein
V529_23150	2378802	2379293	492	ypoC	260	125.492	183	78.3712	0.630926	3.91756e-06	down	Hypothetical protein
V529_23690	2425839	2427149	1311	engA	2686	1339.58	1654	727.487	0.551989	7.03702e-82	down	GTP-binding protein EngA
V529_23700	2427342	2427944	603	yphA	327	163.303	563	247.807	1.54334	6.61453e-10	up	Conserved hypothetical protein
V529_23880	2442973	2444031	1059	ypbB	1880	949.743	3181	1415.71	1.51672	3.43929e-47	up	Conserved hypothetical protein
V529_24070	2460718	2461239	522	ypuF	7011	3578.51	14562	6530.04	1.86184	0	up	Conserved hypothetical protein
V529_24170	2468251	2469150	900	ypuA	1487	768.143	1001	455.053	0.603426	6.24138e-35	down	Predicted secreted protein
V529_24530	2496131	2496601	471	yqjY	97	50.8887	196	90.324	1.81128	2.15349e-06	up	Conserved hypothetical protein
V529_24570	2498783	2499853	1071	yhhT	250	131.18	491	226.322	1.76053	2.62868e-13	up	Conserved hypothetical protein
V529_24850	2579664	2580437	774	yqjL	222	119.367	135	63.8846	0.545107	4.79757e-08	down	Hypothetical protein
V529_25270	2619007	2619222	216	-	2963	1624.43	6310	3034.9	1.90897	1.93638e-197	up	Hypothetical protein
V529_25280	2619348	2619560	213	-	225	123.554	601	289.941	2.39438	1.43314e-31	up	Conserved hypothetical protein
V529_25850	2666766	2667011	246	yqgY	452	258.823	832	420.353	1.65001	7.76867e-18	up	Hypothetical protein
V529_25980	2675255	2675719	465	yqzC	1011	580.225	502	254.172	0.445096	8.81327e-52	down	Conserved hypothetical protein
V529_26070	2684787	2685269	483	yqgC	368	213.017	671	345.624	1.63447	3.63562e-14	up	Conserved hypothetical protein
V529_26150	2690528	2690782	255	yqfT	4898	2854.19	8805	4564.91	1.61143	1.55424e-163	up	Hypothetical protein
V529_26420	2714878	2715870	993	yqfA	3964	2398.55	2416	1295.49	0.546342	6.98989e-124	down	Conserved hypothetical protein
V529_26430	2715895	2717211	1407	yqeZ	4939	2995.69	3289	1765.89	0.596933	1.3324e-117	down	Conserved hypothetical protein
V529_27670	2834109	2834495	387	yrzE	739	500.648	1296	770.294	1.57203	7.05665e-23	up	Hypothetical protein
V529_27740	2839657	2839776	120	-	28	19.0567	111	66.2586	3.55358	7.22456e-11	up	Conserved hypothetical protein
V529_28540	2921221	2921478	258	yshA	216	171.354	139	95.0016	0.576849	8.25135e-07	down	Conserved hypothetical protein
V529_28760	2946519	2946911	393	ysdB	393	313.898	970	667.585	2.21248	2.22866e-43	up	Conserved hypothetical protein
V529_28770	2946925	2947191	267	ysdA	255	203.738	138	95.0394	0.48511	8.46127e-12	down	Conserved hypothetical protein
V529_29530	3024770	3024997	228	-	99421	87107.5	264552	197099	2.38525	0	up	Conserved hypothetical protein
V529_29550	3025830	3025943	114	-	88	84.5043	262	243.253	2.66882	5.02768e-17	up	Conserved hypothetical protein
V529_29820	3050191	3050508	318	ytzB	490	488.648	313	302.803	0.572597	2.32191e-14	down	Hypothetical protein
V529_29880	3055429	3056358	930	ytlR	281	281.314	197	191.276	0.628436	1.26195e-06	down	Conserved hypothetical protein
V529_30240	3091953	3092939	987	ytrC	305	309.16	174	170.508	0.511388	2.18347e-12	down	Hypothetical protein
V529_30310	3096723	3096917	195	-	105	106.946	241	237.196	2.05745	4.00323e-10	up	Conserved hypothetical protein
V529_30660	3134882	3136411	1530	yuaG	951	1020.76	627	654.006	0.591001	2.55171e-24	down	Conserved hypothetical protein
V529_30770	3145646	3146287	642	-	892	963.841	1634	1714.47	1.64206	2.23177e-33	up	Conserved hypothetical protein
V529_30820	3150262	3150786	525	-	634	686.887	368	387.388	0.520307	1.62118e-23	down	Hypothetical protein
V529_30880	3160141	3160392	255	-	116	126.486	242	256.767	1.87007	2.95475e-08	up	Hypothetical protein
V529_31460	3210047	3210268	222	yueG	669	757.371	1666	1845.37	2.23229	5.59685e-75	up	Conserved hypothetical protein
V529_31840	3253766	3254104	339	-	2858	3388.21	9712	11388.2	3.04612	0	up	Conserved hypothetical protein
V529_31850	3254169	3254741	573	-	36	42.8237	88	104.377	2.1912	7.52032e-05	up	Conserved hypothetical protein
V529_32470	3309337	3309702	366	yusF	399	504.246	260	328.751	0.584119	3.02384e-11	down	Toprim domain-containing protein
V529_32560	3317694	3317951	258	-	567	739.073	403	519.194	0.637123	1.0911e-11	down	Hypothetical protein
V529_32770	3335197	3335382	186	-	112	147.759	71	92.5519	0.568252	0.000358486	down	Hypothetical protein
V529_32960	3353502	3353630	237	yvrH2	291	388.173	163	214.375	0.502106	2.31116e-12	down	Hypothetical protein
V529_33000	3354618	3354773	156	-	1404	1875.12	721	948.869	0.46033	7.94075e-67	down	Conserved hypothetical protein
V529_33200	3374128	3374613	486	yvgO	2048	2913.19	1259	1705.71	0.551057	5.36876e-63	down	Stress response protein YvgO
V529_33540	3410309	3410539	231	yvzC	108	158.718	15	20.96	0.1245	4.24774e-20	down	Conserved hypothetical protein
V529_33770	3429261	3430496	1164	-	700	1034.56	294	412.893	0.376487	4.23608e-48	down	Probably involved in polysaccharide biosynthesis and elicitation of plant basal defence
V529_33780	3430471	3431391	921	-	1464	2165.95	463	650.505	0.283492	4.43812e-143	down	Probably involved in polysaccharide biosynthesis and elicitation of plant basal defence
V529_33790	3431399	3432076	678	-	450	667.209	187	262.902	0.372503	7.6197e-32	down	Probably involved in polysaccharide biosynthesis and elicitation of plant basal defence
V529_33800	3432039	3432797	759	-	810	1201.78	280	393.753	0.309866	4.84995e-72	down	Probably involved in polysaccharide biosynthesis and elicitation of plant basal defence
V529_33810	3432770	3433651	882	-	960	1426.04	304	427.672	0.283859	4.64841e-94	down	Probably involved in polysaccharide biosynthesis and elicitation of plant basal defence
V529_33820	3433663	3434919	1257	wecE	1685	2506.58	558	785.339	0.296849	2.42716e-156	down	Probably involved in polysaccharide biosynthesis and elicitation of plant basal defence
V529_33830	3434885	3435814	930	wcaG	2384	3555.31	662	932.443	0.248916	6.57335e-265	down	Probably involved in polysaccharide biosynthesis and elicitation of plant basal defence
V529_33850	3436990	3438324	1335	wecC	1485	2228.67	577	814.243	0.348297	7.72756e-113	down	Probably involved in polysaccharide biosynthesis and elicitation of plant basal defence
V529_34020	3457609	3458583	975	ntdR	657	1077.32	305	456.631	0.416136	1.78029e-38	down	NTD biosynthesis operon regulator NtdR
V529_34030	3458652	3459320	669	yyaS	488	801.064	243	363.974	0.446362	1.86302e-25	down	Conserved hypothetical protein/putative integral inner membrane protein
V529_34040	3459317	3460204	888	-	710	1166.42	266	398.569	0.335834	2.90833e-57	down	Conserved hypothetical protein
V529_34690	3519261	3520667	1407	cwlO	4915	8465.47	2986	4656.36	0.544587	9.49654e-155	down	Conserved hypothetical protein
V529_34700	3521064	3522518	1455	yvcD	693	1203.8	456	714.414	0.589838	3.79295e-18	down	Conserved hypothetical protein
V529_34950	3545143	3546240	1098	yvlB	1910	3381.81	1390	2213.32	0.652353	2.02406e-33	down	Conserved hypothetical protein
V529_35040	3557357	3558547	1191	yvjD	627	1132.59	339	547.604	0.484655	2.12221e-27	down	Conserved hypothetical protein
V529_35070	3560916	3562322	1407	ywoF	1992	3617.25	1211	1963.62	0.544949	3.14895e-63	down	Hypothetical protein
V529_35220	3574785	3575354	570	yviE	385	739.13	261	435.075	0.607688	1.13564e-09	down	Hypothetical protein
V529_36420	3693600	3694037	438	ywnF	3958	10128.6	7408	16563.3	1.67775	1.34977e-158	up	Hypothetical protein
V529_36570	3705378	3706058	690	ywmD	744	1946.11	316	726.667	0.380728	3.44903e-50	down	Conserved hypothetical protein
V529_36590	3706368	3707054	687	ywmC	1823	4778.19	718	1652.36	0.353052	1.06682e-135	down	Conserved hypothetical protein
V529_37270	3770433	3770618	186	-	71	251.226	140	407.614	1.76755	0.000134259	up	Hypothetical protein
V529_37360	3777251	3777769	519	ywhD	540	1924.48	373	1092.79	0.619179	2.45297e-12	down	Hypothetical protein
V529_37410	3781022	3781522	501	ywgA	531	1905.53	369	1086.18	0.622921	6.56685e-12	down	Conserved hypothetical protein
V529_38420	3874428	3874577	150	-	495	2757.45	348	1683.08	0.630195	9.63742e-11	down	Hypothetical protein
V529_38900	3923926	3924600	675	-	2292	14649	1273	6897.37	0.497869	2.84505e-91	down	Conserved hypothetical protein
V529_39710	4014134	4014754	621	pucA	245	2270.2	460	3272.72	1.68303	5.14164e-11	up	Xanthine dehydrogenase accessory factor
V529_39800	4022593	4023756	1164	yycP	430	4049.35	764	5537.52	1.59267	1.27622e-14	up	Hypothetical protein
V529_39930	4034171	4034890	720	-	267	2673.88	494	3715.43	1.6585	3.13807e-11	up	Hypothetical protein
V529_40010	4043726	4044520	795	yycJ	365	3794.14	239	1856.18	0.586957	3.07422e-10	down	Ribonuclease J2
V529_40020	4044535	4045374	840	yycI	603	6292	319	2482.1	0.474214	1.20803e-27	down	Conserved hypothetical protein
V529_40110	4054049	4054258	210	yyzB	74	852.152	137	1118.25	1.65955	0.000704548	up	Hypothetical protein
V529_40140	4054907	4056199	1293	-	4573	52864	8181	67176.9	1.60364	2.58664e-149	up	Hypothetical protein
V529_40180	4059778	4060434	657	-	9500	173506	18697	275673	1.76421	0	up	Hypothetical protein
V529_40230	4064862	4065014	153	yyzH	156	3990.99	304	7450.62	1.74683	1.74792e-08	up	Conserved hypothetical protein
V529_40390	4078656	4079522	867	-	8009	235829	14787	435091	1.65502	1.27662e-301	up	Hypothetical protein
5.2 Similar to unknown proteins from other organisms
V529_00600	68921	69181	261	yabO	343	68.4636	250	44.6652	0.653351	7.103e-07	down	Ribosome-associated heat shock protein
V529_01000	111164	111676	513	yacP	365	73.948	200	36.1634	0.491177	5.72659e-16	down	Conserved hypothetical protein
V529_01090	116188	116793	606	ybxB	976	198.983	717	130.105	0.658522	5.42038e-17	down	Hypothetical protein YbxB
V529_01830	184201	185022	822	ybbP	534	118.301	365	69.0274	0.612707	1.22397e-12	down	Conserved hypothetical protein
V529_02360	230850	231818	969	ybfQ	2545	568.775	1199	228.523	0.422311	5.4448e-142	down	Conserved hypothetical protein YbfQ
V529_04570	466749	467348	600	ydcA	219	50.8439	438	86.2438	1.7928	1.35348e-12	up	Hypothetical protein
V529_04710	476054	478213	2160	ydcI	1151	269.501	798	158.53	0.621482	1.13869e-24	down	Conserved hypothetical protein YdcI
V529_07240	801906	802565	660	yflK	564	140.854	337	71.81	0.535614	1.38499e-19	down	Conserved hypothetical protein
V529_09230	999662	1000777	1116	yhdY	198	52.1502	116	26.0262	0.525163	5.97621e-08	down	Conserved hypothetical protein
V529_13070	1342949	1343443	495	ykvM	179	57.6232	93	27.3451	0.465726	2.59872e-09	down	7-cyano-7-deazaguanine reductase
V529_14410	1509417	1509692	276	ylbG	190	64.2796	372	114.495	1.75505	2.87411e-10	up	Hypothetical protein
V529_14760	1549096	1549788	693	ylmE	1456	501.46	981	306.292	0.603961	3.98526e-34	down	Conserved hypothetical protein
V529_15060	1579956	1580831	885	yloC	2369	827.415	1588	500.495	0.600878	9.68079e-56	down	Conserved hypothetical protein
V529_15240	1595698	1597326	1668	yloV	3863	1359.41	2504	793.542	0.581046	1.2491e-100	down	Dihydroxyacetone kinase family protein
V529_15370	1611323	1611655	333	ylxM	2220	786.301	1360	433.072	0.549145	7.29475e-69	down	DNA-binding proteinconserved hypothetical protein YlxM
V529_15400	1613387	1613632	246	ylqC	2705	964.46	1737	555.063	0.575617	7.11892e-73	down	Conserved hypothetical protein
V529_16020	1672532	1672807	276	ylxR	802	296.36	501	163.388	0.559969	2.85699e-24	down	Conserved hypothetical protein
V529_16390	1710064	1711623	1560	ymdA	16849	6440.72	8848	2972.71	0.47073	0	down	Phosphodiesterase
V529_16400	1711684	1712478	795	ymdB	709	272.78	483	162.76	0.610663	1.34651e-16	down	Conserved hypothetical protein
V529_16440	1715576	1717105	1530	ymcB	2213	852.228	1164	392.583	0.47149	1.40536e-99	down	(dimethylallyl)adenosine trna methylthiotransferase
V529_16720	1801770	1802222	453	ymaD	309	122.515	177	61.6848	0.513471	2.02755e-12	down	Conserved hypothetical protein
V529_22300	2312911	2313495	585	ydfR	68	32.4424	138	58.4534	1.81916	7.43538e-05	up	Membrane protein
V529_23290	2392727	2393440	714	ypjG	465	226.153	342	147.195	0.659286	1.21016e-08	down	Conserved hypothetical protein
V529_25810	2662678	2663628	951	yqxL	880	501.29	1712	858.749	1.7439	2.51604e-42	up	Conserved hypothetical protein
V529_26050	2682607	2683899	1290	yqgE	585	337.677	1006	516.954	1.5415	9.67743e-17	up	Hypothetical protein
V529_26200	2694985	2696106	1122	yqfO	1168	686.942	726	380.681	0.557179	2.4834e-35	down	Conserved hypothetical protein
V529_26210	2696099	2696854	756	yqfN	538	316.634	390	204.576	0.649805	2.23202e-10	down	Predicted SAM-dependent methyltransferase
V529_26270	2701550	2702362	813	yqfL	752	447.872	559	295.562	0.666339	9.75013e-13	down	Conserved hypothetical protein
V529_26470	2719106	2720461	1356	yqeV	3537	2182.34	2310	1254.53	0.585434	4.78172e-90	down	Conserved hypothetical protein
V529_26680	2740584	2741159	576	yqeK	1021	648.258	671	373.099	0.589112	2.68339e-26	down	HD phosphatase; predicted role in NAD metabolism
V529_26730	2743978	2744496	519	yqeG	485	308.753	355	197.757	0.656127	3.93846e-09	down	Predicted hydrolase of the HAD superfamily
V529_27330	2799518	2799934	417	yrrK	1418	934.416	859	498.92	0.543023	8.76427e-46	down	Holliday junction resolvase-like protein
V529_27450	2810868	2811518	651	yrrB	434	289.965	221	130.113	0.456461	8.2196e-22	down	Conserved hypothetical protein
V529_27480	2813886	2814302	378	yrzC	386	258.37	219	129.047	0.508578	1.43098e-15	down	Conserved hypothetical protein
V529_27870	2851169	2851510	342	ysxB	7250	5113.49	5146	3176.96	0.636257	9.54913e-137	down	Conserved hypothetical protein
V529_33670	3420169	3420702	534	yvaV	135	198.65	85	118.91	0.564399	6.77382e-05	down	Conserved hypothetical protein
V529_34080	3464671	3465396	726	yvbY	553	909.944	319	478.296	0.51709	5.73474e-21	down	Conserved hypothetical protein
V529_34090	3465393	3466823	1431	yvfW	675	1111.7	401	601.531	0.532527	1.47067e-23	down	Conserved hypothetical protein
V529_34640	3514523	3515473	951	yvcL	1026	1750.03	652	1010.41	0.569641	2.90822e-29	down	Conserved hypothetical protein
V529_34650	3515500	3516453	954	yvcK	838	1431.87	542	840.788	0.579771	7.06848e-23	down	Conserved hypothetical protein
V529_34660	3516450	3517337	888	yvcJ	1534	2624.86	1009	1566.55	0.589613	8.07878e-39	down	Conserved hypothetical protein
V529_35310	3581763	3582611	849	yviA	332	641.964	208	347.717	0.561599	1.24058e-10	down	Conserved hypothetical protein
V529_35340	3584861	3585508	648	yvyE	505	982.999	221	370.554	0.392285	6.78553e-33	down	Conserved hypothetical protein
V529_37200	3765530	3766906	1377	ywhL	3708	12600.4	6831	18744.1	1.65137	1.26012e-138	up	Conserved hypothetical protein
V529_37210	3766946	3768301	1356	ywhK	4874	16774	9290	25978.5	1.70856	6.5182e-211	up	Conserved hypothetical protein
V529_37580	3794376	3795140	765	ywfI	1420	5206	775	2320.73	0.489231	2.63397e-59	down	Heme peroxidase
V529_38230	3856764	3858020	1257	ywbN	353	1927.69	206	982.97	0.523111	1.97957e-13	down	Putative iron-dependent peroxidase
V529_38290	3861356	3861991	681	ywbG	79	434.644	33	158.125	0.374445	1.84551e-06	down	Conserved hypothetical protein
V529_38330	3864202	3865389	1236	ywbD	245	1349.83	178	853.979	0.651261	2.88788e-05	down	Putative SAM-dependent methyltransferase
V529_38770	3910851	3911693	843	yxkH	65	406.568	35	186.569	0.482676	0.000805967	down	Conserved hypothetical protein
V529_38970	3931476	3932723	1248	yxiO	171	1144.09	346	1931.82	1.81376	1.69207e-10	up	Conserved hypothetical protein
V529_39090	3946764	3947210	447	yxiE	1176	8155.62	622	3559.39	0.474115	8.05033e-53	down	Conserved hypothetical protein
V529_39610	4001683	4002138	456	yxaI	412	3476.27	743	4969	1.61656	5.34196e-15	up	Conserved hypothetical protein
6.0 No similarity
V529_00550	61199	61429	231	yabK	1605	319.654	3057	544.967	1.70735	6.59901e-70	up	Pothetical protein
V529_02350	230470	230745	276	ybfN	85	18.9961	37	7.05194	0.390197	1.66529e-06	down	Conserved hypothetical protein YbfN
V529_02650	257127	258197	1071	yccF	675	151.146	474	90.494	0.629471	2.66703e-14	down	Conserved hypothetical protein
V529_02670	259303	260298	996	ycdA	170	38.076	120	22.9137	0.632752	0.000248774	down	Hypothetical protein
V529_02690	262032	263390	1359	ycdC	1208	270.591	807	154.105	0.598836	2.50559e-29	down	Hypothetical protein
V529_02820	274483	276105	1623	yceG	694	155.738	342	65.3844	0.441741	1.96283e-36	down	Conserved hypothetical protein YceG
V529_02900	284701	285189	489	ycgB	681	153.254	469	89.897	0.617343	2.05397e-15	down	Hypothetical protein
V529_03970	412102	412347	246	yczI	541	124.098	317	61.8979	0.525246	8.98983e-20	down	Hypothetical protein
V529_05400	541170	541424	255	yjiA	132	31.2766	68	13.7042	0.461781	2.9118e-07	down	Conserved hypothetical protein
V529_05930	599031	600077	1047	ydjN	1110	264.858	640	129.725	0.516842	5.63511e-41	down	Hypothetical protein
V529_06050	614158	614940	783	yebC	524	125.68	388	79.1125	0.663745	2.34654e-09	down	Hypothetical protein
V529_06060	615091	615252	162	yebD	1140	273.461	821	167.414	0.645564	3.00449e-21	down	Hypothetical protein
V529_06420	657046	657846	801	-	2011	486.094	4019	824.806	1.79146	5.19007e-106	up	Hypothetical protein
V529_08960	973799	974041	243	yhdB	418	109.727	797	178.246	1.70916	3.88699e-19	up	Hypothetical protein
V529_09340	1010272	1010397	126	yheF	304	80.2529	940	211.341	2.77176	2.13848e-61	up	Conserved hypothetical protein
V529_09650	1036052	1036243	192	-	28	7.50764	69	15.8089	2.20898	0.000447064	up	Conserved hypothetical protein
V529_10010	1074898	1075131	234	yhzC	644	181.786	1405	349.747	1.95565	1.4462e-47	up	Hypothetical protein
V529_10070	1078704	1078973	270	yhjA	173	48.8911	299	74.5617	1.54927	7.76952e-06	up	Conserved hypothetical protein
V529_10790	1145157	1145375	219	yjzB	1311	377.066	2581	655.897	1.76476	1.58775e-65	up	Hypothetical protein
V529_11800	1233955	1234371	417	yjlC	1890	589.52	1337	380.145	0.634119	6.13304e-37	down	Conserved hypothetical protein
V529_12650	1306021	1306203	183	ykoL	561	179.398	1405	410.077	2.24499	4.08623e-64	up	Stress response protein YkoL
V529_13360	1371815	1372279	465	ykyB	125	40.5338	210	62.0932	1.50595	0.000501967	up	Hypothetical protein
V529_14100	1481829	1482017	177	ykzI	541	180.586	985	299.372	1.63207	3.77635e-20	up	Hypothetical protein
V529_16840	1809615	1810235	621	ymaB	149	59.4602	102	35.8684	0.613642	0.000284199	down	Conserved hypothetical protein
V529_17130	1839323	1839964	642	yoaP	72	28.9902	194	68.94	2.4153	4.08698e-11	up	Conserved hypothetical protein
V529_17620	1875111	1875464	354	ynfC	619	253.293	1190	429.885	1.72329	9.62114e-29	up	Hypothetical protein
V529_18200	2000499	2001041	543	yoeB	756	319.167	338	125.041	0.400771	5.45577e-47	down	Conserved hypothetical protein
V529_19070	2071134	2071598	465	yobK	127	53.9528	218	81.1011	1.5387	0.000193481	up	Hypothetical protein
V529_19730	2126580	2126831	252	yodI	7033	3086.2	12326	4702.82	1.57102	1.14552e-207	up	Hypothetical protein
V529_19790	2129857	2130030	174	yozD	1715	755.967	3725	1429.52	1.94699	6.51977e-123	up	Hypothetical protein
V529_21820	2275399	2275539	141	-	1264	568.885	3506	1377.9	2.48637	1.01703e-190	up	Conserved hypothetical protein
V529_22150	2301517	2301699	183	ypeQ	178	84.7691	325	137.409	1.63668	1.84582e-07	up	Hypothetical protein
V529_22670	2345097	2345276	180	-	132	63.034	296	125.511	2.01011	1.33142e-11	up	Hypothetical protein orf_0033
V529_23840	2439613	2440071	459	ypbF	93	46.9368	171	76.039	1.64822	0.000166626	up	Hypothetical protein
V529_25710	2657026	2657697	672	tapA	326	185.623	671	336.37	1.84504	3.51831e-20	up	Member of the tapA-sipW-tasA operon, essential for biofilm formation and controled by sinR
V529_25970	2674905	2675258	354	yqzD	739	423.941	338	171.106	0.40999	3.06235e-44	down	Conserved hypothetical protein
V529_27130	2781061	2781201	141	yrzI	12509	8032.34	25798	14562.2	1.84869	0	up	Conserved hypothetical protein
V529_27220	2789969	2790610	642	yrrT	2225	1449.36	1349	777.155	0.543479	5.10149e-71	down	Hypothetical protein
V529_30110	3079615	3079950	288	ytvB	736	743.159	448	437.881	0.545634	5.19706e-24	down	Hypothetical protein
V529_30630	3126454	3126924	471	ytaB	329	352.981	735	766.022	2.00259	6.95157e-27	up	Conserved hypothetical protein
V529_30670	3136431	3136961	531	yuaF	317	340.602	234	244.238	0.661695	3.7475e-06	down	Hypothetical protein
V529_31180	3185664	3186221	558	yufK	225	251.749	426	465.386	1.69718	1.53327e-10	up	Hypothetical protein
V529_31510	3213433	3213906	474	yueC	203	230.583	109	121.338	0.481317	9.07773e-10	down	Conserved hypothetical protein
V529_31590	3226357	3227034	678	yukJ	230	266.672	154	174.83	0.600197	1.95034e-06	down	Conserved hypothetical protein
V529_32150	3281102	3281884	783	-	3065	3720.98	7523	9135.71	2.2002	0	up	Conserved hypothetical protein
V529_32290	3295397	3295669	273	ybgB	47	57.3881	97	119.146	1.85001	0.000757636	up	Hypothetical protein
V529_32860	3343281	3343661	381	yvqI	162	214.254	112	146.311	0.619732	0.000196524	down	Hypothetical protein
V529_33020	3356118	3356540	423	yvrL	202	284.304	93	124.747	0.412698	8.61687e-13	down	Conserved hypothetical protein
V529_33750	3426833	3428623	1791	yvbJ	400	590.552	261	366.243	0.5849	3.15086e-11	down	Conserved hypothetical protein
V529_34960	3546265	3546591	327	yvlA	604	1073.06	338	539.397	0.501627	1.7809e-24	down	Hypothetical protein
V529_35650	3624662	3625648	987	ywtF	989	2045.83	609	1081	0.551978	6.80533e-31	down	Transcriptional regulator
V529_35700	3628918	3629079	162	pgsE	465	965.7	164	291.777	0.316149	7.2297e-41	down	Conserved hypothetical protein
V529_36140	3668253	3668489	237	ywzD	414	991.643	738	1558.21	1.59793	2.51128e-14	up	Uncharacterized protein YwzD
V529_37050	3748174	3748446	273	ywjC	282	930.991	822	2200.17	2.61291	2.55755e-49	up	Conserved hypothetical protein
V529_37990	3833441	3833680	240	ywdA	192	888.86	333	1393.42	1.55469	1.85834e-06	up	Hypothetical protein
V529_38280	3860943	3861329	387	ywbH	510	2798.08	170	813.923	0.298799	9.47842e-48	down	Holin-like protein
V529_38810	3915320	3915958	639	yxkc	315	1975.09	157	838.362	0.446776	8.19218e-17	down	Conserved hypothetical protein
V529_39810	4023767	4024516	750	yycO	430	2524.58	490	3571.32	1.64508	7.22468e-11	up	Conserved hypothetical protein; expressed in presence of soil extract (FZB42)
V529_40190	4060522	4061187	699	-	2993	66139.3	5597	113934	1.67629	1.04847e-119	up	Hypothetical protein
