# Supplementary material for: Whole transcriptomic analysis of the plant-beneficial rhizobacterium Bacillus amyloliquefaciens SQR9 during enhanced biofilm formation regulated by maize root exudates
Source: BMC Genomics. 2015 Sep 7;16(1):685. doi: 10.1186/s12864-015-1825-5 (PMC4562157; doi:10.1186/s12864-015-1825-5)
Supplement: Additional file 13: Table S7. — List of genes involved in rhizosphere adaptation (degradation of plant polysaccharides, cell motility and chemotaxis, biofilm formation, transporters, and detoxification), synthesis of secondary metabolisms, and plant growth promotion. (XLSX 59 kb) [file 12864_2015_1825_MOESM13_ESM.xlsx]

## Sheet: Polysaccharide degradation
Table S7 List of genes involved in rhizosphere adaptation (degradation of plant polysaccharides, cell motility and chemotaxis, biofilm formation, transporters, and detoxification),
synthesis of secondary metabolisms, and plant growth promotion.
Locus	Start	Stop	Strand	Length	Gene	Product	Note
V529_02730	266100	267779	+	1680	ycdG	Oligo-1,6-glucosidase YcdG
V529_09830	1055643	1056683	+	1041	yhfE	Glucanase/aminopeptidase
V529_16980	1823291	1824682	+	1392	xynP	Hypothetical symporter XynP	Transport of oligosaccharides
V529_16990	1824725	1826326	+	1602	xynB	Xylan beta-1,4-xylosidase
V529_17000	1826470	1827624	-	1155	xylR	Xylose operon repressor protein XylR
V529_17010	1827889	1829226	+	1338	xylA	Xylose isomerase	Catalyzes the interconversion of D-xylose to D-xylulose
V529_17020	1829362	1830861	+	1500	xylB	Xylulose kinase XylB
V529_17790	1890424	1891923	-	1500	bglC	Endo-1,4-beta-glucanase BglC
V529_19690	2121758	2123200	-	1443	bglA	6-phospho-beta-glucosidase BglA
V529_28750	2945250	2946335	-	1086	ysdC	Endo-1,4-beta-glucanase
V529_36460	3696727	3697368	+	642	xynA	Endo-1,4-beta-xylanase A precursor
V529_38480	3880030	3881358	-	1329	licH	6-phospho-beta-glucosidase LicH
V529_38630	3893462	3894862	+	1401	ydhP	Beta-glucosidase YdhP
V529_38950	3929507	3930238	-	732	bglS	Endo-beta-1,3-1,4 glucanase BglS

## Sheet: Cell motility and chemotaxis
Locus	Start	Stop	Strand	Length	Gene	Product	Note
V529_06960	765588	766442	+	855	yfmS	Methyl-accepting chemotaxis protein YfmS
V529_12980	1334361	1335146	-	786	motB	Flagellar motor protein MotB	MotB with MotA forms the ion channels that couple flagellar rotation to proton/sodium motive force across the membrane and forms the stator elements of the rotary flagellar machine
V529_12990	1335118	1335933	-	816	motA	Flagellar motor protein MotA	MotA with MotB forms the ion channels that couple flagellar rotation to proton/sodium motive force across the membrane and forms the stator elements of the rotary flagellar machine.
V529_13280	1360923	1362890	+	1968	mcpC	Methyl-accepting chemotaxis protein McpC
V529_13350	1370861	1371772	+	912	cheV	Chemotaxis protein CheV
V529_15580	1630678	1631067	+	390	flgB	Flagellar basal body rod protein FlgB	FlgB with FlgF and FlgC makes up the proximal portion of the flagellar basal body rod
V529_15590	1631067	1631519	+	453	flgC	Flagellar basal body rod protein FlgC	FlgC with FlgF and FlgB makes up the proximal portion of the flagellar basal body rod
V529_15600	1631530	1631850	+	321	fliE	Flagellar hook-basal body protein FliE	Forms a junction between the M-ring and FlgB during flagella biosynthesis
V529_15610	1631908	1633503	+	1596	fliF	Flagellar MS-ring protein FliF	The MS-ring anchors the flagellum to the cytoplasmic membrane
V529_15620	1633516	1634532	+	1017	fliG	Flagellar motor switch protein FliG	Iinvolved in switching the direction of the flagellar rotation
V529_15630	1634525	1635280	+	756	fliH	flagellar assembly protein FliH	Binds to and inhibits the function of flagella specific ATPase FliI
V529_15640	1635277	1636593	+	1317	fliI	Flagellum-specific ATP synthase FliI	Involved in type III protein export during flagellum assembly
V529_15650	1636598	1637041	+	444	fliJ	Flagellar biosynthesis chaperone FliJ	Flagellar biosynthesis chaperonerod/hook and filament chaperone
V529_15660	1637053	1637667	+	615	ylxF	Conserved hypothetical protein YlxF
V529_15670	1637674	1639017	+	1344	fliK	Flagellar hook-length control protein FliK
V529_15680	1639018	1639458	+	441	flgD	Flagellar basal body rod modification protein FlgD	Aacts as a scaffold for the assembly of hook proteins onto the flagellar basal body rod
V529_15690	1639483	1640259	+	777	flgE	Flagellar basal body rod protein FlgE	Makes up the distal portion of the flagellar basal body rod
V529_15710	1640511	1640930	+	420	fliL	Flagellar basal body-associated protein FliL	Iinteracts with the cytoplasmic MS ring of the basal body and may act to stabilize the MotAB complexes which surround the MS ring
V529_15720	1640964	1641962	+	999	fliM	Flagellar motor switch protein FliM	FliM with FliG and FliN makes up the switch complex which is involved in switching the direction of the flagella rotation
V529_15730	1641952	1643088	+	1137	fliY	Flagellar motor switch protein	Involved in switching the direction of the flagellar rotation
V529_15740	1643115	1643477	+	363	cheY	Two-component response regulator CheY
V529_15750	1643519	1644145	+	627	fliZ	Flagella biosynthesis protein FliZ	Possible structural component of the flagellum that anchors the rod to the membrane
V529_15760	1644138	1644803	+	666	fliP	Flagellar biosynthesis protein FliP	FliP, with proteins FliQ and FliR, forms the core of the central channel in the flagella export apparatus
V529_15770	1644842	1645087	+	246	fliQ	Flagellar biosynthesis protein FliQ	FliQ, with proteins FliP and FliR, forms the core of the central channel in the flagella export apparatus
V529_15780	1645094	1645873	+	780	fliR	Flagellar biosynthesis protein FliR	FliR, with proteins FliP and FliQ, forms the core of the central channel in the flagella export apparatus
V529_15790	1645870	1646952	+	1083	flhB	Flagellar biosynthesis protein FlhB	Membrane protein responsible for substrate specificity switching from rod/hook-type export to filament-type export
V529_15800	1646986	1649019	+	2034	flhA	Flagellar biosynthesis protein FlhA	Membrane protein involved in the flagellar export apparatus
V529_15810	1649019	1650110	+	1092	flhF	Flagellar biosynthesis regulator FlhF	Positive regulator of class III flagellar genes
V529_15820	1650107	1651000	+	894	ylxH	Conserved hypothetical protein YlxF
V529_15830	1650997	1652064	+	1068	cheB	Chemotaxis-specific methylesterase CheB	Regulates chemotaxis by demethylation of methyl-accepting chemotaxis proteins
V529_15840	1652070	1654088	+	2019	cheA	Two-component sensor histidine kinase CheA	Involved in cell motility and secretion/signal transduction
V529_15850	1654111	1654584	+	474	cheW	Chemotaxis protein CheW
V529_15860	1654600	1655229	+	630	cheC	Chemotaxis protein CheC
V529_15870	1655226	1655726	+	501	cheD	Chemoreceptor glutamine deamidase CheD	Catalyzes the conversion of glutamine residues to glutamate on methyl-accepting chemotaxis receptors
V529_15880	1655753	1656517	+	765	sigD	RNA polymerase sigma factor SigD	Expressed in late exponential phase; controls the expression of genes coding cell surface proteins involved in chemotaxis, flagellar assembly, and autolysis
V529_15890	1656545	1657012	+	468	swrB	Swarming motility protein SwrB
V529_23560	2416036	2416806	-	771	cheR	Methyl-accepting chemotaxis proteins (MCPs)
V529_29680	3036667	3037356	-	690	ytxE	Flagellar motor protein MotS	Homolog of MotB, appears to be involved in motility on surfaces or under specific ionic conditions
V529_29690	3037346	3038161	-	816	ytxD	Flagellar motor protein MotP	Homolog of MotA, appears to be involved in motility on surfaces and under different ionic conditions
V529_30830	3150852	3152858	-	2007	tlpB	Methyl-accepting chemotaxis protein TlpB
V529_30840	3152973	3154958	-	1986	mcpA	Methyl-accepting chemotaxis protein McpA
V529_30850	3155086	3157074	-	1989	tlpA	Methyl-accepting chemotaxis protein TlpA
V529_30860	3157259	3159244	-	1986	mcpB	Methyl-accepting chemotaxis protein McpB
V529_35160	3570568	3570912	-	345	fliT	Flagellar protein FliT
V529_35170	3570912	3571313	-	402	fliS	Flagellar protein FliS	Flagellin specific chaperone
V529_35180	3571333	3572880	-	1548	fliD	Flagellar capping protein FliD	Involved in flagellin assembly
V529_35190	3573132	3573962	-	831	hag	Flagellin Hag	Involved in elicitation of plant basal defence
V529_35210	3574324	3574755	-	432	yviF	Flagellar assembly protein FliW	Binds to flagellin and appears to stabilize flagellin during flagella assembly
V529_35230	3575445	3576362	-	918	flgL	Flagellar hook-associated protein FlgL	FlgL with FlgK acts as a hook filament junction protein to join the flagellar filament to the hook
V529_35240	3576374	3577891	-	1518	flgK	Flagellar hook-associated protein FlgK	FlgK with FlgL acts as a hook filament junction protein to join the flagellar filament to the hook
V529_35260	3578404	3578670	-	267	flgM	Anti-sigma-D factor FlgM	Negative regulator of flagellin synthesis
V529_36250	3678505	3679329	-	825	flhP	Flagellar hook-basal body complex protein FlhP
V529_36260	3679351	3680148	-	798	flhO	Flagellar hook-basal body complex protein FlhO

## Sheet: Biofilm formation related
Locus	Start	Stop	Strand	Length	Gene	Product	Note
V529_00380	45956	46240	-	285	abrB	Transition state regulatory protein AbrB	Negative regulator of biofilm formation (epsA-O and tapA-sipW-tasA)
V529_12960	1332163	1333662	-	1500	kinD	Two-component sensor histidine kinase KinD	Involved in phosphorylation of Spo0A
V529_13320	1367296	1369116	+	1821	kinA	Sporulation kinase A (KinA)	Involved in phosphorylation of Spo0A
V529_13800	1408587	1409891	+	1305	kinC	Sporulation kinase C (KinC)	Involved in phosphorylation of Spo0A
V529_25300	2621067	2621867	-	801	spo0A	Sporulation initation regulator Spo0A	Involved in initiation of biofilm formation
V529_25670	2655030	2655203	+	174	sinI	SinI	Antagonist of SinR
V529_25680	2655231	2655572	+	342	sinR	SinR	Negative regulator of biofilm formation (epsA-O and tapA-sipW-tasA)
V529_25690	2655620	2656405	-	786	tasA	Spore coat associated protein TasA	Major protein component of extracellular matirx, required for biofilm formation
V529_25700	2656470	2657054	-	585	sipW	Type I signal peptidase	Involved in processing of TasA
V529_25710	2657026	2657697	-	672	tapA	TapA	Member of the tapA-sipW-tasA operon, essential for biofilm formation
V529_30730	3141860	3142396	+	537	bslA	BslA	A self-assembling bacterial hydrophobin that coats the biofilm
V529_31120	3179495	3180778	+	1284	kinB	Sporulation-specific ATP-dependent protein kinase KinB	Involved in phosphorylation of Spo0A
V529_31380	3204823	3204963	-	141	degQ	Degradation enzyme regulation protein DegQ	Stimulate the transfer of the phosphate moiety from DegS to DegU
V529_34160	3473230	3474195	-	966	epsO	Exopolysaccharide polymerization protein EpsO	epsA-O operon that involved in extracellular polysaccharide synthesis, required for biofilm formation
V529_34170	3474174	3475346	-	1173	epsN	Conserved hypothetical protein EpsN	epsA-O operon that involved in extracellular polysaccharide synthesis, required for biofilm formation
V529_34180	3475351	3475998	-	648	epsM	Conserved hypothetical protein EpsM	epsA-O operon that involved in extracellular polysaccharide synthesis, required for biofilm formation
V529_34190	3475995	3476603	-	609	epsL	Conserved hypothetical protein EpsL	epsA-O operon that involved in extracellular polysaccharide synthesis, required for biofilm formation
V529_34200	3476600	3478117	-	1518	epsK	Conserved hypothetical protein EpsK	epsA-O operon that involved in extracellular polysaccharide synthesis, required for biofilm formation
V529_34210	3478114	3479148	-	1035	epsJ	Conserved hypothetical protein EpsJ	epsA-O operon that involved in extracellular polysaccharide synthesis, required for biofilm formation
V529_34220	3479145	3480221	-	1077	epsI	Conserved hypothetical protein EpsI	epsA-O operon that involved in extracellular polysaccharide synthesis, required for biofilm formation
V529_34230	3480226	3481263	-	1038	epsH	Spore coat polysaccharide biosynthesis protein EpsH	epsA-O operon that involved in extracellular polysaccharide synthesis, required for biofilm formation
V529_34240	3481282	3482385	-	1104	epsG	Capsular polysaccharide biosynthesis protein EpsG	epsA-O operon that involved in extracellular polysaccharide synthesis, required for biofilm formation
V529_34250	3482389	3483525	-	1137	epsF	Capsular polysaccharide biosynthesis protein EpsF	epsA-O operon that involved in extracellular polysaccharide synthesis, required for biofilm formation
V529_34260	3483518	3484360	-	843	epsE	Exopolysaccharide biosynthesis protein EpsE	epsA-O operon that involved in extracellular polysaccharide synthesis, required for biofilm formation
V529_34270	3484357	3485496	-	1140	epsD	Capsular polysaccharide biosynthesis protein EpsD	epsA-O operon that involved in extracellular polysaccharide synthesis, required for biofilm formation
V529_34280	3485512	3487329	-	1818	epsC	Capsular polysaccharide biosynthesis protein EpsC	epsA-O operon that involved in extracellular polysaccharide synthesis, required for biofilm formation
V529_34290	3487550	3488230	-	681	epsB	Capsular polysaccharide biosynthesis protein EpsB	epsA-O operon that involved in extracellular polysaccharide synthesis, required for biofilm formation
V529_34300	3488236	3488943	-	708	epsA	Capsular polysaccharide biosynthesis protein EpsA	epsA-O operon that involved in extracellular polysaccharide synthesis, required for biofilm formation
V529_34310	3489187	3489642	+	456	slrR	Transcriptional regulator SlrR	Interact with SinR for control of biofilm formation
V529_35320	3582709	3583398	-	690	degU	Two-component response regulator DegU	Involved in biofilm formation (by different phosphorylation level)
V529_35330	3583475	3584638	-	1164	degS	Two-component sensor histidine kinase DegS	Involved in phosphorylation of DegU
V529_35710	3629087	3630235	-	1149	ywtB	Poly-gamma-glutamic synthesis pgsA protein YwtB
V529_35720	3630254	3630703	-	450	ywtA	Poly-gamma-glutamic synthesis pgsC protein YwtA
V529_35730	3630718	3631899	-	1182	ywsC	Poly-gamma-glutamic synthesis pgsB protein YwsC
V529_38180	3853368	3853991	-	624	ywcC	YwcC	Negative regulator of SlrA
V529_38190	3854327	3854488	+	162	slrA	Transcriptional regulator SlrR	Involved in regultaion of biofilm formation

## Sheet: Transporter
Locus	Start	Stop	Strand	Length	Gene	Product	Note
V529_00580	65874	67454	+	1581	yabM	Amino acid transport protein YabM
V529_01480	145594	146439	+	846	cbiO	Cobalt transporter ATP-binding subunit	Two adjacent copies of this gene
V529_01490	146415	147284	+	870	cbiO	Cobalt transporter ATP-binding subunit	Two adjacent copies of this gene
V529_01500	147281	148078	+	798	ybaF	ABC transporter (pemease) YbaF
V529_01680	167484	168464	+	981	ybaS	Sodium dependent transporter YbaS
V529_01700	169202	170224	-	1023	feuC	Iron-uptake system permease protein FeuC
V529_01710	170214	171221	-	1008	feuB	Iron-uptake system permease protein FeuB
V529_01720	171241	172197	-	957	feuA	Iron-uptake system permease protein FeuA
V529_01880	190472	191344	+	873	-	ATP binding protein of ABC transporter
V529_01940	195673	196437	+	765	-	Peptide ABC transporter ATPase
V529_01950	196424	198352	+	1929	-	ABC-type transport system, permease
V529_02070	206269	207204	+	936	yfiL	ABC transporter (ATP-binding protein) YfiL
V529_02080	207214	208401	+	1188	yfiM	ABC transporter, permease component YfiM
V529_02090	208398	209540	+	1143	yfiN1	ABC-type multidrug transport system, permease
V529_02410	237164	238600	-	1437	ybgH	Sodium/proton-dependent alanine transporter YbgH
V529_02470	243402	244295	-	894	ydfM	Cation efflux transporter YdfM
V529_02740	267919	268923	+	1005	ycdH	ABC transporter	High-affinity zinc ABC transporter; proposed to be involved in surface adhesion
V529_02750	268978	269673	+	696	ycdI	ABC transporter (ATP-binding protein) YcdI
V529_02760	269631	270470	+	840	yceA	Zinc ABC transporter, permease protein YceA
V529_02840	277316	278518	+	1203	yceI	Hypothetical transport protein YceI	Conserved hypothetical protein
V529_02850	278900	280156	+	1257	opuAA	Glycine betaine ABC transporter (ATP-binding protein) OpuAA
V529_02860	280157	281005	+	849	opuAB	Glycine betaine ABC transporter (permease) OpuAB
V529_02870	281005	281886	+	882	opuAC	Glycine betaine ABC transporter (glycine betaine-binding protein) OpuAC
V529_02930	288656	290188	-	1533	mdr	Drug-efflux transporter Mdr	Major facilitator superfamily transporter
V529_02970	292287	293615	-	1329	ycgH	Amino acid transporter YcgH
V529_03030	297460	298770	+	1311	ycbE	Sugar transport-related protein YcbE
V529_03170	317287	318492	+	1206	nasA	Nitrate transporter NasA
V529_03350	354799	355542	-	744	yckI	ABC-type transport protein, ATPase component
V529_03360	355555	356259	-	705	yckJ	ABC-type transport protein, permease componen
V529_03370	356246	357043	-	798	yckK	Probable amino-acid ABC transporter
V529_03430	360926	362404	-	1479	yclF	Di-tripeptide ABC transporter, permease YclF
V529_03510	370888	371679	+	792	yxeM	Amino-acid ABC transporter binding protein YxeM
V529_03520	371702	372376	+	675	yxeN	Amino acid ABC transporter (permease)	Possibly involved in opine transport
V529_03530	372390	373139	+	750	yxeO	Amino acid ABC transporter (permease)	Possibly involved in opine transport
V529_03560	375755	376438	-	684	yclH	ABC transporter (ATPase component) YclH
V529_03570	376453	377883	-	1431	yclI	ABC transporter (permease) YclI
V529_03660	383720	384673	+	954	yclN	Ferrichrome ABC transporter (permease) YclN
V529_03670	384663	385610	+	948	yclO	Ferrichrome ABC transporter (permease) YclO
V529_03680	385604	386362	+	759	yclP	Ferrichrome ABC transporter (ATP-binding protein) YclP
V529_03690	386384	387328	+	945	yclQ	Ferrichrome ABC transporter (periplasmic binding protein) YclQ
V529_03780	395855	396718	+	864	glcU	Glucose uptake protein GlcU
V529_03840	401127	402560	+	1434	mtlA	Phosphotransferase system (PTS) mannitol-specific enzyme IIABC component MtlA
V529_03850	402586	403017	+	432	levD	PTS mannitol-specific enzyme IIA component
V529_04270	442355	443629	-	1275	mntH	Manganese transport protein MntH
V529_04330	445378	445743	-	366	yvaE	Multidrug-efflux transporter YvaE
V529_04340	445910	446716	+	807	ydbA	ABC transporter (binding protein) like protein YdbA
V529_04420	452469	453725	+	1257	dctP	C4-dicarboxylate transporter DctA	Involved in the transport of C4-dicarboxylates across the membrane
V529_04440	455062	455988	+	927	ydbJ	ABC transporter (ATP-binding protein) YdbJ
V529_04500	458993	459886	+	894	ydbO	Cation efflux system	Function proposed based on presence of conserved amino acid motif, structural feature or limited homolog
V529_05230	524021	526174	+	2154	ydfJ	Antibiotic transport-associated protein YdfJ
V529_05250	527058	528686	-	1629	expZ	ABC transporter, ATPase component ExpZ
V529_05530	550162	551724	-	1563	yveA	Aspartate-proton symporter YveA
V529_05570	554954	556372	+	1419	ydjK	Sugar transporter YdjK
V529_05630	565977	567905	-	1929	ydiF	ABC transporter ATP-binding YdiF
V529_05800	586743	588119	+	1377	gutA	Probable glucitol transport protein GutA
V529_06320	642929	644407	-	1479	opuE	Proline transporter OpuE
V529_06410	656129	657049	+	921	ycbN	ABC transporter ATP-binding protein	Function proposed based on presence of conserved amino acid motif, structural feature or limited homology
V529_06490	667265	668194	+	930	yhcH	ABC transporter ATP-binding protein	Function proposed based on presence of conserved amino acid motif, structural feature or limited homology
V529_06940	762485	763870	-	1386	yfnA	Metabolite transporter YfnA
V529_06990	768743	770632	+	1890	yfmR	ABC transporter (ATP-binding protein) YfmR
V529_07010	771309	772493	+	1185	yfmO	Multidrug-efflux transporter YfmO
V529_07020	772537	774093	-	1557	yfmM	ABC transporter (ATP-binding protein) YfmM
V529_07200	798213	799511	+	1299	citM	Magnesium citrate secondary transporter CitM
V529_07600	835514	836434	+	921	ycbN	ABC transporter ATP-binding protein	Function proposed based on presence of conserved amino acid motif, structural feature or limited homology
V529_07670	841681	842640	-	960	yfjQ	Divalent cation transport protein YfjQ
V529_07810	857960	859546	+	1587	glvC	Phosphotransferase system (PTS) maltose-specific enzyme IICB component GlvC
V529_07830	862345	864078	+	1734	yfiB	ABC transporter (ATP binding protein) YfiB
V529_07840	864059	865876	+	1818	yfiC	Hypothetical ABC transporter ATP-binding protein
V529_07960	874625	876217	-	1593	yfiU	Multidrug-efflux transporter YfiU
V529_08230	897616	899358	+	1743	ygaD	ABC transporter ATP-binding protein YgaD
V529_08370	919657	920613	+	957	appB	oligopeptide ABC transporter permease
V529_08380	920626	921531	+	906	appC	oligopeptide ABC transporter permease
V529_08390	921528	922514	+	987	appD	oligopeptide ABC transporter ATP-binding protein
V529_08400	922507	923472	+	966	appF	oligopeptide ABC transporter ATP-binding protein
V529_08440	926404	927171	+	768	ssuB	Aliphatic sulfonates transport ATP-binding protein SsuB
V529_08460	928176	929009	+	834	ssuC	Aliphatic sulfonates transport permease protein SsuC
V529_08640	942244	943839	+	1596	yhcA	Hypothetical transport protein YhcA
V529_08690	946038	946754	+	717	yhcG	ABC transporter ATP-binding protein YhcG
V529_08700	946755	947672	+	918	yhcH	ABC transporter (ATP-binding protein) YhcH
V529_09070	986030	987433	+	1404	yhdG	Amino acid transporter YhdG
V529_09080	987548	988903	+	1356	yhdH	Sodium-dependent transporter YhdH
V529_09310	1005808	1007565	+	1758	yheI	ABC transporter (ATP-binding protein) YheI
V529_09320	1007562	1009583	+	2022	yheH	ABC transporter (ATP-binding protein) YheH
V529_09510	1024299	1025195	+	897	yhaQ	ABC transporter (ATP-binding protein) YhaQ
V529_09690	1039083	1039826	+	744	ecsA	ABC-type transporter ATP-binding protein; protein secretion to extracellular matrix
V529_09700	1039819	1041045	+	1227	ecsB	ABC-type transporter; secretion to extracellular matrix
V529_09710	1041088	1041792	+	705	ecsC	ABC-type transporter; protein secretion to extracellular matrix
V529_10170	1086399	1087595	-	1197	blt	Multidrug resistance protein II Blt	Major facilitator transporter
V529_10420	1112968	1113576	-	609	yisU	Amino acid related metabolite efflux transporter	Function proposed based on presence of conserved amino acid motif, structural feature or limited homology
V529_10830	1148783	1149769	+	987	appD	Oligopeptide transport ATP-binding protein AppD
V529_10840	1149766	1150755	+	990	appF	Oligopeptide transport ATP-binding protein AppF
V529_10860	1152528	1153478	+	951	appB	Oligopeptide transport system permease protein AppB
V529_10870	1153499	1154413	+	915	appC	Oligopeptide transport system permease protein AppC
V529_10910	1157083	1158717	+	1635	oppA	Oligopeptide ABC transporter (binding protein) OppA
V529_10920	1158824	1159759	+	936	oppB	Oligopeptide ABC transporter (permease) OppB
V529_10930	1159763	1160680	+	918	oppC	Oligopeptide ABC transporter (permease) OppC
V529_10940	1160693	1161769	+	1077	oppD	Oligopeptide ABC transporter (ATP-binding protein) OppD
V529_10950	1161762	1162679	+	918	oppF	Oligopeptide ABC transporter (ATP-binding protein) OppF
V529_11520	1206165	1207577	-	1413	yfjF	Membrane-bound transport protein YfjF
V529_11770	1231194	1231931	-	738	yjkB	Amino acid ABC transporter (ATP-binding protein) YjkB
V529_12160	1257652	1258650	-	999	pit	Low-affinity inorganic phosphate transporter Pit
V529_12260	1269975	1270901	+	927	dppB	Dipeptide transport system permease protein DppB
V529_12270	1270907	1271854	+	948	dppC	Dipeptide transport system permease protein DppC
V529_12280	1271860	1272888	+	1029	dppD	Dipeptide transport ATP-binding protein DppD
V529_12330	1277531	1278535	+	1005	ykfD	oligopeptide ABC transporter (ATPase component) YkfD
V529_12570	1299201	1300838	-	1638	ykoD	Cation ABC transporter (ATP-binding protein)
V529_12620	1303860	1305215	+	1356	ykoK	Mg2+ transporterdivalent cation transporter YkoK
V529_12780	1316887	1318239	+	1353	ykrM	Transporter (membrane component) YkrM
V529_13170	1349665	1351578	+	1914	ykvW	Cation transport ATPase YkvW
V529_13670	1395712	1396404	+	693	yknY	ABC transporter (ATP-binding protein) YknY
V529_13680	1396401	1397594	+	1194	yknZ	ABC transporter permease YknZ
V529_13740	1402641	1404260	+	1620	ykpA	ABC transporter (ATP-binding protein) YkpA
V529_14720	1545524	1546321	+	798	ylmA	ABC transporter (ATP-binding protein) YlmA
V529_15050	1577202	1579874	+	2673	yloB	Calcium-transporting ATPase YloB
V529_17700	1883190	1884461	+	1272	exuT	Hexuronate transporter ExuT
V529_18990	2063217	2064464	-	1248	yoaB	Negatively charged metabolite transporter	Function of strongly homologous gene
V529_19390	2094115	2095452	-	1338	yocR	Sodium-dependent transporter YocR
V529_19400	2095656	2096627	+	972	yocS	Sodium-dependent transporter YocS
V529_24990	2592419	2593141	-	723	yqiZ	Amino acid ABC transporter (ATP-binding protein) YqiZ
V529_25000	2593134	2593793	-	660	yqiY	Amino acid ABC transporter (permease) YqiY
V529_25010	2593855	2594622	-	768	yqiX	Amino acid ABC transporter (binding protein) YqiX
V529_25590	2646024	2646452	-	429	mntR	Manganese transport transcriptional regulator	Involved in manganese homeostasis; activates the transcription of the mntABCD operon
V529_25990	2675819	2676601	-	783	pstBB	Phosphate ABC transporter ATP-binding protein	PstABCS is an ATP dependent phosphate uptake system which is responsible for inorganic phosphate uptake during phosphate starvation
V529_26000	2676613	2677419	-	807	pstBA	Phosphate ABC transporter ATP-binding protein	PstABCS is an ATP dependent phosphate uptake system which is responsible for inorganic phosphate uptake during phosphate starvation
V529_26010	2677438	2678322	-	885	pstA	Phosphate ABC transporter (permease) PstA
V529_26020	2678322	2679251	-	930	yqgH	Phosphate ABC transporter (permease) YqgH
V529_26030	2679300	2680202	-	903	pstS	Phosphate ABC transporter (binding protein)
V529_26960	2760738	2762114	-	1377	tetB	Multifunctional tetracycline-metal/H+ antiporter/Na+(K+)/H+ antiporter
V529_27080	2774698	2775906	+	1209	yybF1	Hypothetical transport protein yYybF1
V529_27140	2781591	2782391	-	801	yrhG	Formate transporter YrhG
V529_27370	2804543	2805271	+	729	glnQ	Glutamine ABC transporter (ATP-binding protein) GlnQ
V529_27380	2805292	2806119	+	828	glnH	Glutamine ABC transporter (glutamine-binding protein) GlnH
V529_27390	2806176	2806826	+	651	glnM	Glutamine ABC transporter (integral membrane protein) GlnM
V529_27400	2806845	2807501	+	657	glnP	Glutamine ABC transporter (integral membrane protein) GlnP
V529_28660	2934974	2935816	-	843	araQ	L-arabinose transport system permease protein AraQ
V529_28670	2935820	2936761	-	942	araP	L-arabinose transport system permease protein AraP
V529_29430	3012564	3013904	+	1341	braB	Branched-chain amino acid transport system carrier protein BraB
V529_29950	3063002	3063706	-	705	ythP	ABC transporter (ATP-binding protein) YthP
V529_30010	3068402	3069937	+	1536	opuD	Glycine betaine transporter OpuD
V529_30050	3072697	3073611	+	915	amyD	Sugar transport protein AmyD
V529_30060	3073608	3074429	+	822	amyC	Maltose transport protein AmyC
V529_30210	3089223	3089924	-	702	ytrE	Hypothetical ABC transporter ATP-binding protei
V529_30250	3092933	3093811	-	879	ytrB	ABC transporter (ATP-binding protein) YtrB
V529_30410	3107787	3108791	+	1005	ytlA	ABC-transport system substrate-binding protein
V529_30420	3108803	3109585	+	783	ytlC	ABC-transport system (ATP-binding protein)
V529_30430	3109560	3110372	+	813	ytlD	ABC transporter (permease) YtlD
	3190217	3191848	+	1632	yufO	ABC transport system, ATPase component YufO
V529_31230	3191841	3192887	+	1047	yufP	ABC transporter permease YufP
V529_31240	3192888	3193847	+	960	yufQ	ABC transporter permease YufQ
V529_31270	3196753	3197184	+	432	mrpB	Monovalent cation/H+ antiporter subunit B	subunit B of antiporter complex involved in resistance to high concentrations of Na+, K+, Li+ and/or alkali
V529_31320	3199749	3200123	+	375	mrpG	Monovalent cation/H+ antiporter subunit G	subunit B of antiporter complex involved in resistance to high concentrations of Na+, K+, Li+ and/or alkali
V529_31820	3251331	3252035	-	705	-	ABC-transporter ATP-binding protein	ABC-transporter ATP-binding protein
V529_31910	3258236	3259453	-	1218	yutK	Na+/nucleoside co-transporter YutK
V529_32220	3288069	3289175	-	1107	yurJ	Multiple sugar ABC transporter (ATP-binding protein)
V529_32250	3290952	3291836	-	885	yurM	Sugar ABC transporter; inner membrane
V529_32260	3291840	3292730	-	891	yurN	Sugar ABC transporter, inner membrane subunit
V529_32270	3292754	3294040	-	1287	yurO	ABC sugar transporter, periplasmic component; extracellular solute binding protein
V529_32390	3303951	3304736	-	786	yurY	ABC transporter (ATP-binding protein) YurY
V529_32430	3306557	3307225	-	669	yusB	ABC transporter (permease) YusB
V529_32440	3307218	3308243	-	1026	yusC	ABC transporter (ATP-binding protein) YusC
V529_32590	3318916	3320511	+	1596	yusP	Multidrug-efflux transporter YusP
V529_32650	3323900	3324724	-	825	yusV	Iron(III) ABC transport ATPase component
V529_32890	3345827	3347053	-	1227	yvrA	ABC transport system ATP-binding protein YvrA
V529_33030	3356577	3357380	-	804	fhuC	Ferrichrome ABC transporter (ATP-binding protein) FhuC
V529_33040	3357399	3358409	-	1011	fhuG	Ferrichrome ABC transporter (permease) FhuG
V529_33050	3358409	3359476	-	1068	fhuB	Ferrichrome ABC transporter (permease) FhuB
V529_33060	3359694	3360632	+	939	fhuD	Ferrichrome ABC transporter (ferrichrome binding protein) FhuD
	3367261	3367872	+	612	yvgM	Molybdenum transport permease	Function proposed based on presence of conserved amino acid motif, structural feature or limited homology
V529_33160	3369843	3370778	+	936	-	Multidrug ABC transporter, ATPase component
V529_33170	3370802	3371896	+	1095	-	Multidrug ABC transporter, permease
V529_33180	3371898	3373043	+	1146	-	Multidrug ABC transporter, permease
V529_33290	3386058	3388169	-	2112	yvgW	mM
V529_33300	3388319	3390748	-	2430	copA	Copper-transporting P-type ATPase CopA
V529_33380	3396102	3396881	-	780	ytmN	Amino-acid ABC transporter ATP-binding protein	Possibly involved in opine transport
V529_33390	3396878	3397585	-	708	ytmM	Amino-acid ABC transporter permease protein	Possibly involved in opine transport
V529_33400	3397601	3398323	-	723	ytmL	Amino acid ABC transporter (permease) homolog	Possibly involved in opine transport
V529_33410	3398346	3399158	-	813	ytmK	amino-acid ABC transporter (periplasmic binding protein)	Possibly involved in opine transport
V529_33420	3399184	3399996	-	813	tcyJ	Sulfur containing amino acid ABC transporter binding lipoprotein
V529_33600	3414118	3414888	-	771	spaG	Lantibiotic ABC transporter permease SpaG
V529_33610	3414885	3415619	-	735	spaE	Lantibiotic ABC transporter permease SpaE
V529_33620	3415616	3416329	-	714	spaF	Lantibiotic transporter (ATP-binding protein) SpaF
V529_33630	3416461	3417117	-	657	opuBD	Choline transport system permease protein OpuBD
V529_33640	3417136	3418053	-	918	opuBC	Choline ABC transporter (choline-binding protein) OpuBC
V529_33650	3418068	3418721	-	654	opuBB	Choline ABC transporter (membrane protein) OpuBB
V529_33660	3418738	3419883	-	1146	opuBA	Choline ABC transporter (ATP-binding protein) OpuBA
V529_33680	3420737	3421411	-	675	opuCD	Glycine betaine/carnitine/choline ABC transporter (permease protein) OpuCD	Binding-protein-dependent transport system inner membrane protein
V529_33690	3421429	3422346	-	918	opuCC	Glycine betaine/carnitine/choline ABC transporter (osmoprotectant-binding protein) OpuCC	Periplasmic transport protein
V529_33700	3422360	3423013	-	654	opuCB	Glycine betaine/carnitine/choline ABC transporter (permease protein) OpuCB
V529_33710	3423034	3424173	-	1140	opuCA	Glycine betaine/carnitine/choline ABC transporter (ATP-binding protein) OpuCA
V529_34000	3453947	3455287	-	1341	yvbW	Amino acid permease	Function proposed based on presence of conserved amino acid motif, structural feature or limited homology
V529_34490	3500961	3502193	-	1233	lacY	Galactoside permease	Galactoside permeaselactose/proton symporter; mediates lactose/proton symport through the membrane by utilizing the proton gradient to drive transport of galactosides; member of major facilitator superfamily; functions as a monomer with 12 transmembrane segments
V529_34550	3506650	3508026	+	1377	-	Transport protein
V529_34580	3509278	3510867	-	1590	yvdB	Transporter YvdB
V529_34740	3524574	3526343	-	1770	yvcC	ABC transporter (ATP-binding protein) YvcC
V529_35280	3579233	3579883	-	651	comFC	DNA transport apparatus protein	Function proposed based on presence of conserved amino acid motif, structural feature or limited homology
V529_35640	3622981	3624357	-	1377	ywtG	Transport protein YwtG
V529_35800	3638670	3640163	+	1494	rbsA	Ribose ABC transporter (ATP-binding protein) RbsA
V529_35810	3640153	3641124	+	972	rbsC	Ribose ABC transporter (permease) RbsC
V529_35820	3641138	3642055	+	918	rbsB	Ribose ABC transporter (ribose-binding protein) RbsB
V529_35880	3647203	3648534	+	1332	ywrK	Transporter YwrK
V529_35970	3655668	3656258	+	591	ywrB	Chromate transporter YwrB
V529_35980	3656255	3656791	+	537	ywrA	Chromate transporter YwrA
V529_36300	3682578	3683735	+	1158	ywoG	transporter YwoG
V529_36310	3683770	3685224	-	1455	ywoE	allantoin permease (Allantoin transportprotei
V529_36340	3687567	3688778	+	1212	nrgA	NrgAammonium transporter NrgA
V529_37060	3748513	3750240	-	1728	ywjA	ABC transporter ATP-binding protein YwjA
V529_37400	3779578	3780957	+	1380	-	Amino acid transporter
V529_37480	3785451	3786371	+	921	-	ABC transporter ATP-binding protein
V529_37770	3814768	3815712	-	945	-	ABC transporter ATP-binding protein
V529_38490	3881355	3881687	-	333	licA	Phosphotransferase system (PTS) lichenan specific enzyme IIA component LicA
V529_38500	3881706	3883064	-	1359	licC	Phosphotransferase system (PTS) lichenan specific enzyme IIC component LicC
V529_38510	3883080	3883388	-	309	licB	Pphosphotransferase system (PTS) lichenan specific enzyme IIB component LicB
V529_38550	3886577	3887605	+	1029	-	Ferrichrome transport system permease
V529_38560	3887606	3888619	+	1014	-	Ferrichrome ABC transporter (permease)
V529_38570	3888636	3889532	+	897	-	Iron ABC transporter substrate-binding protein
V529_38720	3903134	3904864	-	1731	cydD	ABC membrane transporter (ATP-binding protein) CydD
V529_38730	3904861	3906564	-	1704	cydC	ABC membrane transporter (ATP-binding protein) CydC
V529_38760	3909473	3910816	+	1344	cimH	Citrate/malate transporter CimH
V529_38780	3911793	3912893	-	1101	msmX	Multiple sugar-binding transport ATP-binding protein MsmX
V529_38890	3922687	3923880	+	1194	yxjA	Sodium/nucleoside cotransporter 2 Na(+)/nucleoside cotransporter 2
V529_38940	3928185	3929465	+	1281	citH	Citrate transporter CitH
V529_39200	3961630	3962811	-	1182	nupC	Pyrimidine-nucleoside transport protein NupC
V529_39300	3968082	3969044	+	963	yxeB	ABC transporter (binding protein) YxeB
V529_39330	3971288	3972061	-	774	yxdL	ABC transporter (ATP-binding protein) YxdL
V529_39400	3977729	3979024	-	1296	iolF	Inositol transport protein IolF
V529_39480	3987584	3988972	+	1389	csbC	Sugar transporter CsbC
V529_39940	4034904	4036529	-	1626	-	ABC transporter ATP-binding protein
V529_40320	4073042	4074259	-	1218	yfmI	Efflux transporter YfmI	Function proposed based on presence of conserved amino acid motif, structural feature or limited homology
V529_40480	4088000	4088911	+	912	ydfC	Permease	Function proposed based on presence of conserved amino acid motif, structural feature or limited homology

## Sheet: Detoxification related
Locus	Start	Stop	Strand	Length	Gene	Product	Note
V529_02610	253263	254696	-	1434	lmrB	lincomycin-resistance protein LmrB	Drug-export protein
V529_02780	271786	272382	+	597	yceC	Tellurium resistance protein YceC
V529_02790	272406	272987	+	582	yceD	Tellurium resistance protein YceD
V529_02800	273020	273598	+	579	yceE	Tellurium resistance protein YceE
V529_02810	273637	274410	+	774	yceF	Tellurium resistance protein YceF
V529_02830	276112	277200	+	1089	yceH	Toxic anion resistance protein YceH
V529_03490	369032	370354	+	1323	yxeK	Nitrilotriacetate monooxygenase like protein YxeK
V529_03900	405892	406656	+	765	ycsF	Lactam utilization protein YcsF	LamB/YcsF family protein
V529_04380	448054	448875	-	822	ydbD	Manganese-containing catalase YdbD
V529_04990	503458	504804	+	1347	yvdP	Reticuline oxidase	Conserved hypothetical protein
V529_05390	539919	541112	+	1194	ydhE	Macrolide glycosyltransferase YdhE
V529_05540	551962	552816	-	855	ydhU	Manganese catalase YdhU
V529_06370	649075	652218	+	3144	swrC	Surfactin self-resitance protein SwrC	Essential for swarming motility
V529_06690	740240	741109	+	870	aadK	Aminoglycoside 6-adenylyltransferase AadK
V529_06850	750536	753718	+	3183	yetO	Cytochrome P450/NADPH-cytochrome P450 reductase YetO
V529_07620	837261	837854	+	594	bcrC	Undecaprenyl pyrophosphate phosphatase	Bacitracin transport permease protein
V529_08260	902161	902634	+	474	ygaF	Peroxiredoxin/Thiol peroxidase YgaF
V529_08410	923544	924989	-	1446	katA	Vegetative catalase KatA
V529_08950	973260	973784	+	525	yhdA	Azoreductase	Conserved hypothetical protein
V529_10620	1129456	1129899	-	444	fosB	Fosfomycin resistance protein FosB	Catalyzes resistance to fosfomycin by the addition of a thiol cofactor
V529_10640	1131654	1132196	+	543	yitZ	Multidrug resistance protein YitZ
V529_11350	1193449	1194180	+	732	blm	Blmbeta-lactamase II precursor (Penicillinase) (Cephalosporinase) Blm
V529_10380	1109677	1111074	-	1398	yisQ	Multi antimicrobial extrusion protein YisQ	Na(+)/drug antiporter
V529_11490	1204003	1204389	+	387	yraH	Lyase
V529_11720	1226783	1228003	+	1221	yjiB	Cytochrome P450 YjiB
V529_11730	1228000	1229184	+	1185	yjiC	Macrolide glycosyltransferase YjiC
V529_12370	1281320	1281865	+	546	ykkB	N-acetyltransferase YkkB	Conserved hypothetical protein
V529_12380	1282053	1282391	+	339	ykkC	Multidrug resistance protein YkkC
V529_12390	1282391	1282705	+	315	ykkD	Multidrug resistance protein YkkD
V529_12430	1286522	1286947	+	426	ohrA	Organic hydroperoxide resistance protein OhrA
V529_12440	1286975	1287484	-	510	ohrR	Organic hydroperoxide resistance transcriptionalregulator OhrR
V529_12450	1287558	1287968	+	411	ohrB	Organic hydroperoxide resistance protein OhrB	General stress protein 17o (Gsp17o)
V529_16730	1802236	1802589	-	354	ebrB	Multidrug resistance protein EbrB
V529_16740	1802607	1802939	-	333	ebrA	Multidrug resistance protein EbrA
V529_16740	1802607	1802939	-	333	ebrA	Multidrug resistance protein EbrA
V529_16880	1813727	1814992	+	1266	ynbB	Cystathionine beta-lyase family protein YnbB	Involved in aluminum resistance
V529_19250	2085396	2086022	-	627	yocJ	Azoreductase YocJ	Catalyzes the cleavage of azo bond in aromatic azo compounds
V529_25030	2595485	2596381	+	897	bmrU	Multidrug resistance protein BmrU
V529_27090	2776056	2779217	-	3162	yrhJ	cytochrome P450/NADPH-cytochrome P450 reductas
V529_30790	3146982	3147812	-	831	yubB	Undecaprenyl pyrophosphate phosphatase YubB	Involved in bacitracin resistance
V529_31260	3194354	3196756	+	2403	mrpA	Monovalent cation/H+ antiporter subunit A	Involved in resistance to high concentrations of Na+, K+, Li+ and/or alkali
V529_31270	3196753	3197184	+	432	mrpB	Monovalent cation/H+ antiporter subunit B	Involved in resistance to high concentrations of Na+, K+, Li+ and/or alkali
V529_31280	3197184	3197525	+	342	mrpC	Monovalent cation/H+ antiporter subunit C	Involved in resistance to high concentrations of Na+, K+, Li+ and/or alkali
V529_31290	3197518	3198999	+	1482	mrpD	Monovalent cation/H+ antiporter subunit D	Involved in resistance to high concentrations of Na+, K+, Li+ and/or alkali
V529_31300	3199005	3199481	+	477	mrpE	Monovalent cation/H+ antiporter subunit E	Involved in resistance to high concentrations of Na+, K+, Li+ and/or alkali
V529_31310	3199481	3199765	+	285	mrpF	Monovalent cation/H+ antiporter subunit F	Involved in resistance to high concentrations of Na+, K+, Li+ and/or alkali
V529_31320	3199749	3200123	+	375	mrpG	Monovalent cation/H+ antiporter subunit G	Involved in resistance to high concentrations of Na+, K+, Li+ and/or alkali
V529_32180	3283119	3284315	-	1197	-	Multidrug resistance protein
V529_33350	3393474	3394802	-	1329	ytnJ	nitrilotriacetate monooxygenase component A
V529_33990	3452995	3453912	+	918	yvbV	Drug/metabolite transporter YvbV	DME family protein
V529_35930	3652270	3652890	+	621	ywrF	Putative nitrilotriacetate monooxygenase component B
V529_36400	3692625	3693122	+	498	ywnH	Phosphinothricin N-acetyltransferase YwnH
V529_37670	3803580	3804782	+	400	-	Drug resistance transporter
V529_38670	3897884	3899497	+	1614	katX	Major catalase KatX
V529_38930	3925933	3927984	-	2052	katE	Catalase KatE
V529_39630	4003160	4003723	+	564	ahpC	Alkyl hydroperoxide reductase subunit C	Small unit
V529_39640	4003737	4005266	+	1530	ahpF	Alkyl hydroperoxide reductase (large subunit) and NADH dehydrogenase AhpF

## Sheet: NRPS & PKS
Locus	Start	Stop	Strand	Length	Gene	Product	Note
V529_03270	325671	336425	+	10755	srfAA	Surfactin synthetase A SrfAA	Nonribosomal synthesis of surfactin
V529_03280	336447	347207	+	10761	srfAB	Surfactin synthetase B SrfAB	Nonribosomal synthesis of surfactin
V529_03290	347242	351078	+	3837	srfAC	Surfactin synthetase C SrfAC	Nonribosomal synthesis of surfactin
V529_03300	351098	351829	+	732	srfAD	Surfactin synthetase D SrfAD	Nonribosomal synthesis of surfactin
V529_03330	353297	353971	-	675	sfp	Phosphopantetheinyl transferase Sfp	Necessary for lepoptide and polyketide synthesis
V529_17860	1898029	1905888	-	7860	bmyC	Bacillomycin D synthetase C BmyC	Nonribosomal synthesis of bacillomycin D
V529_17870	1905972	1922063	-	16092	bmyB	Bacillomycin D synthetase B BmyB	Nonribosomal synthesis of bacillomycin D
V529_17880	1922108	1934056	-	11949	bmyA	Bacillomycin D synthetase A BmyA	Nonribosomal synthesis of bacillomycin D
V529_17890	1934076	1935278	-	1203	bmyD	Malonyl-CoA transacylase BmyD	Nonribosomal synthesis of bacillomycin D
V529_18120	1958172	1961975	-	3804	fenE	Fengycin synthetase E FenE	Nonribosomal synthesis of fengycin
V529_18130	1961995	1972770	-	10776	fenD	Fengycin synthetase D FenD	Nonribosomal synthesis of fengycin
V529_18140	1972796	1980445	-	7650	fenC	Fengycin synthetase C FenC	Nonribosomal synthesis of fengycin
V529_18150	1980461	1988158	-	7698	fenB	Fengycin synthetase B FenB	Nonribosomal synthesis of fengycin
V529_18160	1988184	1995842	-	7659	fenA	Fengycin synthetase A FenA	Nonribosomal synthesis of fengycin
V529_31610	3227313	3234440	-	7128	dhbF	Dimodular nonribosomal peptide synthetase DhbF	Siderophore 2,3-dihydroxybenzoate/bacillibactin synthesis
V529_31620	3234455	3235381	-	927	dhbB	Isochorismatase DhbB	Siderophore 2,3-dihydroxybenzoate/bacillibactin synthesis
V529_31630	3235399	3237024	-	1626	dhbE	2,3-dihydroxybenzoate-AMP ligase DhbE	Siderophore 2,4-dihydroxybenzoate/bacillibactin synthesis
V529_31640	3237042	3238238	-	1197	dhbC	Isochorismate synthase DhbC	Synthesizes isochorismate from chorismate as part of the biosynthesis of the siderophore 2,3-dihydroxybenzoate
V529_31650	3238262	3239047	-	786	dhbA	2,3-dihydroxybenzoate-2,3-dehydrogenase DhbA	Siderophore 2,4-dihydroxybenzoate/bacillibactin synthesis
V529_37600	3796060	3797259	-	399	ywfG	Transaminase	Produces methionine from 2-keto-4-methylthiobutyrate and glutamine in vitro
V529_37610	3797272	3798453	-	1182	bacE	Anticapsin/bacilysin excretion protein BacE	Nonribosomal synthesis of Bacilysin
V529_37620	3798450	3799868	-	1419	bacD	BacD	Nonribosomal synthesis of Bacilysin
V529_37630	3799886	3800647	-	762	bacC	Bacilysin synthetase C BacC	Nonribosomal synthesis of Bacilysin
V529_37640	3800644	3801354	-	711	bacB	Bacilysin synthetase B BacB	Nonribosomal synthesis of Bacilysin
V529_37650	3801344	3801958	-	615	bacA	Bacilysin synthetase A BacA	Nonribosomal synthesis of Bacilysin
V529_13900	1418575	1420881	+	2307	mlnA	Malonyl-CoA transacylase [AT]/oxidoreductase [OR] MlnA	Macrolactin synthesis
V529_13910	1420903	1433160	+	12258	-	MlnB, polyketide synthase of type I	Macrolactin synthesis
V529_13920	1433160	1437923	+	4764	mlnC	MlnC, polyketide synthase of type I	Macrolactin synthesis
V529_13930	1437971	1446679	+	8709	mlnD	MlnD, polyketide synthase of type I	Macrolactin synthesis
V529_13940	1446672	1453676	+	7005	mlnE	MlnE, polyketide synthase of type I	Macrolactin synthesis
V529_13950	1453700	1459411	+	5712	mlnF	MlnF, polyketide synthase of type I	Macrolactin synthesis
V529_13960	1459408	1466793	+	7386	mlnG	MlnG, polyketide synthase of type I	Macrolactin synthesis
V529_13970	1466844	1470695	+	3852	mlnH	MlnH, polyketide synthase of type I	Macrolactin synthesis
V529_13980	1470728	1471819	+	1092	mlnI	Penicillin binding protein MlnI	Macrolactin synthesis
V529_24650	2505942	2506688	-	747	dfnM	Polyketide biosynthesis enoyl-CoA hydratase DfnM	Difficidin synthesis, involved in polyketide production
V529_24660	2506748	2507995	-	1248	dfnL	Hydroxymethylglutaryl-coenzyme A synthase DfnL	Difficidin synthesis
V529_24670	2508053	2509207	-	1155	dfnK	Cytochrome P450 oxidase DfnK	Difficidin synthesis
V529_24680	2509289	2515504	-	6216	dfnJ	DfnJ, modular polyketide synthase of type I	Difficidin synthesis
V529_24690	2515501	2521656	-	6156	dfnI	DfnI, modular polyketide synthase of type I	Difficidin synthesis
V529_24700	2521679	2529397	-	7719	dfnH	DfnH, modular polyketide synthase of type I	Difficidin synthesis
V529_24710	2529402	2545016	-	15615	dfnG	DfnG, modular polyketide synthase of type I	Difficidin synthesis
V529_24720	2545068	2550794	-	5727	-	DfnF, modular polyketide synthase of type I	Difficidin synthesis
V529_24730	2550834	2557130	-	6297	dfnE	DfnE, modular polyketide synthase of type I	Difficidin synthesis
V529_24740	2557149	2569742	-	12594	dfnD	DfnD, modular polyketide synthase of type I	Difficidin synthesis
V529_24750	2569782	2570519	-	738	dfnC	Beta-ketoacyl-acyl carrier protein reductase DfnC	Difficidin synthesis
V529_24760	2570534	2571898	-	1365	dfnB	Acyl-CoA synthetase DfnB	Difficidin synthesis
V529_24770	2571895	2572167	-	273	dfnX	DfnX	Hypothetical protein probably involved in difficidin synthesis
V529_24780	2572192	2573172	-	981	dfnY	DfnY	Difficidin synthesis
V529_24790	2573213	2575471	-	2259	dfnA	Acyltransferase/oxidoreductase DfnA	Difficidin synthesis
V529_16500	1724440	1725132	+	693	baeB	Hydroxyacylglutathione hydrolase BaeB	Bacillaene synthesis
V529_16510	1725447	1726316	+	870	baeC	Malonyl-CoA-[acyl-carrier-protein] transacylase [AT] BaeC	Bacillaene synthesis
V529_16520	1726453	1727427	+	975	baeD	Malonyl-CoA-[acyl-carrier-protein] transacylase [AT]/oxidoreductase [OR] BaeD	Bacillaene synthesis
V529_16530	1727429	1729669	+	2241	baeE	Malonyl-CoA-[acyl-carrier-protein] transacylase [AT]/oxidoreductase [OR] BaeE	Bacillaene synthesis
V529_16540	1729735	1729983	+	249	acpK	Acyl carrier protein AcpK	Involved in the biosynthesis of lipopeptide antibiotics
V529_16550	1730035	1731297	+	1263	baeG	3-hydroxy-3-methylglutaryl CoA synthase BaeG	Bacillaene synthesis
V529_16560	1731294	1732067	+	774	baeH	Polyketide biosynthesis enoyl-CoA hydratase BaeH	Involved in polyketide synthesis
V529_16570	1732077	1732826	+	750	baeI	Polyketide biosynthesis enoyl-CoA hydratase BaeI	Involved in polyketide production
V529_16580	1732866	1747814	+	14949	baeJ	Hybrid NRPS/PKS protein BaeJ	Bacillaene synthesis
V529_16590	1747816	1761222	+	13407	baeL	BaeL, polyketide synthase of type I	Bacillaene synthesis
V529_16600	1761240	1771775	+	10536	baeM	BaeM, polyketide synthase of type I	Bacillaene synthesis
V529_16610	1771765	1788066	+	16302	baeN	Hybrid NRPS/PKS protein BaeN	Bacillaene synthesis
V529_16620	1788080	1795537	+	7458	baeR	BaeR, polyketide synthase of type I	Bacillaene synthesis
V529_16630	1795671	1796882	-	1212	baeS	Cytochrome P450 oxidase 107K1 BaeS	Bacillaene synthesis

## Sheet: Plant growth promotion relevant
Locus	Start	Stop	Strand	Length	Gene	Product	Note
V529_08860	961413	962951	+	1539	yhcX	Nitrilase	Involved in Trp-dependent IAA synthesis
V529_19360	2089766	2091253	+	1488	dhaS	Indol 3-acet-aldehyde dehydrogenase	Involved in Trp-dependent IAA synthesis
V529_21880	2279726	2280877	-	1152	phy	3-phytase precursor	Phy3-phytase precursor (Myo-inositol-hexaphosphate 3-phosphohydrolase)
V529_35850	3643401	3644168	-	768	alsD	Alpha-acetolactate decarboxylase (EC 4.1.1.5)	Involved in synthesis of 2,3-butanediol
V529_35860	3644229	3645944	-	1716	alsS	Acetolactate synthase	Involved in synthesis of 2,3-butanediol
V529_35870	3646098	3647006	+	909	alsR	LysR transcription regulator	Involved in synthesis of 2,3-butanediol
V529_38080	3844370	3844894	-	525	ysnE	IAA-acetyl-transferase	Involved in Trp-dependent IAA synthesis
