# Supplementary material for: Whole transcriptomic analysis of the plant-beneficial rhizobacterium Bacillus amyloliquefaciens SQR9 during enhanced biofilm formation regulated by maize root exudates
Source: BMC Genomics. 2015 Sep 7;16(1):685. doi: 10.1186/s12864-015-1825-5 (PMC4562157; doi:10.1186/s12864-015-1825-5)
Supplement: Additional file 14: Table S8. — Composition of maize root exudates analyzed by gas chromatography–mass spectrometry. (XLSX 55 kb) [file 12864_2015_1825_MOESM14_ESM.xlsx]

## Sheet: Sheet1
Table S8 Composition of maize root exudates analyzed by gas chromatography-mass spectrometry.
Compound	Peak area
Carbohydrates
arabinose	1083.06
cellobiose	215.014
fructose	492.373
fucose	1391.59
glucose	4630.39
levanbiose	147.073
levoglucosan	143.875
maltose	781.722
melibiose	221
sucrose	334.11
xylose	1784.85
Sugar alcohol
1-deoxyerythritol	1027.11
2-deoxyerythritol	5675.08
arabitol	399.654
cellobiotol	2003.06
erythritol	4392.99
glycerol	812389
inositol myo-	2405.91
inositol-4-monophosphate	97.5155
ribitol	149.47
threitol	527.543
Glycosylamine
N-acetyl-D-mannosamine	221.408
N-acetyl-D-hexosamine	420.436
N-acetylmannosamine	85
N-acetylgalactosamine	124
ethanolamine	9460
Carboxylic acid
2-hydroxyvaleric acid	1000.73
3-hydroxybutanoic acid	5904.48
3-hydroxypropionic acid	853.66
4-hydroxybutyric acid	215.014
alpha ketoglutaric acid	78.3321
citramalic acid	147.073
citric acid	117.498
fumaric acid	296.543
glyceric acid	3475.39
isocitric acid	78.3321
lauric acid	530.74
maleic acid	2723.24
malic acid	46.3598
malonic acid	3569.71
oxalic acid	1106.24
palmitic acid	8885.9
stearic acid	55355.2
succinic acid	570.705
Phenolic acid
3-phenyllactic acid	131
benzoic acid	2532.21
shikimic acid	1190.97
phenylacetic acid	235.796
Amino acid
3-aminoisobutyric acid	2653.7
alanine	14162.9
asparagine	531.539
aspartic acid	262.173
beta-alanine	283.754
citrulline	62.346
cysteine-glycine	89.5224
cystine	56.7508
GABA	6907.61
glutamic acid	162.259
glutamine	689.802
glycine	12220.6
histidine	115.9
homoserine	155.865
hydroxylamine	3018.18
isoleucine	6410.44
leucine	5741.42
lysine	113.502
methionine	75.1349
N-acetylglutamate	111.104
N-acetyllysine	370.879
O-acetylserine	211.017
ornithine	197.429
phenylalanine	126.291
proline	2112.57
sarcosine	3154.87
serine	1079.86
threonine	2427.5
tryptophan	164.657
tyrosine	839.273
valine	17257.8
Purine and pyrimidine
adenine	131.086
guanine	103.91
guanosine	95.9169
thymine	3078.13
uracil	4311.46
uridine	77.5328
xanthine	142.277
