# Supplementary material for: Whole transcriptomic analysis of the plant-beneficial rhizobacterium Bacillus amyloliquefaciens SQR9 during enhanced biofilm formation regulated by maize root exudates
Source: BMC Genomics. 2015 Sep 7;16(1):685. doi: 10.1186/s12864-015-1825-5 (PMC4562157; doi:10.1186/s12864-015-1825-5)
Supplement: Additional file 18: Table S10. — BLASTP results for each open reading frame in the pks4 cluster (XLSX 13 kb) [file 12864_2015_1825_MOESM18_ESM.xlsx]

## Sheet: pks4_BLASTP
Table S10 BLASTP results for each open reading frame in the pks4 cluster
Locus	Start	Stop	Length	Bestmatch	Identity%	Query cover%	Size (aa)	Domain predictiona	Origin	Product
V529_06400	655352	656032	681	YP_004310155	66	99	226		Clostridium lentocellum DSM 5427	Transcriptional regulator
V529_06410	656129	657049	921	WP_010094421	77	99	306		Ornithinibacillus scapharcae	Bacitracin ABC transporter ATP-binding protein
V529_06420	657046	657846	801	WP_010094418	67	100	266		Ornithinibacillus scapharcae	Hypothetical protein
V529_06430	657866	658762	897	WP_010094416	71	92	298		Ornithinibacillus scapharcae	Histidine kinase
V529_06440	658862	659635	774	WP_010094414	65	98	257		Ornithinibacillus scapharcae	Polyketide biosynthesis enoyl-CoA hydratase
V529_06450	659628	660386	759	WP_010094413	75	98	252		Ornithinibacillus scapharcae	Polyketide biosynthesis enoyl-CoA hydratase
V529_06460	660838	661080	243	WP_010094411	71	93	80		Ornithinibacillus scapharcae	Acyl carrier protein
V529_06470	661337	662179	843	WP_010094407	68	99	280		Ornithinibacillus scapharcae	Hypothetical protein
V529_06480	662183	667081	4899	WP_010094403	60	80	1632	KS-AT-DH-ACP-TE	Ornithinibacillus scapharcae	Short-chain dehydrogenase/reductase SDR
V529_06490	667265	668194	930	WP_010094401	69	97	309		Ornithinibacillus scapharcae	ABC transporter-related protein
V529_06500	668191	668931	741	WP_010094399	64	99	246		Ornithinibacillus scapharcae	Hypothetical protein
V529_06510	668919	669641	723	WP_010094397	54	100	240		Ornithinibacillus scapharcae	Hypothetical protein
V529_06520	670225	672204	1980	WP_010097880	63	99	659	KS-Trans-AT_docking	Ornithinibacillus scapharcae	DfnG, polyketide synthases region region
V529_06530	672320	674530	2337	WP_010097880	63	96	778	DH-KR	Ornithinibacillus scapharcae	DfnG, ketoreductase region
V529_06540	674503	681198	6696	WP_010097880	55	99	2231	ACP-KS-DH-KR-ACP-KS	Ornithinibacillus scapharcae	DfnG, polyketide synthases and ketoreductase region
V529_06550	681383	684010	2802	WP_010097880	47	96	933	DH-KR	Ornithinibacillus scapharcae	DfnG, ketoreductase region
V529_06560	683992	691518	7527	WP_019418956	61	99	2508	ACP-KS-DH-KR-ACP-KS	Paenibacillus sp. OSY-SE	Hypothetical protein related to polyketide synthesis
V529_06570	691653	696236	4725	WP_010097137	55	76	1574	ACP-KS-DH-KR	Ornithinibacillus scapharcae	Beta-ketoacyl synthase, partial
V529_06580	696218	698119	1902	WP_010097989	67	97	633	ACP-KS	Ornithinibacillus scapharcae	DfnG, polyketide synthases region
V529_06590	698404	700608	2493	WP_010097880	50	95	830	DH-KR	Ornithinibacillus scapharcae	DfnG, ketoreductase region
V529_06600	700568	705010	4443	WP_010097137	56	77	1480	ACP-KS-DH-KR	Ornithinibacillus scapharcae	Beta-ketoacyl synthase, partial
V529_06610	704970	708656	3687	WP_010097991	59	99	1228	ACP-KS-ACP-ACP-ACP	Ornithinibacillus scapharcae	Hypothetical protein related to polyketide synthesis
V529_06620	708661	726366	17706	WP_019419386	53	99	5901	KS-DH-KR-ACP-KS-DH-KR-ACP-KS-DH-KR-ACP-KS-DH	Paenibacillus sp. OSY-SE	Hypothetical protein related to polyketide synthesis
V529_06630	726593	732892	6288	WP_019419386	59	100	2095	KR-ACP-KS-ACP-ACP-KS-ACP	Paenibacillus sp. OSY-SE	Hypothetical protein, polyketide synthases and ketoreductase region
V529_06640	733011	736304	3294	WP_002106886	46	99	1097	AT-AT	Bacillus cereus	PfaD family protein
V529_06650	736485	737750	1266	WP_010097999	81	100	421		Ornithinibacillus scapharcae	3-hydroxy-3-methylglutaryl-ACP synthase
V529_06660	738425	738610	186	WP_017419057	96	78	61		Bacillus amyloliquefaciens	Hypothetical protein, partial
V529_06670	738904	739623	720	YP_001420339	100	100	239		Bacillus amyloliquefaciens FZB42	Hypothetical protein RBAM_007230
V529_06680	739803	740096	294	WP_010329134	59	77	97		Bacillus vallismortis	Chromosome partitioning ATPase
V529_06690	740240	741109	870	YP_005419982	97	100	289		Bacillus amyloliquefaciens subsp. plantarum YAU B9601-Y2	Aminoglycoside 6-adenylyltransferase
a Notes for the abbreviations: AT domain, acyltransferase; KS domain, ketosynthase; KR domain,ketoreductase; DH domain,dehydratase; ACP domain, acyl-carrier-protein; TE domain, 3'-terminal thioesterase.
